# Supplementary material for: Multiple Origins of Bioluminescence in Beetles and Evolution of Luciferase Function
Source: Mol Biol Evol. 2024 Jan 4;41(1):msad287. doi: 10.1093/molbev/msad287 (PMC10798137; doi:10.1093/molbev/msad287)
Supplement: msad287_Supplementary_Data [file msad287_supplementary_data.zip]

Archive with 2 entries (2 files):
- MBE-23-0208_final_R3_Supplementary Data_20231215.xlsx
- MBE-23-0208_final_R3_Supplementary Information_20231215.pdf
