# Supplementary material for: Multiple Origins of Bioluminescence in Beetles and Evolution of Luciferase Function
Source: Mol Biol Evol. 2024 Jan 4;41(1):msad287. doi: 10.1093/molbev/msad287 (PMC10798137; doi:10.1093/molbev/msad287)
Supplement: msad287_Supplementary_Data [file msad287_supplementary_data.zip › MBE-23-0208_final_R3_Supplementary Data_20231215.xlsx]

## Sheet: Data 1
	Data 1. Full information of species used in this study.
	Order/Infraorder	Superfamily	Family	Species	Abbreviation	Sex			GenBank accession	Genome annotation	Phylogenetic analysis				Comparative genomic analysis	Collecting information
						Nanopore	NGS	RNA			Data matrix #1–#3	Data matrix #4	Data matrix #5	Data matrix #6
	Coleoptera/Elateriformia	Elateroidea	Lampyridae	Lamprigera yunnana	Lyu	NA	NA	NA	GCA_013368075.1	ok	ok	ok	ok	ok	ok	NA
	Coleoptera/Elateriformia	Elateroidea	Lampyridae	Abscondita terminalis	Ate	NA	NA	NA	GCA_013368085.1	ok	ok	ok	ok	ok	ok	NA
	Coleoptera/Elateriformia	Elateroidea	Lampyridae	Vesta saturnalis*	Ves	Male	Male	Male	This study	NA	ok	ok	ok	ok	ok	China: Mt. Jinuo, Jinghong County, Yunnan Province
	Coleoptera/Elateriformia	Elateroidea	Lampyridae	Photinus pyralis	Ppy	NA	NA	NA	GCA_008802855.1	ok	ok	ok	ok	ok	ok	NA
	Coleoptera/Elateriformia	Elateroidea	Rhagophthalmidae	Menghuoius giganteus*	Sta	Female	Female	Female	This study	NA	ok	ok	ok	ok	ok	China: Mt. Dawei, Pinbian Town, Yunnan Province
	Coleoptera/Elateriformia	Elateroidea	Sinopyrophoridae	Sinopyrophorus schimmeli*	Ess	Male	Male	Female	This study	NA	ok	ok	ok	ok	ok	China: Longchuan Town,Yunnan Province
	Coleoptera/Elateriformia	Elateroidea	Elateridae	Ignelater luminosus	Ilu	NA	NA	NA	GCA_011009095.1	ok	ok	ok	ok	ok	ok	NA
	Coleoptera/Elateriformia	Elateroidea	Elateridae	Sinelater perroti*	Spe	Male	Male	Male	This study	NA	ok	ok	ok	ok	ok	China: Maolan National Natural Reserve, Libo Town, Guizhou Province
	Coleoptera/Elateriformia	Elateroidea	Elateridae	Agrypnus murinus	Amu	NA	NA	NA	GCA_929113105.1	NA	NA	NA	ok	NA	NA	NA
	Coleoptera/Elateriformia	Elateroidea	Cantharidae	Lycocerus yunnanus*	Msp	Male	Male	Male	This study	NA	ok	ok	ok	ok	ok	China: Yinpan, Mt. Ailao, Xinpim Town, Yuxi County,Yunnan Province
	Coleoptera/Elateriformia	Elateroidea	Cantharidae	Cantharis rustica	Cru	NA	NA	NA	GCA_911387805.1	NA	NA	NA	ok	NA	NA	NA
	Coleoptera/Elateriformia	Elateroidea	Cantharidae	Rhagonycha fulva	Rfu	NA	NA	NA	GCA_905340355.1	NA	NA	NA	ok	NA	NA	NA
	Coleoptera/Elateriformia	Elateroidea	Cantharidae	Podabrus alpinus	Pal	NA	NA	NA	GCA_932274525.1	NA	NA	NA	ok	NA	NA	NA
	Coleoptera/Elateriformia	Elateroidea	Lycidae	Platerodrilus igneus*	Lpj	larva	larva	larva	This study	NA	ok	ok	ok	ok	ok	China: Sanbanqiao,Yuanyang Town, Yuxi County,Yunnan Province
	Coleoptera/Elateriformia	Buprestoidea	Buprestidae	Agrilus planipennis	Apl	NA	NA	NA	GCA_000699045.2	NA	ok	ok	ok	NA	ok	NA
	Coleoptera/Cucujiformia	Tenebrionoidea	Tenebrionidae	Tribolium castaneum	Tca	NA	NA	NA	GCA_000002335.3	ok	ok	ok	ok	ok	ok	NA
	Coleoptera/Cucujiformia	Curculionoidea	Curculionidae	Sitophilus oryzae	Sor	NA	NA	NA	GCA_002938485.2	NA	ok	ok	ok	NA	ok	NA
	Coleoptera/Scarabaeiformia	Scarabaeoidea	Scarabaeidae	Protaetia brevitarsis	Pbr	NA	NA	NA	GCA_004143645.1	NA	ok	ok	ok	NA	ok	NA
	Coleoptera/Staphyliniformia	Staphylinoidea	Silphidae	Nicrophorus vespilloides	Nve	NA	NA	NA	GCA_001412225.1	NA	ok	ok	ok	NA	ok	NA
	Diptera/NA	Ephydroidea	Drosophilidae	Drosophila melanogaster	Dme	NA	NA	NA	GCA_000001215.4	NA	NA	NA	NA	NA	ok	NA
	* shown that species used in this study. NA: not applicable.

## Sheet: Data 2
	Data 2. Information on genomic sequencing of six species in this study.
	Family	Species	Abb.	Illumina HiSeq4000 sequencing			K-mer			Nanopore sequencing					RNA sequencing
				Sex	Base number (Gb)	Cov (×)	Estimated size (Mb)	Repeat (%)	Heterozygosity (%)	Sex	Base number (Gb)	Mean length (kb)	Cov (×)	Genome size (Mb)	Sex	Clean data (Gb)
	Lycidae	Platerodrilus igneus	Lpj	larva	117.68	44.56	3164.16	0.823081	0.000648213	larva	292.42	11.64	110.73	2595.15	larva	6.31
	Cantharidae	Lycocerus yunnanus	Msp	Male	72.76	175.325	419.373	0.571707	0.0204359	Male	40.68	12.7	98.02	375.069	Male	6.74
	Elateridae	Sinelater perroti	Spe	Male	97.3	81.945	1411.91	0.599436	0.014242	Male	56.85	9.96	47.88	1184.73	Male	19.4
	Sinopyrophoridae	Sinopyrophorus schimmeli	Ess	Male	68.05	235.496	293.08	0.573241	0.0210336	Male	58.88	12.86	203.76	275.907	Female	6.93
	Rhagophthalmidae	Menghuoius giganteus	Sta	Female	61.87	231.463	343.281	0.547172	0.0071501	Female	137.93	11.87	516.01	262.732	Female	8.19
	Lampyridae	Vesta saturnalis	Ves	Male	125.61	59.716	2353.39	0.768391	0.0126051	Male	59.87	16.29	28.46	2054.2	Male	24.34

## Sheet: Data 3
	Data 3. Enrichment of gene families in each common ancestral branch of luminous family (AB-ELF, AB-LRSE, AB-LRS, AB-LR, AB-Lam, AB-Ela), luminous species (Ilu, Ess, Sta), and non-luminous species (Lpj, Msp, Spe).
	Branch/Species	Expansion/contraction	ID	Description	GeneRatio	BgRatio	P-value	P.adjust	Q-value	Count	Ontology	Gene ID
	AB-ELF	expansion	GO:0008218	bioluminescence	28/4495	33/89815	6.55199e-32	3.93119e-31	2.75873e-31	28	biological_process	ILUMI_00001-PA/ILUMI_02533-PA/ILUMI_02534-PA/ILUMI_06433-PA/ILUMI_26167-PA/ILUMI_26168-PA/ILUMI_26169-PA/ILUMI_26848-PA/ILUMI_26849-PA/LT00920/LT07611/LT07612/LY04946/LY04948/LY04949/LY04951/LY04952/LY08447/LY11584/LY13843/LY13844/LY13845/LY13846/LY13848/PPYR_00001-PA/PPYR_00002-PA/PPYR_01206-PA/PPYR_01207-PA
	AB-ELF	expansion	GO:0043190	ATP-binding cassette (ABC) transporter complex	33/4495	56/89815	1.09151e-28	6.02516e-28	4.22818e-28	33	cellular_component	Ess04596.t1/Ess04598.t1/Ess06499.t1/Ess09951.t1/Ess11718.t1/Lp00229.t1/Lp15747.t1/Lp15749.t1/Lp15750.t1/Lp15756.t1/Lp15757.t1/M3-14137.t1/M3-14166.t1/Sper05159.t1/Sper08391.t1/Sper10143.t1/Sper13706.t1/Sper13718.t1/Star00798.t1/Star00808.t1/Star01093.t1/Star07367.t1/Star07572.t1/Star07725.t1/Star07957.t1/Star08312.t1/Ves04080.t1/Ves05553.t1/Ves08360.t1/Ves09920.t1/Ves11571.t1/Ves14422.t1/Ves18415…
	AB-ELF	expansion	GO:0042626	ATPase-coupled transmembrane transporter activity	318/4495	520/89815	7.90669e-274	3.63708e-272	2.55233e-272	318	molecular_function	Ess00503.t1/Ess00880.t1/Ess01015.t1/Ess01896.t1/Ess02629.t1/Ess02630.t1/Ess02631.t1/Ess02762.t1/Ess02850.t1/Ess10927.t1/Ess11446.t1/Ess11946.t1/Ess11947.t1/ILUMI_00648-PA/ILUMI_01807-PA/ILUMI_05261-PA/ILUMI_05263-PA/ILUMI_09443-PA/ILUMI_11261-PA/ILUMI_11262-PA/ILUMI_11735-PA/ILUMI_11737-PA/ILUMI_12173-PA/ILUMI_17380-PA/ILUMI_17809-PA/ILUMI_19571-PA/ILUMI_22035-PA/ILUMI_23292-PA/ILUMI_23294-PA/ILU…
	AB-ELF	expansion	GO:0016887	ATPase activity	413/4495	1179/89815	1.55729e-231	5.37264e-230	3.77027e-230	413	molecular_function	Ess00503.t1/Ess00880.t1/Ess01015.t1/Ess01896.t1/Ess02629.t1/Ess02630.t1/Ess02631.t1/Ess02748.t1/Ess02762.t1/Ess02850.t1/Ess04596.t1/Ess04597.t1/Ess04598.t1/Ess04653.t1/Ess06499.t1/Ess08236.t1/Ess09951.t1/Ess10927.t1/Ess11446.t1/Ess11718.t1/Ess11946.t1/Ess11947.t1/ILUMI_00648-PA/ILUMI_01807-PA/ILUMI_02243-PA/ILUMI_05261-PA/ILUMI_05263-PA/ILUMI_08550-PA/ILUMI_08551-PA/ILUMI_09443-PA/ILUMI_09635-PA/…
	AB-ELF	expansion	GO:0051537	2 iron, 2 sulfur cluster binding	34/4495	141/89815	1.4199e-14	6.32083e-14	4.43567e-14	34	molecular_function	Ess02761.t1/Ess11997.t1/ILUMI_01423-PA/ILUMI_05827-PA/ILUMI_06113-PA/ILUMI_08680-PA/ILUMI_10770-PA/ILUMI_21179-PA/LT07987/LY00263/LY04499/Lp02322.t1/Lp02323.t1/M3-07608.t1/M3-07611.t1/M3-07612.t1/M3-07613.t1/M3-07614.t1/M3-07617.t1/M3-07618.t1/M3-08853.t1/M3-08854.t1/PPYR_05771-PA/Sper02855.t1/Sper04489.t1/Sper05592.t1/Sper11670.t1/Sper11672.t1/Sper11674.t1/Sper11676.t1/Sper11964.t1/Sper14734.t1/…
	AB-ELF	expansion	GO:0000774	adenyl-nucleotide exchange factor activity	4/4495	18/89815	0.0108996	0.0334255	0.0234565	4	molecular_function	LT13710/LT19862/Ves22594.t1/Ves22627.t1
	AB-ELF	expansion	GO:0009058	biosynthetic process	55/4495	439/89815	5.47368e-10	2.15819e-09	1.51452e-09	55	biological_process	Ess03721.t1/Ess04480.t1/Ess05148.t1/Ess09107.t1/Ess09108.t1/ILUMI_01702-PA/ILUMI_07913-PA/ILUMI_12358-PA/ILUMI_22210-PA/LT03604/LT07724/LT16728/LY00412/LY05636/LY16854/LY18004/LY18005/LY18100/Lp02217.t1/Lp05401.t1/Lp05405.t1/Lp05409.t1/Lp05411.t1/Lp05412.t1/Lp05431.t1/Lp08552.t1/Lp08554.t1/Lp08556.t1/Lp12572.t1/Lp13193.t1/Lp20387.t1/Lp22872.t1/Lp22873.t1/Lp23359.t1/Lp23360.t1/M3-13092.t1/PPYR_027…
	AB-ELF	expansion	GO:0009055	electron transfer activity	36/4495	287/89815	4.61028e-07	1.71951e-06	1.20667e-06	36	molecular_function	Ess02761.t1/Ess11997.t1/ILUMI_01423-PA/ILUMI_05827-PA/ILUMI_06113-PA/ILUMI_08680-PA/ILUMI_10770-PA/ILUMI_21179-PA/LT07987/LY00263/LY04499/Lp02322.t1/Lp02323.t1/M3-07608.t1/M3-07611.t1/M3-07612.t1/M3-07613.t1/M3-07614.t1/M3-07615.t1/M3-07616.t1/M3-07617.t1/M3-07618.t1/M3-08853.t1/M3-08854.t1/PPYR_05771-PA/Sper02855.t1/Sper04489.t1/Sper05592.t1/Sper11670.t1/Sper11672.t1/Sper11674.t1/Sper11676.t1/Sp…
	AB-ELF	expansion	GO:0005615	extracellular space	42/4495	243/89815	2.41085e-12	1.03968e-11	7.29601e-12	42	cellular_component	ILUMI_06948-PA/ILUMI_06949-PA/ILUMI_07520-PA/ILUMI_08655-PA/ILUMI_08656-PA/ILUMI_10005-PA/ILUMI_11059-PA/ILUMI_11061-PA/ILUMI_11062-PA/ILUMI_11399-PA/ILUMI_11400-PA/ILUMI_12666-PA/ILUMI_12668-PA/ILUMI_20055-PA/ILUMI_26485-PA/ILUMI_27303-PA/LT03546/LT03547/LT03548/LT03549/LT07303/LT07304/LT07306/LT07307/LT09176/LT09698/LT09699/LT09701/LY12469/LY12470/LY13285/LY15776/LY15777/LY16650/PPYR_03435-PA/P…
	AB-ELF	expansion	GO:0071949	FAD binding	28/4495	137/89815	1.91134e-10	7.7578e-10	5.44407e-10	28	molecular_function	Ess02761.t1/Ess09765.t1/Ess09767.t1/Ess11997.t1/Lp02322.t1/Lp02323.t1/M3-07608.t1/M3-07611.t1/M3-07612.t1/M3-07613.t1/M3-07614.t1/M3-07615.t1/M3-07616.t1/M3-07617.t1/M3-07618.t1/M3-08853.t1/M3-08854.t1/Sper04489.t1/Sper05592.t1/Sper11670.t1/Sper11672.t1/Sper11674.t1/Sper11676.t1/Sper11964.t1/Sper14734.t1/Star09070.t1/Star10904.t1/Ves09923.t1
	AB-ELF	expansion	GO:0004312	fatty acid synthase activity	37/4495	38/89815	2.3662e-47	1.63267e-46	1.14574e-46	37	molecular_function	Ess03721.t1/Ess04480.t1/Ess05148.t1/Ess09107.t1/Ess09108.t1/ILUMI_07913-PA/LT03604/LY05636/Lp02217.t1/Lp05401.t1/Lp05405.t1/Lp05409.t1/Lp05411.t1/Lp05412.t1/Lp08552.t1/Lp08554.t1/Lp12572.t1/Lp13193.t1/Lp20387.t1/Lp22872.t1/Lp22873.t1/Lp23359.t1/Lp23360.t1/PPYR_08373-PA/Sper00086.t1/Sper14567.t1/Sper14894.t1/Sper14895.t1/Sper14898.t1/Star00830.t1/Star01851.t1/Star07111.t1/Star07112.t1/Ves05340.t1/…
	AB-ELF	expansion	GO:0050660	flavin adenine dinucleotide binding	372/4495	982/89815	3.26697e-222	9.01683e-221	6.3276e-221	372	molecular_function	Ess00580.t1/Ess02450.t1/Ess02451.t1/Ess02761.t1/Ess04617.t1/Ess04713.t1/Ess04714.t1/Ess04719.t1/Ess04720.t1/Ess04721.t1/Ess04722.t1/Ess04723.t1/Ess04724.t1/Ess04725.t1/Ess04726.t1/Ess04727.t1/Ess09765.t1/Ess09767.t1/Ess09809.t1/Ess09810.t1/Ess09992.t1/Ess09993.t1/Ess11997.t1/ILUMI_01423-PA/ILUMI_02833-PA/ILUMI_02834-PA/ILUMI_02912-PA/ILUMI_03996-PA/ILUMI_04233-PA/ILUMI_04518-PA/ILUMI_05409-PA/ILU…
	AB-ELF	expansion	GO:0004372	glycine hydroxymethyltransferase activity	9/4495	16/89815	1.62147e-08	6.21565e-08	4.36186e-08	9	molecular_function	ILUMI_01555-PA/LT05246/LY08934/LY08935/Lp02376.t1/M3-10353.t1/Sper11639.t1/Star11035.t1/Ves02726.t1
	AB-ELF	expansion	GO:0006544	glycine metabolic process	4/4495	16/89815	0.00702103	0.0220205	0.015453	4	biological_process	ILUMI_01555-PA/LT05246/LY08934/LY08935
	AB-ELF	expansion	GO:0005525	GTP binding	106/4495	1646/89815	0.00537207	0.0172406	0.0120987	106	molecular_function	Ess00297.t1/Ess01772.t1/Ess03588.t1/Ess03589.t1/Ess03590.t1/Ess03591.t1/Ess03592.t1/Ess03593.t1/Ess03727.t1/Ess05842.t1/ILUMI_01008-PA/ILUMI_04737-PA/ILUMI_06827-PA/ILUMI_09832-PA/ILUMI_11325-PA/ILUMI_23535-PA/ILUMI_23536-PA/ILUMI_23537-PA/ILUMI_23538-PA/ILUMI_25487-PA/ILUMI_26405-PA/LT01419/LT03274/LT03275/LT03276/LT03277/LT04945/LT07713/LT07731/LT08477/LT09009/LT10301/LT13039/LT13665/LT16966/LT…
	AB-ELF	expansion	GO:0003924	GTPase activity	104/4495	1004/89815	3.49409e-12	1.46116e-11	1.02538e-11	104	molecular_function	Ess00297.t1/Ess01772.t1/Ess03588.t1/Ess03589.t1/Ess03590.t1/Ess03591.t1/Ess03592.t1/Ess03593.t1/Ess03727.t1/Ess05842.t1/ILUMI_01008-PA/ILUMI_04737-PA/ILUMI_06827-PA/ILUMI_09832-PA/ILUMI_11325-PA/ILUMI_23535-PA/ILUMI_23536-PA/ILUMI_23537-PA/ILUMI_23538-PA/ILUMI_25487-PA/ILUMI_26405-PA/LT01419/LT03274/LT03275/LT03276/LT03277/LT04945/LT07713/LT07731/LT08477/LT09009/LT10301/LT13039/LT13665/LT17486/LT…
	AB-ELF	expansion	GO:0016788	hydrolase activity, acting on ester bonds	93/4495	322/89815	2.78057e-44	1.82723e-43	1.28227e-43	93	molecular_function	Ess01710.t1/Ess01773.t1/Ess03721.t1/Ess04480.t1/Ess05148.t1/Ess09107.t1/Ess09108.t1/ILUMI_01567-PA/ILUMI_01569-PA/ILUMI_01702-PA/ILUMI_03303-PA/ILUMI_04463-PA/ILUMI_04464-PA/ILUMI_04465-PA/ILUMI_04466-PA/ILUMI_05338-PA/ILUMI_06960-PA/ILUMI_07913-PA/ILUMI_10736-PA/ILUMI_12358-PA/ILUMI_14238-PA/ILUMI_17068-PA/ILUMI_22210-PA/LT03604/LT07724/LT10749/LT10750/LT10751/LT10864/LT16728/LY00412/LY05636/LY0…
	AB-ELF	expansion	GO:0004970	ionotropic glutamate receptor activity	74/4495	369/89815	1.40281e-24	7.16991e-24	5.03152e-24	74	molecular_function	ILUMI_12240-PA/ILUMI_12241-PA/ILUMI_12242-PA/ILUMI_12243-PA/ILUMI_12244-PA/ILUMI_13374-PA/LT00163/LT00168/LT01522/LT01526/LT01527/LT01528/LT01980/LT02212/LT04272/LT04274/LT05844/LT05845/LT06868/LT06939/LT07232/LT07841/LT07976/LT08025/LT09651/LT09871/LT09872/LT09874/LT09878/LT10175/LT11595/LT12228/LT12233/LT12234/LT12235/LT13266/LT13267/LT13268/LT13375/LT13378/LT13380/LT13654/LT13802/LT17410/LY007…
	AB-ELF	expansion	GO:0051536	iron-sulfur cluster binding	36/4495	310/89815	2.86446e-06	1.04025e-05	7.30001e-06	36	molecular_function	Ess02761.t1/Ess11997.t1/ILUMI_01423-PA/ILUMI_05827-PA/ILUMI_06113-PA/ILUMI_08680-PA/ILUMI_10770-PA/ILUMI_21179-PA/LT07987/LY00263/LY04499/Lp02322.t1/Lp02323.t1/M3-07608.t1/M3-07611.t1/M3-07612.t1/M3-07613.t1/M3-07614.t1/M3-07615.t1/M3-07616.t1/M3-07617.t1/M3-07618.t1/M3-08853.t1/M3-08854.t1/PPYR_05771-PA/Sper02855.t1/Sper04489.t1/Sper05592.t1/Sper11670.t1/Sper11672.t1/Sper11674.t1/Sper11676.t1/Sp…
	AB-ELF	expansion	GO:0015276	ligand-gated ion channel activity	22/4495	165/89815	2.84395e-05	0.000100632	7.06191e-05	22	molecular_function	Ess09035.t1/M3-17264.t1/M3-17266.t1/M3-17267.t1/M3-17268.t1/M3-17272.t1/M3-17275.t1/M3-17494.t1/M3-17498.t1/M3-17551.t1/M3-17577.t1/M3-17579.t1/M3-17581.t1/M3-17585.t1/Sper04020.t1/Star09730.t1/Star11144.t1/Star11186.t1/Star11473.t1/Ves01150.t1/Ves01581.t1/Ves07326.t1
	AB-ELF	expansion	GO:0006629	lipid metabolic process	52/4495	697/89815	0.0030695	0.0100855	0.00707754	52	biological_process	Ess01710.t1/Ess01773.t1/ILUMI_01567-PA/ILUMI_01569-PA/ILUMI_03303-PA/ILUMI_04463-PA/ILUMI_04464-PA/ILUMI_04465-PA/ILUMI_04466-PA/ILUMI_05338-PA/ILUMI_06960-PA/ILUMI_10736-PA/ILUMI_14238-PA/ILUMI_17068-PA/LT05619/LT10748/LT10749/LT10750/LT10751/LT10862/LT10864/LT11701/LY06565/LY14471/LY14473/LY14476/LY14477/LY14479/Lp05441.t1/Lp07685.t1/Lp13703.t1/M3-01116.t1/M3-01217.t1/M3-01221.t1/M3-01223.t1/M3…
	AB-ELF	expansion	GO:0004222	metalloendopeptidase activity	216/4495	933/89815	2.61881e-81	2.98777e-80	2.09668e-80	216	molecular_function	Ess02468.t1/Ess02615.t1/Ess02616.t1/Ess02617.t1/Ess02618.t1/Ess02619.t1/Ess02970.t1/Ess05702.t1/Ess05703.t1/Ess05704.t1/Ess05705.t1/Ess06613.t1/Ess06637.t1/Ess09327.t1/Ess09859.t1/ILUMI_02562-PA/ILUMI_03845-PA/ILUMI_04005-PA/ILUMI_04166-PA/ILUMI_04170-PA/ILUMI_04913-PA/ILUMI_05875-PA/ILUMI_05941-PA/ILUMI_05943-PA/ILUMI_08593-PA/ILUMI_09785-PA/ILUMI_10113-PA/ILUMI_10788-PA/ILUMI_10863-PA/ILUMI_124…
	AB-ELF	expansion	GO:0008237	metallopeptidase activity	295/4495	1138/89815	7.6172e-125	1.75196e-123	1.22944e-123	295	molecular_function	Ess00132.t1/Ess02468.t1/Ess02615.t1/Ess02616.t1/Ess02617.t1/Ess02618.t1/Ess02619.t1/Ess02970.t1/Ess05702.t1/Ess05703.t1/Ess05704.t1/Ess05705.t1/Ess06613.t1/Ess06637.t1/Ess08824.t1/Ess09070.t1/Ess09327.t1/Ess09859.t1/ILUMI_02562-PA/ILUMI_03845-PA/ILUMI_04005-PA/ILUMI_04166-PA/ILUMI_04170-PA/ILUMI_04913-PA/ILUMI_05875-PA/ILUMI_05941-PA/ILUMI_05943-PA/ILUMI_06110-PA/ILUMI_07834-PA/ILUMI_08593-PA/ILU…
	AB-ELF	expansion	GO:0005874	microtubule	104/4495	221/89815	6.38942e-74	5.87827e-73	4.1251e-73	104	cellular_component	Ess00297.t1/Ess01772.t1/Ess03588.t1/Ess03589.t1/Ess03590.t1/Ess03591.t1/Ess03592.t1/Ess03593.t1/Ess03727.t1/Ess05842.t1/ILUMI_01008-PA/ILUMI_04737-PA/ILUMI_06827-PA/ILUMI_09832-PA/ILUMI_11325-PA/ILUMI_23535-PA/ILUMI_23536-PA/ILUMI_23537-PA/ILUMI_23538-PA/ILUMI_25487-PA/ILUMI_26405-PA/LT01419/LT03274/LT03275/LT03276/LT03277/LT04945/LT07713/LT07731/LT08477/LT09009/LT10301/LT13039/LT13665/LT17486/LT…
	AB-ELF	expansion	GO:0007017	microtubule-based process	104/4495	249/89815	2.00611e-67	1.73027e-66	1.21422e-66	104	biological_process	Ess00297.t1/Ess01772.t1/Ess03588.t1/Ess03589.t1/Ess03590.t1/Ess03591.t1/Ess03592.t1/Ess03593.t1/Ess03727.t1/Ess05842.t1/ILUMI_01008-PA/ILUMI_04737-PA/ILUMI_06827-PA/ILUMI_09832-PA/ILUMI_11325-PA/ILUMI_23535-PA/ILUMI_23536-PA/ILUMI_23537-PA/ILUMI_23538-PA/ILUMI_25487-PA/ILUMI_26405-PA/LT01419/LT03274/LT03275/LT03276/LT03277/LT04945/LT07713/LT07731/LT08477/LT09009/LT10301/LT13039/LT13665/LT17486/LT…
	AB-ELF	expansion	GO:0004497	monooxygenase activity	99/4495	367/89815	3.92246e-44	2.46045e-43	1.72663e-43	99	molecular_function	Ess03087.t1/Ess03091.t1/Ess03092.t1/Ess05134.t1/Ess05138.t1/Ess05141.t1/Ess08766.t1/ILUMI_01618-PA/ILUMI_02503-PA/ILUMI_02506-PA/ILUMI_03247-PA/ILUMI_06618-PA/ILUMI_09065-PA/ILUMI_09202-PA/ILUMI_17929-PA/ILUMI_18318-PA/ILUMI_18911-PA/ILUMI_19003-PA/ILUMI_25409-PA/ILUMI_26305-PA/ILUMI_26858-PA/ILUMI_26905-PA/LT01840/LT01847/LT08281/LT12418/LT12419/LT13256/LT13263/LT17685/LT17686/LY01745/LY03231/LY…
	AB-ELF	expansion	GO:0004518	nuclease activity	34/4495	328/89815	5.67651e-05	0.000195839	0.000137431	34	molecular_function	ILUMI_02445-PA/ILUMI_02680-PA/ILUMI_03490-PA/ILUMI_09625-PA/ILUMI_11008-PA/ILUMI_13286-PA/ILUMI_14112-PA/ILUMI_14153-PA/ILUMI_15166-PA/ILUMI_15400-PA/ILUMI_16707-PA/ILUMI_17290-PA/ILUMI_17633-PA/ILUMI_19865-PA/ILUMI_20620-PA/ILUMI_21059-PA/ILUMI_21355-PA/ILUMI_22574-PA/ILUMI_22603-PA/ILUMI_22930-PA/ILUMI_23658-PA/ILUMI_23706-PA/ILUMI_23951-PA/ILUMI_26591-PA/ILUMI_27056-PA/LT10344/LT18805/PPYR_013…
	AB-ELF	expansion	GO:0004984	olfactory receptor activity	215/4495	925/89815	2.81456e-81	2.98777e-80	2.09668e-80	215	molecular_function	Ess03660.t1/Ess03661.t1/Ess03662.t1/Ess03663.t1/Ess03664.t1/Ess03665.t1/Ess03666.t1/ILUMI_01450-PA/ILUMI_01451-PA/ILUMI_03401-PA/ILUMI_03463-PA/ILUMI_03465-PA/ILUMI_03847-PA/ILUMI_03849-PA/ILUMI_03851-PA/ILUMI_03852-PA/ILUMI_03853-PA/ILUMI_06586-PA/ILUMI_06987-PA/ILUMI_06991-PA/ILUMI_07553-PA/ILUMI_07681-PA/ILUMI_08071-PA/ILUMI_08140-PA/ILUMI_08141-PA/ILUMI_08898-PA/ILUMI_09474-PA/ILUMI_09638-PA/…
	AB-ELF	expansion	GO:0016614	oxidoreductase activity, acting on CH-OH group of donors	344/4495	525/89815	5.32165014642204e-312	3.67193860103121e-310	2.57679901826751e-310	344	molecular_function	Ess00580.t1/Ess02450.t1/Ess02451.t1/Ess04617.t1/Ess04713.t1/Ess04714.t1/Ess04719.t1/Ess04720.t1/Ess04721.t1/Ess04722.t1/Ess04723.t1/Ess04724.t1/Ess04725.t1/Ess04726.t1/Ess04727.t1/Ess09809.t1/Ess09810.t1/Ess09992.t1/Ess09993.t1/ILUMI_01423-PA/ILUMI_02833-PA/ILUMI_02834-PA/ILUMI_02912-PA/ILUMI_03996-PA/ILUMI_04233-PA/ILUMI_04518-PA/ILUMI_05409-PA/ILUMI_05411-PA/ILUMI_05827-PA/ILUMI_05828-PA/ILUMI_…
	AB-ELF	expansion	GO:0016705	oxidoreductase activity, acting on paired donors, with incorporation or reduction of molecular oxygen	707/4495	1839/89815	0	0	0	707	molecular_function	Ess00213.t1/Ess02398.t1/Ess02402.t1/Ess02599.t1/Ess03060.t1/Ess03087.t1/Ess03091.t1/Ess03092.t1/Ess03093.t1/Ess03094.t1/Ess04371.t1/Ess05116.t1/Ess05118.t1/Ess05121.t1/Ess05129.t1/Ess05130.t1/Ess05131.t1/Ess05132.t1/Ess05133.t1/Ess05134.t1/Ess05137.t1/Ess05138.t1/Ess05139.t1/Ess05140.t1/Ess05141.t1/Ess05142.t1/Ess05145.t1/Ess05146.t1/Ess05147.t1/Ess05251.t1/Ess08764.t1/Ess08765.t1/Ess08766.t1/Ess…
	AB-ELF	expansion	GO:0031177	phosphopantetheine binding	41/4495	43/89815	3.24849e-51	2.35943e-50	1.65574e-50	41	molecular_function	Ess04480.t1/Ess05148.t1/ILUMI_01702-PA/ILUMI_07913-PA/LT03604/LT12307/LT13629/LY05636/LY16854/LY17409/LY18004/LY18005/LY18100/Lp02217.t1/Lp05405.t1/Lp05411.t1/Lp05431.t1/Lp08552.t1/Lp08554.t1/Lp08556.t1/Lp12572.t1/Lp16679.t1/Lp20387.t1/Lp22872.t1/Lp22873.t1/Lp23359.t1/Lp23360.t1/PPYR_02775-PA/PPYR_02776-PA/PPYR_03018-PA/PPYR_03042-PA/PPYR_03048-PA/PPYR_08373-PA/PPYR_15111-PA/Sper07270.t1/Sper1456…
	AB-ELF	expansion	GO:0016579	protein deubiquitination	82/4495	520/89815	4.65801e-20	2.21657e-19	1.55549e-19	82	biological_process	Ess06390.t1/ILUMI_01554-PA/LT03926/LY08934/Lp00014.t1/Lp01339.t1/Lp01519.t1/Lp01551.t1/Lp01989.t1/Lp02131.t1/Lp02382.t1/Lp02636.t1/Lp03049.t1/Lp03302.t1/Lp03311.t1/Lp03339.t1/Lp03435.t1/Lp03698.t1/Lp04125.t1/Lp04313.t1/Lp04414.t1/Lp05017.t1/Lp05474.t1/Lp05526.t1/Lp05533.t1/Lp05814.t1/Lp05815.t1/Lp05903.t1/Lp06377.t1/Lp07782.t1/Lp08365.t1/Lp08619.t1/Lp08656.t1/Lp08921.t1/Lp09062.t1/Lp10058.t1/Lp10…
	AB-ELF	expansion	GO:0007608	sensory perception of smell	215/4495	925/89815	2.81456e-81	2.98777e-80	2.09668e-80	215	biological_process	Ess03660.t1/Ess03661.t1/Ess03662.t1/Ess03663.t1/Ess03664.t1/Ess03665.t1/Ess03666.t1/ILUMI_01450-PA/ILUMI_01451-PA/ILUMI_03401-PA/ILUMI_03463-PA/ILUMI_03465-PA/ILUMI_03847-PA/ILUMI_03849-PA/ILUMI_03851-PA/ILUMI_03852-PA/ILUMI_03853-PA/ILUMI_06586-PA/ILUMI_06987-PA/ILUMI_06991-PA/ILUMI_07553-PA/ILUMI_07681-PA/ILUMI_08071-PA/ILUMI_08140-PA/ILUMI_08141-PA/ILUMI_08898-PA/ILUMI_09474-PA/ILUMI_09638-PA/…
	AB-ELF	expansion	GO:0005200	structural constituent of cytoskeleton	104/4495	193/89815	8.39385e-82	1.15835e-80	8.12878e-81	104	molecular_function	Ess00297.t1/Ess01772.t1/Ess03588.t1/Ess03589.t1/Ess03590.t1/Ess03591.t1/Ess03592.t1/Ess03593.t1/Ess03727.t1/Ess05842.t1/ILUMI_01008-PA/ILUMI_04737-PA/ILUMI_06827-PA/ILUMI_09832-PA/ILUMI_11325-PA/ILUMI_23535-PA/ILUMI_23536-PA/ILUMI_23537-PA/ILUMI_23538-PA/ILUMI_25487-PA/ILUMI_26405-PA/LT01419/LT03274/LT03275/LT03276/LT03277/LT04945/LT07713/LT07731/LT08477/LT09009/LT10301/LT13039/LT13665/LT17486/LT…
	AB-ELF	expansion	GO:0016740	transferase activity	97/4495	254/89815	1.2101e-58	9.27745e-58	6.51049e-58	97	molecular_function	Ess03721.t1/Ess04480.t1/Ess05148.t1/Ess05150.t1/Ess09105.t1/Ess09107.t1/Ess09108.t1/ILUMI_00040-PA/ILUMI_01555-PA/ILUMI_01702-PA/ILUMI_06894-PA/ILUMI_07913-PA/ILUMI_12358-PA/ILUMI_18254-PA/ILUMI_20026-PA/LT03604/LT04692/LT05246/LT07724/LT10377/LT10378/LT11342/LT11345/LT11346/LT12307/LT13026/LT19602/LY00412/LY05636/LY08934/LY08935/LY09986/LY16448/LY16854/LY16856/LY17409/LY18004/LY18005/LY18100/Lp0…
	AB-ELF	expansion	GO:0016758	transferase activity, transferring hexosyl groups	163/4495	321/89815	4.5091e-122	8.88936e-121	6.23815e-121	163	molecular_function	ILUMI_00537-PA/ILUMI_00538-PA/ILUMI_02412-PA/ILUMI_02413-PA/ILUMI_03060-PA/ILUMI_03654-PA/ILUMI_04855-PA/ILUMI_05090-PA/ILUMI_06155-PA/ILUMI_06156-PA/ILUMI_07578-PA/ILUMI_09707-PA/ILUMI_09708-PA/ILUMI_10246-PA/ILUMI_10259-PA/ILUMI_12614-PA/ILUMI_12615-PA/ILUMI_13470-PA/ILUMI_13472-PA/ILUMI_13473-PA/ILUMI_13474-PA/ILUMI_13475-PA/ILUMI_14321-PA/ILUMI_16043-PA/ILUMI_17444-PA/ILUMI_18136-PA/ILUMI_193…
	AB-ELF	expansion	GO:0022857	transmembrane transporter activity	340/4495	1964/89815	1.07389e-90	1.85245e-89	1.29997e-89	340	molecular_function	Ess01094.t1/Ess02232.t1/Ess02233.t1/Ess02234.t1/Ess02427.t1/Ess02432.t1/Ess04808.t1/Ess04809.t1/Ess04810.t1/Ess04812.t1/Ess04813.t1/Ess04814.t1/Ess04890.t1/Ess04958.t1/Ess05948.t1/Ess05949.t1/Ess05950.t1/Ess06325.t1/Ess09173.t1/Ess10005.t1/Ess10190.t1/Ess10191.t1/Ess10192.t1/Ess10194.t1/Ess10358.t1/Ess10359.t1/Ess10361.t1/Ess10362.t1/ILUMI_00182-PA/ILUMI_00183-PA/ILUMI_00921-PA/ILUMI_02059-PA/ILU…
	AB-ELF	expansion	GO:0006810	transport	261/4495	1350/89815	5.42013e-80	5.3427e-79	3.74926e-79	261	biological_process	ILUMI_00648-PA/ILUMI_01807-PA/ILUMI_02243-PA/ILUMI_04247-PA/ILUMI_04248-PA/ILUMI_04250-PA/ILUMI_04251-PA/ILUMI_04252-PA/ILUMI_05261-PA/ILUMI_05263-PA/ILUMI_06320-PA/ILUMI_08055-PA/ILUMI_08550-PA/ILUMI_08807-PA/ILUMI_09443-PA/ILUMI_09635-PA/ILUMI_11261-PA/ILUMI_11262-PA/ILUMI_11735-PA/ILUMI_11737-PA/ILUMI_12173-PA/ILUMI_13726-PA/ILUMI_13727-PA/ILUMI_13728-PA/ILUMI_13729-PA/ILUMI_17380-PA/ILUMI_178…
	AB-ELF	expansion	GO:0005215	transporter activity	215/4495	1096/89815	4.10688e-67	3.33382e-66	2.33952e-66	215	molecular_function	ILUMI_00182-PA/ILUMI_00183-PA/ILUMI_00921-PA/ILUMI_02059-PA/ILUMI_02774-PA/ILUMI_04247-PA/ILUMI_04248-PA/ILUMI_04250-PA/ILUMI_04251-PA/ILUMI_04252-PA/ILUMI_06320-PA/ILUMI_08055-PA/ILUMI_08807-PA/ILUMI_11365-PA/ILUMI_11366-PA/ILUMI_13485-PA/ILUMI_13495-PA/ILUMI_13726-PA/ILUMI_13727-PA/ILUMI_13728-PA/ILUMI_13729-PA/ILUMI_14169-PA/ILUMI_14526-PA/ILUMI_18070-PA/ILUMI_18607-PA/ILUMI_18801-PA/ILUMI_194…
	AB-ELF	expansion	GO:0004803	transposase activity	100/4495	763/89815	2.99123e-18	1.37597e-17	9.65591e-18	100	molecular_function	ILUMI_01665-PA/ILUMI_02763-PA/ILUMI_03238-PA/ILUMI_04095-PA/ILUMI_07956-PA/ILUMI_11668-PA/ILUMI_12882-PA/ILUMI_14368-PA/ILUMI_14663-PA/ILUMI_15172-PA/ILUMI_15279-PA/ILUMI_15779-PA/ILUMI_16292-PA/ILUMI_18763-PA/ILUMI_19895-PA/ILUMI_19904-PA/ILUMI_19947-PA/ILUMI_20559-PA/ILUMI_21056-PA/ILUMI_21841-PA/ILUMI_23660-PA/ILUMI_26012-PA/ILUMI_26995-PA/Lp00586.t1/Lp00675.t1/Lp00868.t1/Lp01501.t1/Lp01776.t1…
	AB-ELF	expansion	GO:0006313	transposition, DNA-mediated	127/4495	900/89815	1.1474e-25	6.09006e-25	4.27372e-25	127	biological_process	Ess02727.t1/Ess04683.t1/Ess05076.t1/Ess06719.t1/Ess11755.t1/Ess11896.t1/Ess11937.t1/Ess12037.t1/ILUMI_01634-PA/ILUMI_01665-PA/ILUMI_02579-PA/ILUMI_02763-PA/ILUMI_03238-PA/ILUMI_03829-PA/ILUMI_04095-PA/ILUMI_06595-PA/ILUMI_07012-PA/ILUMI_07956-PA/ILUMI_08600-PA/ILUMI_11668-PA/ILUMI_12882-PA/ILUMI_14368-PA/ILUMI_14663-PA/ILUMI_15172-PA/ILUMI_15279-PA/ILUMI_15779-PA/ILUMI_16292-PA/ILUMI_16590-PA/ILU…
	AB-ELF	expansion	GO:0006511	ubiquitin-dependent protein catabolic process	65/4495	829/89815	0.000288339	0.000970508	0.000681058	65	biological_process	Ess06390.t1/ILUMI_01554-PA/LT03926/LY08934/Lp00014.t1/Lp01339.t1/Lp01519.t1/Lp01989.t1/Lp02131.t1/Lp02382.t1/Lp02636.t1/Lp03049.t1/Lp03311.t1/Lp03339.t1/Lp03698.t1/Lp04125.t1/Lp04313.t1/Lp05017.t1/Lp05474.t1/Lp05526.t1/Lp05533.t1/Lp05814.t1/Lp05815.t1/Lp05903.t1/Lp06377.t1/Lp08365.t1/Lp08656.t1/Lp08921.t1/Lp09062.t1/Lp10058.t1/Lp11627.t1/Lp11642.t1/Lp11815.t1/Lp11901.t1/Lp12289.t1/Lp12377.t1/Lp13…
	AB-ELF	expansion	GO:0008194	UDP-glycosyltransferase activity	111/4495	201/89815	8.06868e-89	1.2372e-87	8.68209e-88	111	molecular_function	Ess02218.t1/Ess02243.t1/Ess02274.t1/Ess02376.t1/Ess04018.t1/Ess11936.t1/Lp01134.t1/Lp01962.t1/Lp04610.t1/Lp04623.t1/Lp05605.t1/Lp05606.t1/Lp08445.t1/Lp15625.t1/Lp16810.t1/Lp19114.t1/Lp20635.t1/Lp20636.t1/Lp20637.t1/Lp20644.t1/M3-00278.t1/M3-07918.t1/M3-12054.t1/M3-12948.t1/M3-12950.t1/M3-12951.t1/M3-12952.t1/M3-12953.t1/M3-12958.t1/M3-12961.t1/M3-13439.t1/M3-13491.t1/M3-13508.t1/M3-13509.t1/M3-13…
	AB-ELF	contraction	GO:0008408	3'-5' exonuclease activity	14/181	135/89815	3.36516e-20	1.00955e-19	5.31342e-20	14	molecular_function	ILUMI_21742-PA/PPYR_00728-PA/PPYR_02068-PA/PPYR_02349-PA/PPYR_02404-PA/PPYR_05738-PA/PPYR_08140-PA/PPYR_08897-PA/PPYR_09333-PA/PPYR_14359-PA/PPYR_15087-PA/PPYR_15248-PA/PPYR_15561-PA/PPYR_15685-PA
	AB-ELF	contraction	GO:0005975	carbohydrate metabolic process	64/181	1343/89815	4.67686e-69	2.80612e-68	1.4769e-68	64	biological_process	Ess03709.t1/Ess09315.t1/Ess09318.t1/Ess09319.t1/ILUMI_01820-PA/ILUMI_03026-PA/ILUMI_03029-PA/ILUMI_03030-PA/ILUMI_03503-PA/ILUMI_07698-PA/ILUMI_08827-PA/ILUMI_09049-PA/ILUMI_12001-PA/ILUMI_18385-PA/ILUMI_19907-PA/ILUMI_19908-PA/ILUMI_19909-PA/ILUMI_20273-PA/LT04765/LT06876/LT06878/LT06879/LT06880/LT07526/LT07527/LT12557/LY04393/LY07065/LY09399/LY09400/LY09401/LY09402/LY11652/LY12234/Lp03523.t1/Lp…
	AB-ELF	contraction	GO:0006260	DNA replication	18/181	474/89815	9.40936e-18	2.25825e-17	1.18855e-17	18	biological_process	ILUMI_21742-PA/Lp08626.t1/Lp10792.t1/Lp12182.t1/PPYR_00728-PA/PPYR_02068-PA/PPYR_02349-PA/PPYR_02404-PA/PPYR_05738-PA/PPYR_08140-PA/PPYR_08897-PA/PPYR_09333-PA/PPYR_14359-PA/PPYR_15087-PA/PPYR_15248-PA/PPYR_15561-PA/PPYR_15685-PA/Star07633.t1
	AB-ELF	contraction	GO:0003887	DNA-directed DNA polymerase activity	24/181	150/89815	1.28646e-38	5.14582e-38	2.70833e-38	24	molecular_function	ILUMI_21742-PA/Lp08626.t1/Lp10792.t1/Lp12182.t1/PPYR_00728-PA/PPYR_02068-PA/PPYR_02349-PA/PPYR_02404-PA/PPYR_03771-PA/PPYR_05399-PA/PPYR_05738-PA/PPYR_08140-PA/PPYR_08897-PA/PPYR_09333-PA/PPYR_10952-PA/PPYR_11269-PA/PPYR_14359-PA/PPYR_14574-PA/PPYR_15087-PA/PPYR_15248-PA/PPYR_15561-PA/PPYR_15666-PA/PPYR_15685-PA/Star07633.t1
	AB-ELF	contraction	GO:0004553	hydrolase activity, hydrolyzing O-glycosyl compounds	64/181	583/89815	1.01596e-92	1.21915e-91	6.41659e-92	64	molecular_function	Ess03709.t1/Ess09315.t1/Ess09318.t1/Ess09319.t1/ILUMI_01820-PA/ILUMI_03026-PA/ILUMI_03029-PA/ILUMI_03030-PA/ILUMI_03503-PA/ILUMI_07698-PA/ILUMI_08827-PA/ILUMI_09049-PA/ILUMI_12001-PA/ILUMI_18385-PA/ILUMI_19907-PA/ILUMI_19908-PA/ILUMI_19909-PA/ILUMI_20273-PA/LT04765/LT06876/LT06878/LT06879/LT06880/LT07526/LT07527/LT12557/LY04393/LY07065/LY09399/LY09400/LY09401/LY09402/LY11652/LY12234/Lp03523.t1/Lp…
	AB-ELF	contraction	GO:0000166	nucleotide binding	24/181	1460/89815	4.24536e-15	8.49073e-15	4.4688e-15	24	molecular_function	ILUMI_21742-PA/Lp08626.t1/Lp10792.t1/Lp12182.t1/PPYR_00728-PA/PPYR_02068-PA/PPYR_02349-PA/PPYR_02404-PA/PPYR_03771-PA/PPYR_05399-PA/PPYR_05738-PA/PPYR_08140-PA/PPYR_08897-PA/PPYR_09333-PA/PPYR_10952-PA/PPYR_11269-PA/PPYR_14359-PA/PPYR_14574-PA/PPYR_15087-PA/PPYR_15248-PA/PPYR_15561-PA/PPYR_15666-PA/PPYR_15685-PA/Star07633.t1
	AB-ELF	expansion	K05673	ABCC4; ATP-binding cassette, subfamily C (CFTR/MRP), member	319/4964	395/104170	0	0	0	319	KO	Ess00503.t1/Ess00880.t1/Ess01015.t1/Ess02629.t1/Ess02630.t1/Ess02631.t1/Ess02748.t1/Ess02762.t1/Ess02850.t1/Ess07554.t1/Ess07563.t1/Ess10927.t1/Ess11446.t1/ILUMI_00648-PA/ILUMI_05261-PA/ILUMI_05263-PA/ILUMI_09443-PA/ILUMI_11261-PA/ILUMI_11262-PA/ILUMI_11735-PA/ILUMI_11737-PA/ILUMI_12173-PA/ILUMI_17380-PA/ILUMI_17809-PA/ILUMI_19571-PA/ILUMI_22035-PA/ILUMI_23292-PA/ILUMI_23294-PA/ILUMI_24862-PA/ILU…
	AB-ELF	expansion	K15002	CYP6; cytochrome P450, family 6 [EC:1.14.-.-]	316/4964	543/104170	2.22674e-268	1.14306e-266	7.03183e-267	316	KO	Ess00213.t1/Ess02398.t1/Ess02402.t1/Ess05116.t1/Ess05118.t1/Ess05121.t1/Ess05129.t1/Ess05130.t1/Ess05131.t1/Ess05132.t1/Ess05133.t1/Ess05134.t1/Ess05137.t1/Ess05138.t1/Ess05139.t1/Ess05140.t1/Ess05141.t1/Ess05142.t1/Ess05145.t1/Ess05146.t1/Ess05147.t1/Ess05251.t1/ILUMI_00104-PA/ILUMI_01617-PA/ILUMI_01618-PA/ILUMI_01619-PA/ILUMI_02104-PA/ILUMI_02105-PA/ILUMI_03241-PA/ILUMI_03243-PA/ILUMI_03244-PA/…
	AB-ELF	expansion	K00699	UGT; glucuronosyltransferase [EC:2.4.1.17]	299/4964	532/104170	1.67815e-247	6.46089e-246	3.97458e-246	299	KO	Ess02218.t1/Ess02243.t1/Ess02274.t1/Ess02376.t1/Ess04018.t1/Ess11936.t1/ILUMI_00537-PA/ILUMI_00538-PA/ILUMI_02412-PA/ILUMI_02413-PA/ILUMI_03060-PA/ILUMI_03654-PA/ILUMI_04855-PA/ILUMI_05090-PA/ILUMI_06155-PA/ILUMI_06156-PA/ILUMI_07578-PA/ILUMI_09707-PA/ILUMI_09708-PA/ILUMI_10246-PA/ILUMI_10259-PA/ILUMI_12614-PA/ILUMI_12615-PA/ILUMI_13470-PA/ILUMI_13472-PA/ILUMI_13473-PA/ILUMI_13474-PA/ILUMI_13475-…
	AB-ELF	expansion	K00108	betA, CHDH; choline dehydrogenase [EC:1.1.99.1]	280/4964	378/104170	1.60305e-283	1.23435e-281	7.59339e-282	280	KO	Ess00580.t1/Ess01231.t1/Ess02450.t1/Ess04617.t1/Ess04713.t1/Ess04714.t1/Ess04719.t1/Ess04720.t1/Ess04721.t1/Ess04722.t1/Ess04723.t1/Ess04724.t1/Ess04725.t1/Ess04727.t1/Ess09809.t1/Ess09810.t1/Ess09992.t1/Ess09993.t1/ILUMI_02833-PA/ILUMI_02834-PA/ILUMI_02912-PA/ILUMI_03996-PA/ILUMI_04233-PA/ILUMI_04518-PA/ILUMI_05409-PA/ILUMI_06175-PA/ILUMI_06176-PA/ILUMI_07115-PA/ILUMI_08394-PA/ILUMI_10384-PA/ILU…
	AB-ELF	expansion	K15003	CYP9; cytochrome P450 family 9 [EC:1.14.-.-]	273/4964	469/104170	1.09596e-231	3.37554e-230	2.07655e-230	273	KO	Ess03060.t1/Ess03087.t1/Ess03091.t1/Ess03092.t1/Ess03093.t1/Ess03094.t1/Ess11604.t1/ILUMI_02503-PA/ILUMI_02504-PA/ILUMI_02505-PA/ILUMI_02506-PA/ILUMI_02507-PA/ILUMI_02842-PA/ILUMI_02843-PA/ILUMI_04741-PA/ILUMI_04742-PA/ILUMI_04957-PA/ILUMI_05749-PA/ILUMI_05752-PA/ILUMI_06618-PA/ILUMI_06619-PA/ILUMI_06622-PA/ILUMI_06625-PA/ILUMI_06627-PA/ILUMI_06628-PA/ILUMI_06629-PA/ILUMI_06631-PA/ILUMI_06752-PA/…
	AB-ELF	expansion	K14258	TRET1; facilitated trehalose transporter	231/4964	744/104170	4.92875e-120	7.59027e-119	4.66934e-119	231	KO	Ess02432.t1/Ess04809.t1/Ess04810.t1/Ess04812.t1/Ess04813.t1/Ess04814.t1/Ess04958.t1/Ess06325.t1/Ess09173.t1/Ess10190.t1/Ess10191.t1/Ess10194.t1/Ess10358.t1/Ess10361.t1/Ess10362.t1/ILUMI_00182-PA/ILUMI_00183-PA/ILUMI_00921-PA/ILUMI_02059-PA/ILUMI_02774-PA/ILUMI_11365-PA/ILUMI_11366-PA/ILUMI_13235-PA/ILUMI_13485-PA/ILUMI_13495-PA/ILUMI_14169-PA/ILUMI_15483-PA/ILUMI_18070-PA/ILUMI_18607-PA/ILUMI_201…
	AB-ELF	expansion	K01063	JHE; juvenile-hormone esterase [EC:3.1.1.59]	205/4964	313/104170	2.06263e-189	5.29407e-188	3.25678e-188	205	KO	Ess00857.t1/Ess00858.t1/Ess00885.t1/Ess00917.t1/Ess00928.t1/Ess02829.t1/Ess02830.t1/Ess02831.t1/Ess03172.t1/Ess04631.t1/Ess05945.t1/Ess09151.t1/Ess10438.t1/ILUMI_01926-PA/ILUMI_01983-PA/ILUMI_01984-PA/ILUMI_01985-PA/ILUMI_01986-PA/ILUMI_01988-PA/ILUMI_01989-PA/ILUMI_02216-PA/ILUMI_03375-PA/ILUMI_03376-PA/ILUMI_03534-PA/ILUMI_03536-PA/ILUMI_03538-PA/ILUMI_03835-PA/ILUMI_04048-PA/ILUMI_04049-PA/ILU…
	AB-ELF	expansion	K08635	MMEL1, NEP; neprilysin [EC:3.4.24.11]	176/4964	304/104170	9.20679e-149	2.02549e-147	1.24603e-147	176	KO	Ess02468.t1/Ess02615.t1/Ess02616.t1/Ess02617.t1/Ess02618.t1/Ess02619.t1/Ess02970.t1/Ess05702.t1/Ess05703.t1/Ess05704.t1/Ess05705.t1/Ess06613.t1/Ess06637.t1/Ess07985.t1/Ess09327.t1/Ess09859.t1/ILUMI_02562-PA/ILUMI_03845-PA/ILUMI_04005-PA/ILUMI_04166-PA/ILUMI_04170-PA/ILUMI_04913-PA/ILUMI_05875-PA/ILUMI_05941-PA/ILUMI_05943-PA/ILUMI_08593-PA/ILUMI_09785-PA/ILUMI_10113-PA/ILUMI_10788-PA/ILUMI_12458-…
	AB-ELF	expansion	K01904	4CL; 4-coumarate--CoA ligase [EC:6.2.1.12]	149/4964	389/104170	1.7786e-92	2.10696e-91	1.29615e-91	149	KO	Ess00054.t1/Ess01959.t1/Ess02250.t1/Ess02252.t1/Ess03615.t1/Ess06733.t1/Ess06734.t1/ILUMI_00001-PA/ILUMI_02533-PA/ILUMI_02534-PA/ILUMI_05305-PA/ILUMI_06433-PA/ILUMI_10236-PA/ILUMI_11818-PA/ILUMI_11819-PA/ILUMI_19729-PA/ILUMI_19730-PA/ILUMI_26167-PA/ILUMI_26168-PA/ILUMI_26169-PA/ILUMI_26848-PA/ILUMI_26849-PA/ILUMI_27328-PA/ILUMI_27329-PA/ILUMI_27555-PA/ILUMI_27558-PA/LT00649/LT00920/LT07606/LT0760…
	AB-ELF	expansion	K00665	FASN; fatty acid synthase, animal type [EC:2.3.1.85]	143/4964	209/104170	1.38656e-136	2.66914e-135	1.64198e-135	143	KO	Ess03721.t1/Ess04480.t1/Ess05148.t1/Ess05150.t1/Ess07690.t1/Ess09105.t1/Ess09107.t1/Ess09108.t1/ILUMI_00040-PA/ILUMI_01702-PA/ILUMI_06894-PA/ILUMI_07913-PA/ILUMI_07921-PA/ILUMI_12358-PA/ILUMI_18254-PA/ILUMI_20026-PA/ILUMI_22210-PA/LT03604/LT04690/LT04691/LT04692/LT07724/LT10377/LT10378/LT11342/LT11343/LT11345/LT11346/LT12307/LT13026/LT13629/LT16728/LT19602/LY00412/LY02132/LY05636/LY09986/LY12501/…
	AB-ELF	expansion	K08471	GR; gustatory receptor	130/4964	980/104170	1.35829e-25	6.97253e-25	4.28932e-25	130	KO	Ess03660.t1/Ess03661.t1/Ess03663.t1/ILUMI_01451-PA/ILUMI_03849-PA/ILUMI_03853-PA/ILUMI_08071-PA/ILUMI_08898-PA/ILUMI_11128-PA/ILUMI_11275-PA/ILUMI_11545-PA/ILUMI_11589-PA/ILUMI_12457-PA/ILUMI_12877-PA/ILUMI_13206-PA/ILUMI_13209-PA/ILUMI_13890-PA/ILUMI_14440-PA/ILUMI_16949-PA/ILUMI_17164-PA/ILUMI_18089-PA/ILUMI_18438-PA/ILUMI_18507-PA/ILUMI_18636-PA/ILUMI_18645-PA/ILUMI_18691-PA/ILUMI_18729-PA/ILU…
	AB-ELF	expansion	K14613	SLC46A1; MFS transporter, PCFT/HCP family, solute carrier	127/4964	626/104170	8.17658e-44	5.47475e-43	3.36793e-43	127	KO	Ess02232.t1/Ess02233.t1/Ess02234.t1/ILUMI_01392-PA/ILUMI_04095-PA/ILUMI_14663-PA/ILUMI_15172-PA/ILUMI_15279-PA/ILUMI_15779-PA/ILUMI_18763-PA/ILUMI_19904-PA/ILUMI_21056-PA/ILUMI_21841-PA/ILUMI_21934-PA/ILUMI_21935-PA/ILUMI_21936-PA/ILUMI_21937-PA/LT05619/LT05860/LT05861/LT05862/LY03455/LY03460/LY07430/LY18977/Lp00675.t1/Lp01501.t1/Lp01776.t1/Lp02271.t1/Lp02614.t1/Lp04256.t1/Lp04813.t1/Lp05040.t1/L…
	AB-ELF	expansion	K14388	SLC5A8_12, SMCT; solute carrier family 5 (sodium-coupled	119/4964	261/104170	1.02083e-84	1.12291e-83	6.90787e-84	119	KO	Ess01094.t1/Ess04890.t1/Ess05948.t1/Ess05949.t1/Ess05950.t1/Ess07263.t1/Ess10005.t1/ILUMI_04247-PA/ILUMI_04248-PA/ILUMI_04250-PA/ILUMI_04251-PA/ILUMI_04252-PA/ILUMI_06320-PA/ILUMI_08055-PA/ILUMI_08807-PA/ILUMI_13726-PA/ILUMI_13727-PA/ILUMI_13728-PA/ILUMI_13729-PA/ILUMI_18801-PA/ILUMI_19438-PA/ILUMI_22869-PA/ILUMI_25784-PA/LT00929/LT02348/LT04693/LT04694/LT05795/LT10626/LT10627/LT12728/LT12731/LT1…
	AB-ELF	expansion	K10693	MYCBP2, PAM; RCR-type E3 ubiquitin transferase [EC:2.3.2.33]	118/4964	620/104170	5.8834e-38	3.48479e-37	2.14375e-37	118	KO	Ess01186.t1/Ess01187.t1/Ess01188.t1/Ess01189.t1/Ess01190.t1/Ess05051.t1/Ess05271.t1/Ess08738.t1/Ess09816.t1/LT06016/LT10952/LT10955/LT11432/LT14894/LT14895/LT14896/LY11807/LY11808/LY11809/LY11810/LY15910/LY15911/LY15913/LY15914/LY15915/LY15916/LY15917/LY15918/LY15919/LY15920/LY15921/LY15922/LY15923/LY15924/LY15925/Lp08803.t1/Lp08805.t1/Lp08807.t1/Lp08818.t1/Lp14349.t1/Lp14351.t1/Lp14353.t1/Lp1656…
	AB-ELF	expansion	K07374	TUBA; tubulin alpha	109/4964	123/104170	1.3008e-127	2.22582e-126	1.36927e-126	109	KO	Ess00297.t1/Ess01772.t1/Ess03588.t1/Ess03589.t1/Ess03590.t1/Ess03591.t1/Ess03592.t1/Ess03593.t1/Ess03727.t1/Ess05842.t1/Ess07507.t1/Ess07508.t1/ILUMI_01008-PA/ILUMI_04737-PA/ILUMI_06827-PA/ILUMI_09832-PA/ILUMI_11325-PA/ILUMI_23535-PA/ILUMI_23536-PA/ILUMI_23537-PA/ILUMI_23538-PA/ILUMI_25487-PA/ILUMI_26405-PA/LT01419/LT03274/LT03275/LT03276/LT03277/LT04945/LT07713/LT07731/LT08477/LT09009/LT10301/LT…
	AB-ELF	expansion	K10380	ANK; ankyrin	104/4964	382/104170	1.39063e-48	1.01979e-47	6.27351e-48	104	KO	Ess03366.t1/Ess03368.t1/Ess03397.t1/Ess05102.t1/Ess09012.t1/Ess10447.t1/Ess10466.t1/ILUMI_01061-PA/ILUMI_02821-PA/ILUMI_02975-PA/ILUMI_03133-PA/ILUMI_04628-PA/ILUMI_05150-PA/ILUMI_05242-PA/ILUMI_06329-PA/ILUMI_08211-PA/ILUMI_08865-PA/ILUMI_12632-PA/ILUMI_12849-PA/ILUMI_13011-PA/ILUMI_13274-PA/ILUMI_16500-PA/ILUMI_18233-PA/ILUMI_21346-PA/ILUMI_22242-PA/ILUMI_23582-PA/ILUMI_23894-PA/ILUMI_23906-PA/…
	AB-ELF	expansion	K11997	TRIM2_3; tripartite motif-containing protein 2/3	102/4964	304/104170	3.12956e-57	2.53659e-56	1.56044e-56	102	KO	Ess02350.t1/Ess02528.t1/Ess02529.t1/Ess02532.t1/Ess02535.t1/Ess04542.t1/Ess10336.t1/Ess10342.t1/Ess10878.t1/ILUMI_00385-PA/ILUMI_00386-PA/ILUMI_00388-PA/ILUMI_00389-PA/ILUMI_00390-PA/ILUMI_13484-PA/ILUMI_13486-PA/ILUMI_19276-PA/ILUMI_21139-PA/ILUMI_22408-PA/ILUMI_24332-PA/ILUMI_24334-PA/ILUMI_24335-PA/ILUMI_24336-PA/LT00116/LT00950/LT02143/LT02144/LT02145/LT02146/LT03499/LT09829/LT12990/LT12991/L…
	AB-ELF	expansion	K04533	HD; huntingtin	99/4964	137/104170	8.98065e-99	1.25729e-97	7.73453e-98	99	KO	Ess04596.t1/Ess04597.t1/Ess04598.t1/Ess04653.t1/Ess06499.t1/Ess08236.t1/Ess09951.t1/Ess11718.t1/ILUMI_02243-PA/ILUMI_08550-PA/ILUMI_08551-PA/ILUMI_09635-PA/ILUMI_27552-PA/LT02938/LT04984/LT06159/LT06167/LT06485/LT06705/LT08846/LT12555/LT12556/LT14534/LT14535/LT14536/LT14537/LT14538/LT14539/LT16474/LY01146/LY01930/LY06214/LY14425/LY14432/LY15842/LY16868/LY16870/LY18412/Lp00229.t1/Lp15747.t1/Lp1574…
	AB-ELF	expansion	K11838	USP7, UBP15; ubiquitin carboxyl-terminal hydrolase 7 [EC:3.4.19.12]	94/4964	131/104170	2.3163e-93	2.97259e-92	1.82866e-92	94	KO	Ess06390.t1/ILUMI_01554-PA/LT03926/LY08934/Lp00014.t1/Lp00226.t1/Lp00655.t1/Lp01339.t1/Lp01519.t1/Lp01520.t1/Lp01989.t1/Lp02130.t1/Lp02131.t1/Lp02382.t1/Lp02636.t1/Lp03049.t1/Lp03302.t1/Lp03311.t1/Lp03339.t1/Lp03435.t1/Lp03698.t1/Lp03699.t1/Lp04125.t1/Lp04313.t1/Lp04414.t1/Lp04506.t1/Lp04919.t1/Lp04963.t1/Lp05474.t1/Lp05526.t1/Lp05814.t1/Lp05815.t1/Lp06377.t1/Lp06562.t1/Lp07781.t1/Lp08365.t1/Lp08…
	AB-ELF	expansion	K11140	ANPEP, CD13; aminopeptidase N [EC:3.4.11.2]	90/4964	177/104170	8.88877e-70	8.05218e-69	4.9535e-69	90	KO	Ess00132.t1/Ess08824.t1/Ess09070.t1/ILUMI_06110-PA/ILUMI_07834-PA/ILUMI_09126-PA/ILUMI_10229-PA/ILUMI_10230-PA/ILUMI_12018-PA/ILUMI_13662-PA/ILUMI_13663-PA/ILUMI_14457-PA/ILUMI_15025-PA/ILUMI_15081-PA/ILUMI_17137-PA/ILUMI_18188-PA/LT00092/LT00093/LT00095/LT04957/LT04958/LT04960/LT04961/LT05468/LT05469/LT09332/LT12899/LY02446/LY02447/LY02448/LY02450/LY04366/LY09706/LY09707/LY09708/LY14825/LY17737/…
	AB-ELF	expansion	K03283	HSPA1s; heat shock 70kDa protein 1/2/6/8	88/4964	152/104170	6.00486e-75	5.77968e-74	3.55551e-74	88	KO	Ess00322.t1/Ess02426.t1/Ess02427.t1/Ess04251.t1/Ess04734.t1/Ess06298.t1/Ess06299.t1/Ess08330.t1/ILUMI_00019-PA/ILUMI_02335-PA/ILUMI_03559-PA/ILUMI_10707-PA/ILUMI_14294-PA/ILUMI_22711-PA/ILUMI_22713-PA/ILUMI_25509-PA/ILUMI_25575-PA/ILUMI_25577-PA/LT01694/LT02810/LT02811/LT07350/LT08869/LT09365/LT11659/LT19742/LY00739/LY01895/LY17161/LY18253/LY18411/LY19006/Lp00611.t1/Lp04831.t1/Lp06065.t1/Lp13573.…
	AB-ELF	expansion	K13963	SERPINB; serpin B	83/4964	261/104170	8.6468e-45	6.05276e-44	3.7235e-44	83	KO	Ess03645.t1/Ess03648.t1/Ess03650.t1/ILUMI_06948-PA/ILUMI_06949-PA/ILUMI_07520-PA/ILUMI_08655-PA/ILUMI_08656-PA/ILUMI_10005-PA/ILUMI_11059-PA/ILUMI_11061-PA/ILUMI_11062-PA/ILUMI_11399-PA/ILUMI_11400-PA/ILUMI_12666-PA/ILUMI_12668-PA/ILUMI_20055-PA/ILUMI_26485-PA/ILUMI_27303-PA/LT03546/LT03547/LT03548/LT03549/LT07303/LT07304/LT07306/LT07307/LT09176/LT09698/LT09699/LY12469/LY12470/LY13285/LY15776/LY1…
	AB-ELF	expansion	K01312	PRSS1_2_3; trypsin [EC:3.4.21.4]	79/4964	754/104170	8.44438e-11	2.82703e-10	1.73912e-10	79	KO	Ess02534.t1/Ess03441.t1/Ess03443.t1/ILUMI_04961-PA/ILUMI_05000-PA/ILUMI_05002-PA/ILUMI_05003-PA/ILUMI_06239-PA/ILUMI_06683-PA/ILUMI_08800-PA/ILUMI_08802-PA/ILUMI_08803-PA/ILUMI_14602-PA/ILUMI_15028-PA/ILUMI_18773-PA/ILUMI_19161-PA/ILUMI_23030-PA/ILUMI_23487-PA/LT07298/LT07299/LT10768/LT12400/LT12402/LT12403/LT12404/LT12405/LT12406/Lp03771.t1/Lp03772.t1/Lp03773.t1/Lp06787.t1/Lp06788.t1/Lp06789.t1/…
	AB-ELF	expansion	K00115	GLD; glucose 1-dehydrogenase (FAD, quinone) [EC:1.1.5.9]	74/4964	97/104170	3.38393e-77	3.47416e-76	2.13722e-76	74	KO	Ess02451.t1/Ess04726.t1/ILUMI_05411-PA/ILUMI_08393-PA/ILUMI_10428-PA/ILUMI_10429-PA/ILUMI_11980-PA/ILUMI_13290-PA/ILUMI_17650-PA/ILUMI_26373-PA/LT04999/LT05021/LT05023/LT05024/LT05025/LT05026/LT08158/LT18443/LT18444/LY06037/LY15350/LY16381/LY17729/LY17730/LY17733/LY17734/Lp15874.t1/M3-03053.t1/M3-03054.t1/M3-03055.t1/M3-10406.t1/M3-10467.t1/M3-13928.t1/M3-14584.t1/M3-14587.t1/M3-14588.t1/M3-14589…
	AB-ELF	expansion	K05401	TLR3, CD283; toll-like receptor 3	72/4964	323/104170	3.87551e-28	2.05803e-27	1.26605e-27	72	KO	Ess02475.t1/Ess03517.t1/Ess03518.t1/ILUMI_06075-PA/ILUMI_06593-PA/ILUMI_07424-PA/ILUMI_07425-PA/ILUMI_07426-PA/ILUMI_09359-PA/ILUMI_09862-PA/ILUMI_09873-PA/ILUMI_09874-PA/ILUMI_18991-PA/ILUMI_19511-PA/ILUMI_23025-PA/ILUMI_23026-PA/ILUMI_23027-PA/ILUMI_23028-PA/ILUMI_23031-PA/ILUMI_26100-PA/ILUMI_27442-PA/ILUMI_27444-PA/LT01385/LT06494/LT06495/LT06496/LT13481/LT14346/LT14887/LT15011/LT17485/LY0794…
	AB-ELF	expansion	K07114	yfbK; Ca-activated chloride channel homolog	64/4964	88/104170	1.27814e-64	1.09352e-63	6.72705e-64	64	KO	Ess10111.t1/Ess10112.t1/Ess11955.t1/ILUMI_06973-PA/ILUMI_06974-PA/ILUMI_07056-PA/ILUMI_07057-PA/ILUMI_07190-PA/ILUMI_10766-PA/ILUMI_10917-PA/ILUMI_17080-PA/ILUMI_17420-PA/ILUMI_18562-PA/ILUMI_20315-PA/LT06669/LT06675/LT06676/LT06677/LT06678/LT06679/LT06680/LT16118/LY05116/LY15551/LY15552/LY16078/Lp01632.t1/Lp01635.t1/Lp01637.t1/M3-10744.t1/M3-10745.t1/M3-10746.t1/M3-10748.t1/M3-10751.t1/M3-14568.…
	AB-ELF	expansion	K00106	XDH; xanthine dehydrogenase/oxidase [EC:1.17.1.4 1.17.3.2]	50/4964	91/104170	1.20813e-41	7.75216e-41	4.76893e-41	50	KO	Ess02761.t1/Ess07847.t1/Ess09765.t1/Ess09766.t1/Ess09767.t1/Ess11997.t1/ILUMI_01423-PA/ILUMI_05827-PA/ILUMI_05828-PA/ILUMI_06112-PA/ILUMI_06113-PA/ILUMI_08680-PA/ILUMI_10770-PA/ILUMI_16642-PA/ILUMI_18872-PA/ILUMI_21179-PA/ILUMI_22637-PA/LT07987/LY00263/LY04499/Lp02322.t1/Lp02323.t1/M3-05596.t1/M3-07608.t1/M3-07610.t1/M3-07611.t1/M3-07612.t1/M3-07613.t1/M3-07614.t1/M3-07615.t1/M3-07616.t1/M3-07617…
	AB-ELF	expansion	K08145	SLC2A8, GLUT8; MFS transporter, SP family, solute	49/4964	222/104170	1.8673e-19	8.21611e-19	5.05434e-19	49	KO	Ess04808.t1/Ess10192.t1/Ess10359.t1/ILUMI_14526-PA/ILUMI_21223-PA/ILUMI_21224-PA/ILUMI_21226-PA/ILUMI_21228-PA/ILUMI_21231-PA/ILUMI_21233-PA/ILUMI_22912-PA/ILUMI_22921-PA/ILUMI_22922-PA/LT01937/LT05740/LT09447/LT09454/LY05449/LY05450/LY08226/Lp00993.t1/Lp01000.t1/Lp04769.t1/Lp11358.t1/Lp11884.t1/Lp16061.t1/Lp16063.t1/Lp16067.t1/Lp16070.t1/Lp16072.t1/Lp16080.t1/Lp16086.t1/Lp16227.t1/Lp20999.t1/M3-…
	AB-ELF	expansion	K15007	CYP313; cytochrome P450 family 313 [EC:1.14.-.-]	47/4964	89/104170	3.74844e-38	2.30904e-37	1.42046e-37	47	KO	Ess08764.t1/Ess08766.t1/Ess12201.t1/ILUMI_09202-PA/ILUMI_21097-PA/ILUMI_21103-PA/ILUMI_26305-PA/LT05721/LT08019/LT11315/LT11317/LT11321/LT13462/LY17433/LY17434/LY17435/LY17436/LY18725/Lp05449.t1/Lp05450.t1/Lp05453.t1/Lp12554.t1/Lp12555.t1/M3-11521.t1/M3-11522.t1/M3-11523.t1/M3-11610.t1/M3-11614.t1/M3-11616.t1/M3-11617.t1/M3-11618.t1/M3-11619.t1/M3-11620.t1/M3-11622.t1/M3-16545.t1/PPYR_02910-PA/PP…
	AB-ELF	expansion	K11701	HRR1; helicase required for RNAi-mediated heterochromatin assembly	46/4964	56/104170	2.82868e-51	2.17808e-50	1.3399e-50	46	KO	Ess12210.t1/ILUMI_03225-PA/ILUMI_03228-PA/LT01344/LT12272/LT13000/LT13001/LT13002/LT13004/LT14912/Lp01066.t1/Lp15496.t1/Lp15497.t1/Lp19550.t1/Lp19551.t1/Lp22226.t1/M3-15708.t1/M3-15710.t1/M3-15712.t1/M3-15713.t1/M3-15716.t1/M3-15717.t1/M3-15719.t1/M3-15770.t1/M3-15775.t1/M3-16322.t1/M3-17241.t1/M3-17245.t1/M3-17247.t1/M3-17248.t1/M3-17252.t1/M3-17257.t1/M3-17492.t1/M3-18620.t1/PPYR_12200-PA/PPYR_…
	AB-ELF	expansion	K14999	CYP6; cytochrome P450 family 6 [EC:1.14.-.-]	40/4964	64/104170	9.23156e-37	5.26541e-36	3.23915e-36	40	KO	Ess04371.t1/Ess10153.t1/ILUMI_09672-PA/ILUMI_12409-PA/ILUMI_12410-PA/ILUMI_17793-PA/ILUMI_18665-PA/ILUMI_19527-PA/ILUMI_19912-PA/ILUMI_25769-PA/ILUMI_26856-PA/ILUMI_26859-PA/ILUMI_26861-PA/ILUMI_26862-PA/ILUMI_26864-PA/ILUMI_26866-PA/LT02638/LT06021/LT06022/LT06023/LT06156/LT09892/LY06669/LY07993/LY09785/LY14356/LY14366/Lp02830.t1/Lp05770.t1/Lp05772.t1/Lp06812.t1/Lp06813.t1/Lp06826.t1/M3-18203.t1…
	AB-ELF	expansion	K01052	LIPA; lysosomal acid lipase/cholesteryl ester hydrolase [EC:3.1.1.13]	36/4964	112/104170	1.79433e-20	8.12725e-20	4.99967e-20	36	KO	Ess01710.t1/Ess01773.t1/ILUMI_01567-PA/ILUMI_01569-PA/ILUMI_03303-PA/ILUMI_04463-PA/ILUMI_04464-PA/ILUMI_04465-PA/ILUMI_04466-PA/ILUMI_05338-PA/ILUMI_10736-PA/ILUMI_14238-PA/ILUMI_17068-PA/LT10748/LT10750/LT10751/LT10862/LT10864/LT11701/LY06565/LY14477/LY14479/Lp05441.t1/Lp07685.t1/PPYR_06878-PA/PPYR_07345-PA/PPYR_07348-PA/PPYR_11097-PA/Sper06332.t1/Sper10230.t1/Sper15083.t1/Sper15084.t1/Star0190…
	AB-ELF	expansion	K01897	ACSL, fadD; long-chain acyl-CoA synthetase [EC:6.2.1.3]	35/4964	93/104170	1.4984e-22	7.21105e-22	4.43605e-22	35	KO	Ess06571.t1/Ess06572.t1/ILUMI_07592-PA/ILUMI_08381-PA/ILUMI_08382-PA/ILUMI_08383-PA/LT03959/LT03960/LT18735/LT18736/LY09121/LY09122/LY09123/LY16542/Lp20672.t1/Lp22929.t1/Lp22931.t1/M3-05368.t1/M3-14138.t1/PPYR_05009-PA/PPYR_05010-PA/PPYR_05011-PA/PPYR_06383-PA/PPYR_07488-PA/PPYR_10893-PA/PPYR_12285-PA/PPYR_12286-PA/PPYR_12287-PA/PPYR_12288-PA/PPYR_12289-PA/Sper07800.t1/Sper08356.t1/Star00204.t1/S…
	AB-ELF	expansion	K03927	CES2; carboxylesterase 2 [EC:3.1.1.1 3.1.1.84 3.1.1.56]	34/4964	61/104170	4.51543e-29	2.48348e-28	1.52778e-28	34	KO	Ess03128.t1/ILUMI_02212-PA/ILUMI_02213-PA/ILUMI_02214-PA/ILUMI_03838-PA/ILUMI_07729-PA/ILUMI_14353-PA/ILUMI_19486-PA/LT03868/LY00161/LY00162/LY00167/LY00168/LY00169/LY00170/LY00171/Lp17881.t1/Lp17883.t1/Lp17884.t1/Lp17885.t1/Lp17890.t1/Lp17899.t1/M3-03332.t1/PPYR_04567-PA/PPYR_05057-PA/PPYR_13754-PA/PPYR_13755-PA/PPYR_13756-PA/Sper08137.t1/Star09615.t1/Star09616.t1/Star09617.t1/Star09618.t1/Ves22…
	AB-ELF	expansion	K00799	GST, gst; glutathione S-transferase [EC:2.5.1.18]	34/4964	397/104170	0.000811084	0.00215357	0.00132482	34	KO	Ess00122.t1/ILUMI_04821-PA/ILUMI_04822-PA/ILUMI_14677-PA/ILUMI_17008-PA/LT05818/LT05819/LT05820/LT05821/LT05822/LY05412/Lp11546.t1/Lp11547.t1/Lp11548.t1/Lp11549.t1/Lp11550.t1/Lp11551.t1/Lp11552.t1/Lp11553.t1/Lp11556.t1/Lp11557.t1/Lp11558.t1/Lp11559.t1/M3-08209.t1/M3-14765.t1/M3-14766.t1/M3-14768.t1/PPYR_03668-PA/PPYR_10217-PA/Sper03812.t1/Sper03813.t1/Ves04841.t1/Ves04842.t1/Ves04843.t1
	AB-ELF	expansion	K03002	RPA2, POLR1B; DNA-directed RNA polymerase I subunit	29/4964	114/104170	8.17453e-14	2.99733e-13	1.84388e-13	29	KO	Ess02727.t1/Ess04683.t1/Ess05076.t1/Ess06719.t1/Ess11755.t1/Ess11896.t1/Ess11937.t1/Ess12037.t1/ILUMI_01634-PA/ILUMI_02289-PA/ILUMI_02579-PA/ILUMI_06595-PA/ILUMI_07012-PA/ILUMI_08600-PA/ILUMI_16590-PA/ILUMI_16631-PA/ILUMI_19789-PA/ILUMI_21178-PA/ILUMI_21530-PA/ILUMI_22087-PA/ILUMI_24659-PA/ILUMI_24908-PA/M3-17217.t1/Sper01681.t1/Sper11420.t1/Star04486.t1/Star05214.t1/Star09302.t1/Star12486.t1
	AB-ELF	expansion	K08076	E3.4.24.21; astacin [EC:3.4.24.21]	28/4964	95/104170	3.65024e-15	1.40534e-14	8.64531e-15	28	KO	ILUMI_21345-PA/ILUMI_21347-PA/ILUMI_21349-PA/ILUMI_25600-PA/LT08091/LT08120/LY01180/LY07987/LY07989/LY14377/Lp12743.t1/M3-08499.t1/M3-08500.t1/M3-08501.t1/M3-08502.t1/M3-08505.t1/M3-08506.t1/M3-08507.t1/M3-08510.t1/M3-08511.t1/M3-08512.t1/M3-08514.t1/M3-08515.t1/M3-08516.t1/M3-08518.t1/PPYR_11363-PA/PPYR_11674-PA/Ves04027.t1
	AB-ELF	expansion	K09884	AQPN; aquaporin rerated protein, invertebrate	25/4964	153/104170	7.42314e-08	2.40995e-07	1.48254e-07	25	KO	Ess06865.t1/Ess09035.t1/ILUMI_12242-PA/LT04272/LT05845/LT07841/LT09874/LT09877/LT09878/LT12234/LT12235/LT13442/LT13443/LT13444/LY08135/M3-15252.t1/M3-17264.t1/M3-17271.t1/M3-17275.t1/M3-17498.t1/M3-17551.t1/M3-17577.t1/M3-17579.t1/Star11144.t1/Ves01581.t1
	AB-ELF	expansion	K07488	K07488; transposase	25/4964	39/104170	6.63838e-24	3.29778e-23	2.02871e-23	25	KO	Lp02005.t1/Lp02342.t1/Lp02503.t1/Lp04735.t1/Lp05107.t1/Lp06017.t1/Lp08828.t1/Lp10512.t1/Lp10899.t1/Lp11782.t1/Lp11850.t1/Lp14356.t1/Lp14790.t1/Lp16215.t1/Lp18666.t1/Lp21352.t1/Lp22642.t1/Sper03126.t1/Sper06416.t1/Sper06871.t1/Sper07979.t1/Sper09319.t1/Sper11999.t1/Sper16165.t1/Ves04036.t1
	AB-ELF	expansion	K15000	CYP6G2; cytochrome P450, family 6, subfamily G, polypeptide 2 [EC:1.14.-.-]	21/4964	29/104170	4.94308e-22	2.30677e-21	1.41907e-21	21	KO	ILUMI_26868-PA/LY14362/LY14364/Lp04075.t1/Lp05767.t1/Lp12624.t1/M3-13738.t1/Sper01922.t1/Sper06331.t1/Sper11451.t1/Sper15181.t1/Sper16174.t1/Star00040.t1/Star00041.t1/Star00042.t1/Star00043.t1/Star00044.t1/Star00045.t1/Star00046.t1/Star00047.t1/Star00055.t1
	AB-ELF	expansion	K00683	QPCT; glutaminyl-peptide cyclotransferase [EC:2.3.2.5]	21/4964	57/104170	6.72324e-14	2.52532e-13	1.55351e-13	21	KO	LT01981/LT05844/LT06191/LT06939/LT09871/LT09879/LT13267/LT13268/LT13375/LT13378/LT13380/LT13441/LT13654/LT13802/LT15374/LY08811/LY16107/M3-14734.t1/M3-17267.t1/M3-17584.t1/Sper14562.t1
	AB-ELF	expansion	K01044	CES1; carboxylesterase 1 [EC:3.1.1.1]	19/4964	150/104170	0.000102549	0.000292454	0.00017991	19	KO	ILUMI_01987-PA/ILUMI_08883-PA/ILUMI_13203-PA/LT18484/LY01810/M3-02490.t1/M3-08918.t1/M3-13353.t1/M3-17655.t1/M3-18132.t1/M3-18141.t1/M3-18150.t1/M3-18653.t1/PPYR_06207-PA/PPYR_06209-PA/PPYR_09680-PA/Star05906.t1/Star05908.t1/Ves13655.t1
	AB-ELF	expansion	K15183	ELL; RNA polymerase II elongation factor ELL	19/4964	39/104170	2.02927e-15	8.01303e-15	4.92941e-15	19	KO	Ess01713.t1/Ess02324.t1/Ess05469.t1/Ess09263.t1/ILUMI_02031-PA/ILUMI_12376-PA/ILUMI_14764-PA/ILUMI_17776-PA/ILUMI_21243-PA/Lp14316.t1/Lp18109.t1/Lp18807.t1/M3-07220.t1/M3-12640.t1/Sper03691.t1/Star10940.t1/Star12368.t1/Star12369.t1/Star12709.t1
	AB-ELF	expansion	K04043	dnaK, HSPA9; molecular chaperone DnaK	18/4964	26/104170	1.68553e-18	7.21031e-18	4.4356e-18	18	KO	Ess05779.t1/ILUMI_25457-PA/LT01059/LT13710/LT15230/LT15231/LT19862/LY08765/Lp14982.t1/Lp24833.t1/M3-04876.t1/M3-04877.t1/PPYR_01358-PA/Sper01765.t1/Star07216.t1/Ves16184.t1/Ves22594.t1/Ves22627.t1
	AB-ELF	expansion	K01415	ECE; endothelin-converting enzyme [EC:3.4.24.71]	18/4964	116/104170	9.94028e-06	2.88831e-05	1.77681e-05	18	KO	Ess03513.t1/ILUMI_10863-PA/ILUMI_21611-PA/LT06966/LT14878/LY09384/LY09388/LY18209/Lp12532.t1/M3-05233.t1/M3-07087.t1/M3-10220.t1/PPYR_03550-PA/Sper01953.t1/Sper14901.t1/Star00214.t1/Star01140.t1/Star03041.t1
	AB-ELF	expansion	K08337	ATG7; ubiquitin-like modifier-activating enzyme ATG7	16/4964	31/104170	1.04633e-13	3.74732e-13	2.30525e-13	16	KO	ILUMI_01665-PA/ILUMI_02763-PA/ILUMI_03238-PA/ILUMI_07956-PA/ILUMI_12882-PA/ILUMI_14709-PA/ILUMI_16410-PA/ILUMI_17049-PA/ILUMI_19947-PA/ILUMI_20559-PA/ILUMI_23660-PA/ILUMI_26012-PA/ILUMI_26995-PA/Lp05309.t1/M3-01807.t1/M3-05902.t1
	AB-ELF	expansion	K12307	MSFD8, CLN7; MFS transporter, ceroid-lipofuscinosis neuronal protein	16/4964	33/104170	3.70793e-13	1.29778e-12	7.98359e-13	16	KO	ILUMI_17180-PA/Lp22937.t1/Lp23297.t1/M3-18351.t1/PPYR_01332-PA/PPYR_03078-PA/PPYR_03676-PA/PPYR_04079-PA/PPYR_04657-PA/PPYR_09105-PA/PPYR_15226-PA/Sper05395.t1/Sper08057.t1/Ves05242.t1/Ves16546.t1/Ves21150.t1
	AB-ELF	expansion	K01143	exo; exodeoxyribonuclease (lambda-induced) [EC:3.1.11.3]	15/4964	112/104170	0.000287233	0.000776032	0.000477395	15	KO	ILUMI_21355-PA/ILUMI_23658-PA/M3-00330.t1/M3-02340.t1/M3-04844.t1/M3-04888.t1/M3-11293.t1/M3-12978.t1/M3-13315.t1/M3-15175.t1/M3-16602.t1/M3-16971.t1/Ves03010.t1/Ves08859.t1/Ves22567.t1
	AB-ELF	expansion	K22175	fqoH; F420H2:quinone oxidoreductase subunit H [EC:1.1.98.4]	14/4964	17/104170	1.81579e-16	7.35875e-16	4.52691e-16	14	KO	Ess02599.t1/ILUMI_04246-PA/ILUMI_12408-PA/ILUMI_26752-PA/ILUMI_26858-PA/Lp06810.t1/Lp06819.t1/Lp12625.t1/PPYR_08617-PA/Sper11292.t1/Sper14951.t1/Star00048.t1/Ves14704.t1/Ves21447.t1
	AB-ELF	expansion	K15015	SLC32A, VGAT; solute carrier family 32 (vesicular	14/4964	58/104170	4.25523e-07	1.31061e-06	8.06255e-07	14	KO	Lp06211.t1/Lp09266.t1/Lp15059.t1/Lp17679.t1/Lp22638.t1/Lp22645.t1/Lp24082.t1/Lp24959.t1/Sper00350.t1/Sper08408.t1/Sper10631.t1/Sper12034.t1/Sper15059.t1/Sper15182.t1
	AB-ELF	expansion	K05665	ABCC1; ATP-binding cassette, subfamily C (CFTR/MRP), member	13/4964	14/104170	8.61344e-17	3.58505e-16	2.20543e-16	13	KO	Ess11946.t1/Ess11947.t1/ILUMI_26179-PA/ILUMI_26180-PA/LT10196/LT10197/LY09932/LY16212/Lp09104.t1/Lp12605.t1/M3-08563.t1/Sper02533.t1/Ves19744.t1
	AB-ELF	expansion	K12848	SNU23; U4/U6.U5 tri-snRNP component SNU23	13/4964	60/104170	4.03482e-06	1.19493e-05	7.35088e-06	13	KO	Lp01418.t1/Lp04120.t1/Lp04386.t1/Lp06063.t1/Lp10831.t1/Lp11587.t1/Lp12868.t1/Lp13437.t1/Lp19332.t1/Lp21893.t1/M3-00459.t1/M3-18079.t1/PPYR_08125-PA
	AB-ELF	expansion	K11844	USP16_45; ubiquitin carboxyl-terminal hydrolase 16/45 [EC:3.4.19.12]	12/4964	128/104170	0.0195262	0.0485007	0.0298364	12	KO	Lp01551.t1/Lp01741.t1/Lp05017.t1/Lp05533.t1/Lp05903.t1/Lp08619.t1/Lp14735.t1/Lp17634.t1/Lp18117.t1/Lp18263.t1/Lp18585.t1/Lp21595.t1
	AB-ELF	expansion	K00600	glyA, SHMT; glycine hydroxymethyltransferase [EC:2.1.2.1]	9/4964	19/104170	7.51154e-08	2.40995e-07	1.48254e-07	9	KO	ILUMI_01555-PA/LT05246/LY08935/Lp02376.t1/M3-10353.t1/PPYR_13039-PA/PPYR_13040-PA/PPYR_15542-PA/Star11035.t1
	AB-ELF	expansion	K09490	HSPA5, BIP; endoplasmic reticulum chaperone BiP [EC:3.6.4.10]	9/4964	11/104170	6.34111e-11	2.17007e-10	1.33497e-10	9	KO	Ess12102.t1/ILUMI_11947-PA/LT03354/LY02509/Lp06060.t1/M3-15276.t1/PPYR_00866-PA/Sper00140.t1/Ves17696.t1
	AB-ELF	expansion	K14452	LIPF; gastric triacylglycerol lipase [EC:3.1.1.3]	9/4964	20/104170	1.30753e-07	4.10938e-07	2.52799e-07	9	KO	LT10749/LY14471/LY14473/LY14476/M3-01116.t1/M3-01217.t1/M3-01221.t1/PPYR_07346-PA/PPYR_07347-PA
	AB-ELF	expansion	K13084	TMEM55; phosphatidylinositol-4,5-bisphosphate 4-phosphatase [EC:3.1.3.78]	9/4964	41/104170	0.000109839	0.00030755	0.000189197	9	KO	ILUMI_00433-PA/ILUMI_14218-PA/ILUMI_25901-PA/M3-07137.t1/M3-14974.t1/Sper05587.t1/Star02665.t1/Star09767.t1/Star12306.t1
	AB-ELF	expansion	K08136	SPOCK; testican	8/4964	20/104170	1.98674e-06	5.99918e-06	3.69054e-06	8	KO	Ess00245.t1/ILUMI_00689-PA/LT00082/Lp17248.t1/M3-00394.t1/PPYR_06604-PA/Sper00594.t1/Star05243.t1
	AB-ELF	expansion	K06260	GP5, CD42d; platelet glycoprotein V	7/4964	58/104170	0.0199303	0.0487184	0.0299703	7	KO	ILUMI_02034-PA/Lp05374.t1/Lp19306.t1/Sper11894.t1/Sper11896.t1/Star04506.t1/Star04508.t1
	AB-ELF	expansion	K04308	LGR5, GPR49; leucine-rich repeat-containing G protein-coupled receptor	7/4964	38/104170	0.00190441	0.00497084	0.00305793	7	KO	LT03293/PPYR_04291-PA/PPYR_12348-PA/PPYR_12352-PA/PPYR_12354-PA/PPYR_13470-PA/Ves19230.t1
	AB-ELF	expansion	K14285	NXT1_2, P15; NTF2-related export protein 1/2	6/4964	18/104170	0.000131818	0.000362499	0.000223	6	KO	Ess04802.t1/Lp18628.t1/M3-01986.t1/PPYR_10897-PA/Sper08671.t1/Star02619.t1
	AB-ELF	expansion	K03120	TBP, tbp; transcription initiation factor TFIID TATA-box-binding	6/4964	44/104170	0.0174243	0.0439892	0.027061	6	KO	M3-07680.t1/M3-07681.t1/M3-15732.t1/M3-15902.t1/M3-16504.t1/M3-18690.t1
	AB-ELF	expansion	K12236	NFX1; transcriptional repressor NF-X1	5/4964	24/104170	0.00487278	0.0125068	0.00769386	5	KO	M3-17239.t1/M3-17242.t1/M3-17250.t1/M3-17253.t1/M3-17258.t1
	AB-ELF	contraction	K14156	CHK; choline/ethanolamine kinase [EC:2.7.1.32 2.7.1.82]	11/161	27/104170	1.08262e-24	6.13486e-24	1.89934e-24	11	KO	ILUMI_15503-PA/ILUMI_19639-PA/LT14084/M3-05338.t1/M3-06948.t1/M3-17710.t1/PPYR_00708-PA/PPYR_10040-PA/PPYR_10674-PA/Sper00442.t1/Ves05630.t1
	AB-ELF	contraction	K09632	CTRL; chymotrypsin-like protease [EC:3.4.21.-]	5/161	43/104170	7.60457e-09	3.23194e-08	1.0006e-08	5	KO	Ess03741.t1/M3-04833.t1/Sper08303.t1/Sper11614.t1/Sper11773.t1
	AB-ELF	contraction	K12818	DHX8, PRP22; ATP-dependent RNA helicase DHX8/PRP22 [EC:3.6.4.13]	3/161	21/104170	4.72157e-06	1.33778e-05	4.14173e-06	3	KO	M3-08946.t1/M3-16289.t1/M3-17593.t1
	AB-ELF	contraction	K10086	EDEM3; ER degradation enhancer, mannosidase alpha-like 3	2/161	23/104170	0.00058791	0.00142778	0.000442038	2	KO	ILUMI_18510-PA/PPYR_06486-PA
	AB-ELF	contraction	K01229	LCT; lactase-phlorizin hydrolase [EC:3.2.1.108 3.2.1.62]	68/161	92/104170	3.29953e-177	5.6092e-176	1.73659e-176	68	KO	Ess03709.t1/Ess09315.t1/Ess09318.t1/Ess09319.t1/ILUMI_01820-PA/ILUMI_03026-PA/ILUMI_03029-PA/ILUMI_03030-PA/ILUMI_03503-PA/ILUMI_07698-PA/ILUMI_08827-PA/ILUMI_09049-PA/ILUMI_12001-PA/ILUMI_18385-PA/ILUMI_19907-PA/ILUMI_19908-PA/ILUMI_19909-PA/ILUMI_20273-PA/LT04765/LT06876/LT06878/LT06879/LT06880/LT07526/LT07527/LT12557/LY04393/LY07065/LY09399/LY09400/LY09401/LY09402/LY11652/LY12234/LY13221/Lp035…
	AB-ELF	contraction	K01312	PRSS1_2_3; trypsin [EC:3.4.21.4]	9/161	754/104170	3.12201e-06	1.06148e-05	3.28633e-06	9	KO	ILUMI_27516-PA/LT01958/Lp15061.t1/M3-12325.t1/M3-12339.t1/M3-17313.t1/PPYR_12038-PA/Sper11772.t1/Ves03391.t1
	AB-ELF	contraction	K14946	RBFOX, FOX; RNA binding protein fox-1	14/161	56/104170	1.36348e-27	1.15895e-26	3.5881e-27	14	KO	Ess02578.t1/ILUMI_03407-PA/ILUMI_03409-PA/Lp15539.t1/M3-08661.t1/PPYR_01835-PA/PPYR_02101-PA/PPYR_02102-PA/PPYR_15080-PA/Sper08993.t1/Star11138.t1/Star12852.t1/Ves15097.t1/Ves15103.t1
	AB-ELF	contraction	K11433	SETMAR; [histone H3]-lysine36 N-dimethyltransferase SETMAR [EC:2.1.1.357]	2/161	62/104170	0.00422397	0.00897595	0.00277893	2	KO	ILUMI_11022-PA/Ves01136.t1
	Lpj	expansion	GO:0042626	ATPase-coupled transmembrane transporter activity	66/1401	88/9695	1.12485e-37	1.63907e-36	1.18405e-36	66	molecular_function	Lp02166.t1/Lp02198.t1/Lp03497.t1/Lp03864.t1/Lp04121.t1/Lp04123.t1/Lp04126.t1/Lp04127.t1/Lp04128.t1/Lp04509.t1/Lp04510.t1/Lp04511.t1/Lp04514.t1/Lp04515.t1/Lp04516.t1/Lp05764.t1/Lp05765.t1/Lp08379.t1/Lp08801.t1/Lp08817.t1/Lp09104.t1/Lp09592.t1/Lp09608.t1/Lp09633.t1/Lp09638.t1/Lp10172.t1/Lp12605.t1/Lp12775.t1/Lp12776.t1/Lp13947.t1/Lp13949.t1/Lp14344.t1/Lp14345.t1/Lp14347.t1/Lp16962.t1/Lp16963.t1/Lp1…
	Lpj	expansion	GO:0016887	ATPase activity	77/1401	152/9695	2.03555e-26	2.30696e-25	1.66654e-25	77	molecular_function	Lp00229.t1/Lp02166.t1/Lp02198.t1/Lp03497.t1/Lp03864.t1/Lp04121.t1/Lp04123.t1/Lp04126.t1/Lp04127.t1/Lp04128.t1/Lp04509.t1/Lp04510.t1/Lp04511.t1/Lp04514.t1/Lp04515.t1/Lp04516.t1/Lp05764.t1/Lp05765.t1/Lp08379.t1/Lp08801.t1/Lp08817.t1/Lp09104.t1/Lp09592.t1/Lp09608.t1/Lp09633.t1/Lp09638.t1/Lp10172.t1/Lp12605.t1/Lp12775.t1/Lp12776.t1/Lp13947.t1/Lp13949.t1/Lp14344.t1/Lp14345.t1/Lp14347.t1/Lp15747.t1/Lp1…
	Lpj	expansion	GO:0007411	axon guidance	28/1401	48/9695	2.08833e-12	1.253e-11	9.05159e-12	28	biological_process	Lp00506.t1/Lp01385.t1/Lp03407.t1/Lp03451.t1/Lp03854.t1/Lp04371.t1/Lp04697.t1/Lp06189.t1/Lp07119.t1/Lp07542.t1/Lp09463.t1/Lp10217.t1/Lp10726.t1/Lp10977.t1/Lp11288.t1/Lp11781.t1/Lp12369.t1/Lp13270.t1/Lp14563.t1/Lp14673.t1/Lp15086.t1/Lp16797.t1/Lp17187.t1/Lp17396.t1/Lp17476.t1/Lp17874.t1/Lp19789.t1/Lp22585.t1
	Lpj	expansion	GO:0009058	biosynthetic process	17/1401	51/9695	0.000533341	0.00187953	0.00135776	17	biological_process	Lp02217.t1/Lp05401.t1/Lp05405.t1/Lp05409.t1/Lp05411.t1/Lp05412.t1/Lp05431.t1/Lp08552.t1/Lp08554.t1/Lp08556.t1/Lp12572.t1/Lp13193.t1/Lp20387.t1/Lp22872.t1/Lp22873.t1/Lp23359.t1/Lp23360.t1
	Lpj	expansion	GO:0045454	cell redox homeostasis	45/1401	75/9695	7.85482e-20	8.01192e-19	5.78777e-19	45	biological_process	Lp00295.t1/Lp00830.t1/Lp00974.t1/Lp01254.t1/Lp01766.t1/Lp03097.t1/Lp03460.t1/Lp03472.t1/Lp03925.t1/Lp03958.t1/Lp04039.t1/Lp04403.t1/Lp04672.t1/Lp05426.t1/Lp05552.t1/Lp05899.t1/Lp06141.t1/Lp08916.t1/Lp09832.t1/Lp10350.t1/Lp11610.t1/Lp11653.t1/Lp11844.t1/Lp12309.t1/Lp14485.t1/Lp14761.t1/Lp14888.t1/Lp15431.t1/Lp16059.t1/Lp16255.t1/Lp17501.t1/Lp17826.t1/Lp19740.t1/Lp20252.t1/Lp20734.t1/Lp21261.t1/Lp2…
	Lpj	expansion	GO:0015074	DNA integration	19/1401	60/9695	0.000534377	0.00187953	0.00135776	19	biological_process	Lp02361.t1/Lp02935.t1/Lp03392.t1/Lp08316.t1/Lp08674.t1/Lp09663.t1/Lp09791.t1/Lp13217.t1/Lp15262.t1/Lp15458.t1/Lp15734.t1/Lp17160.t1/Lp17290.t1/Lp17695.t1/Lp18679.t1/Lp19241.t1/Lp19780.t1/Lp20592.t1/Lp22725.t1
	Lpj	expansion	GO:0004312	fatty acid synthase activity	15/1401	16/9695	3.25027e-12	1.84182e-11	1.33052e-11	15	molecular_function	Lp02217.t1/Lp05401.t1/Lp05405.t1/Lp05409.t1/Lp05411.t1/Lp05412.t1/Lp08552.t1/Lp08554.t1/Lp12572.t1/Lp13193.t1/Lp20387.t1/Lp22872.t1/Lp22873.t1/Lp23359.t1/Lp23360.t1
	Lpj	expansion	GO:0020037	heme binding	77/1401	256/9695	6.51357e-11	3.16373e-10	2.28546e-10	77	molecular_function	Lp01434.t1/Lp01868.t1/Lp01869.t1/Lp01871.t1/Lp01872.t1/Lp01874.t1/Lp01875.t1/Lp01876.t1/Lp01924.t1/Lp02047.t1/Lp02049.t1/Lp02830.t1/Lp04074.t1/Lp04075.t1/Lp04125.t1/Lp05766.t1/Lp05767.t1/Lp05770.t1/Lp05772.t1/Lp05775.t1/Lp06810.t1/Lp06812.t1/Lp06813.t1/Lp06819.t1/Lp06820.t1/Lp06822.t1/Lp06824.t1/Lp06826.t1/Lp06827.t1/Lp07789.t1/Lp07790.t1/Lp07791.t1/Lp07792.t1/Lp07821.t1/Lp09370.t1/Lp10193.t1/Lp1…
	Lpj	expansion	GO:0016788	hydrolase activity, acting on ester bonds	17/1401	36/9695	2.65467e-06	1.12824e-05	8.15031e-06	17	molecular_function	Lp02217.t1/Lp05401.t1/Lp05405.t1/Lp05409.t1/Lp05411.t1/Lp05412.t1/Lp05431.t1/Lp08552.t1/Lp08554.t1/Lp08556.t1/Lp12572.t1/Lp13193.t1/Lp20387.t1/Lp22872.t1/Lp22873.t1/Lp23359.t1/Lp23360.t1
	Lpj	expansion	GO:0016021	integral component of membrane	147/1401	730/9695	8.16813e-06	3.20442e-05	2.31485e-05	147	cellular_component	Lp00229.t1/Lp00508.t1/Lp00989.t1/Lp00992.t1/Lp00993.t1/Lp00995.t1/Lp00996.t1/Lp00999.t1/Lp01000.t1/Lp01003.t1/Lp01414.t1/Lp01415.t1/Lp02166.t1/Lp02198.t1/Lp03497.t1/Lp03864.t1/Lp04121.t1/Lp04123.t1/Lp04126.t1/Lp04127.t1/Lp04128.t1/Lp04509.t1/Lp04510.t1/Lp04511.t1/Lp04514.t1/Lp04515.t1/Lp04516.t1/Lp04769.t1/Lp04774.t1/Lp04782.t1/Lp04783.t1/Lp04785.t1/Lp05764.t1/Lp05765.t1/Lp07400.t1/Lp07401.t1/Lp0…
	Lpj	expansion	GO:0005506	iron ion binding	78/1401	252/9695	1.00756e-11	5.40899e-11	3.90742e-11	78	molecular_function	Lp01434.t1/Lp01868.t1/Lp01869.t1/Lp01871.t1/Lp01872.t1/Lp01874.t1/Lp01875.t1/Lp01876.t1/Lp01924.t1/Lp02047.t1/Lp02049.t1/Lp02830.t1/Lp04074.t1/Lp04075.t1/Lp04125.t1/Lp05766.t1/Lp05767.t1/Lp05770.t1/Lp05772.t1/Lp05775.t1/Lp06810.t1/Lp06812.t1/Lp06813.t1/Lp06819.t1/Lp06820.t1/Lp06822.t1/Lp06824.t1/Lp06826.t1/Lp06827.t1/Lp07789.t1/Lp07790.t1/Lp07791.t1/Lp07792.t1/Lp07821.t1/Lp09370.t1/Lp10193.t1/Lp1…
	Lpj	expansion	GO:0003676	nucleic acid binding	326/1401	1047/9695	2.74268e-49	5.59506e-48	4.04184e-48	326	molecular_function	Lp00157.t1/Lp00340.t1/Lp00402.t1/Lp00410.t1/Lp00417.t1/Lp00622.t1/Lp00822.t1/Lp00868.t1/Lp01171.t1/Lp01242.t1/Lp01253.t1/Lp01290.t1/Lp01468.t1/Lp01543.t1/Lp01721.t1/Lp01938.t1/Lp01994.t1/Lp02161.t1/Lp02347.t1/Lp02361.t1/Lp02371.t1/Lp02484.t1/Lp02588.t1/Lp02614.t1/Lp02661.t1/Lp02735.t1/Lp02777.t1/Lp02803.t1/Lp02815.t1/Lp02935.t1/Lp03081.t1/Lp03096.t1/Lp03100.t1/Lp03124.t1/Lp03143.t1/Lp03392.t1/Lp0…
	Lpj	expansion	GO:0005549	odorant binding	96/1401	346/9695	4.62868e-11	2.36063e-10	1.7053e-10	96	molecular_function	Lp00965.t1/Lp01711.t1/Lp01725.t1/Lp02088.t1/Lp02573.t1/Lp02690.t1/Lp02711.t1/Lp05711.t1/Lp05712.t1/Lp05713.t1/Lp05714.t1/Lp06253.t1/Lp06254.t1/Lp06255.t1/Lp06256.t1/Lp06257.t1/Lp06258.t1/Lp06309.t1/Lp06737.t1/Lp07781.t1/Lp08561.t1/Lp09827.t1/Lp09995.t1/Lp09999.t1/Lp10000.t1/Lp10013.t1/Lp10017.t1/Lp10020.t1/Lp10025.t1/Lp10027.t1/Lp10028.t1/Lp10030.t1/Lp10032.t1/Lp10067.t1/Lp10070.t1/Lp11294.t1/Lp1…
	Lpj	expansion	GO:0004984	olfactory receptor activity	90/1401	276/9695	7.64434e-15	5.99787e-14	4.33282e-14	90	molecular_function	Lp00965.t1/Lp01711.t1/Lp01725.t1/Lp02088.t1/Lp02711.t1/Lp05711.t1/Lp05712.t1/Lp05713.t1/Lp05714.t1/Lp06253.t1/Lp06254.t1/Lp06255.t1/Lp06256.t1/Lp06257.t1/Lp06258.t1/Lp06309.t1/Lp07781.t1/Lp08561.t1/Lp09827.t1/Lp09995.t1/Lp09999.t1/Lp10000.t1/Lp10013.t1/Lp10017.t1/Lp10020.t1/Lp10025.t1/Lp10027.t1/Lp10028.t1/Lp10030.t1/Lp10032.t1/Lp10067.t1/Lp10070.t1/Lp11294.t1/Lp11323.t1/Lp12401.t1/Lp12575.t1/Lp1…
	Lpj	expansion	GO:0016705	oxidoreductase activity, acting on paired donors, with incorporation or reduction of molecular oxygen	77/1401	226/9695	5.32224e-14	3.87763e-13	2.80118e-13	77	molecular_function	Lp01434.t1/Lp01868.t1/Lp01869.t1/Lp01871.t1/Lp01872.t1/Lp01874.t1/Lp01875.t1/Lp01876.t1/Lp01924.t1/Lp02047.t1/Lp02049.t1/Lp02830.t1/Lp04074.t1/Lp04075.t1/Lp04125.t1/Lp05766.t1/Lp05767.t1/Lp05770.t1/Lp05772.t1/Lp05775.t1/Lp06810.t1/Lp06812.t1/Lp06813.t1/Lp06819.t1/Lp06820.t1/Lp06822.t1/Lp06824.t1/Lp06826.t1/Lp06827.t1/Lp07789.t1/Lp07790.t1/Lp07791.t1/Lp07792.t1/Lp07821.t1/Lp09370.t1/Lp10193.t1/Lp1…
	Lpj	expansion	GO:0031177	phosphopantetheine binding	14/1401	14/9695	1.63773e-12	1.04405e-11	7.54219e-12	14	molecular_function	Lp02217.t1/Lp05405.t1/Lp05411.t1/Lp05431.t1/Lp08552.t1/Lp08554.t1/Lp08556.t1/Lp12572.t1/Lp16679.t1/Lp20387.t1/Lp22872.t1/Lp22873.t1/Lp23359.t1/Lp23360.t1
	Lpj	expansion	GO:0016579	protein deubiquitination	186/1401	311/9695	1.48019e-79	3.77449e-78	2.72667e-78	186	biological_process	Lp00014.t1/Lp00017.t1/Lp00043.t1/Lp00295.t1/Lp00529.t1/Lp00830.t1/Lp01253.t1/Lp01254.t1/Lp01339.t1/Lp01354.t1/Lp01476.t1/Lp01519.t1/Lp01551.t1/Lp01766.t1/Lp01989.t1/Lp02131.t1/Lp02239.t1/Lp02274.t1/Lp02296.t1/Lp02382.t1/Lp02499.t1/Lp02636.t1/Lp02711.t1/Lp03006.t1/Lp03049.t1/Lp03081.t1/Lp03169.t1/Lp03235.t1/Lp03302.t1/Lp03311.t1/Lp03339.t1/Lp03435.t1/Lp03472.t1/Lp03698.t1/Lp03925.t1/Lp03958.t1/Lp0…
	Lpj	expansion	GO:0003756	protein disulfide isomerase activity	49/1401	63/9695	1.55843e-29	1.987e-28	1.4354e-28	49	molecular_function	Lp00295.t1/Lp00830.t1/Lp00974.t1/Lp01254.t1/Lp01766.t1/Lp03006.t1/Lp03097.t1/Lp03460.t1/Lp03472.t1/Lp03925.t1/Lp03958.t1/Lp04039.t1/Lp04403.t1/Lp04672.t1/Lp05029.t1/Lp05426.t1/Lp05551.t1/Lp05552.t1/Lp05899.t1/Lp06141.t1/Lp08916.t1/Lp09832.t1/Lp10350.t1/Lp10594.t1/Lp11610.t1/Lp11653.t1/Lp11844.t1/Lp12200.t1/Lp12309.t1/Lp13100.t1/Lp14485.t1/Lp14888.t1/Lp15431.t1/Lp15604.t1/Lp16059.t1/Lp16255.t1/Lp1…
	Lpj	expansion	GO:0006508	proteolysis	131/1401	681/9695	0.00022788	0.000860879	0.000621894	131	biological_process	Lp00248.t1/Lp00249.t1/Lp00832.t1/Lp01783.t1/Lp01803.t1/Lp02083.t1/Lp02432.t1/Lp02433.t1/Lp02434.t1/Lp02438.t1/Lp02440.t1/Lp02452.t1/Lp03651.t1/Lp03718.t1/Lp03771.t1/Lp03772.t1/Lp03773.t1/Lp04396.t1/Lp05454.t1/Lp05456.t1/Lp05457.t1/Lp05460.t1/Lp05461.t1/Lp05463.t1/Lp05464.t1/Lp05465.t1/Lp05468.t1/Lp05470.t1/Lp05471.t1/Lp05716.t1/Lp05910.t1/Lp06309.t1/Lp06420.t1/Lp06787.t1/Lp06788.t1/Lp06789.t1/Lp0…
	Lpj	expansion	GO:0007608	sensory perception of smell	90/1401	276/9695	7.64434e-15	5.99787e-14	4.33282e-14	90	biological_process	Lp00965.t1/Lp01711.t1/Lp01725.t1/Lp02088.t1/Lp02711.t1/Lp05711.t1/Lp05712.t1/Lp05713.t1/Lp05714.t1/Lp06253.t1/Lp06254.t1/Lp06255.t1/Lp06256.t1/Lp06257.t1/Lp06258.t1/Lp06309.t1/Lp07781.t1/Lp08561.t1/Lp09827.t1/Lp09995.t1/Lp09999.t1/Lp10000.t1/Lp10013.t1/Lp10017.t1/Lp10020.t1/Lp10025.t1/Lp10027.t1/Lp10028.t1/Lp10030.t1/Lp10032.t1/Lp10067.t1/Lp10070.t1/Lp11294.t1/Lp11323.t1/Lp12401.t1/Lp12575.t1/Lp1…
	Lpj	expansion	GO:0004252	serine-type endopeptidase activity	77/1401	263/9695	2.7048e-10	1.25404e-09	9.05914e-10	77	molecular_function	Lp02432.t1/Lp02433.t1/Lp02434.t1/Lp02438.t1/Lp02440.t1/Lp02452.t1/Lp03651.t1/Lp03771.t1/Lp03772.t1/Lp03773.t1/Lp05454.t1/Lp05456.t1/Lp05457.t1/Lp05460.t1/Lp05461.t1/Lp05463.t1/Lp05464.t1/Lp05465.t1/Lp05468.t1/Lp05470.t1/Lp05471.t1/Lp05716.t1/Lp06787.t1/Lp06788.t1/Lp06789.t1/Lp06790.t1/Lp06792.t1/Lp06793.t1/Lp06794.t1/Lp06795.t1/Lp06796.t1/Lp06797.t1/Lp07204.t1/Lp07409.t1/Lp07410.t1/Lp07411.t1/Lp0…
	Lpj	expansion	GO:0042302	structural constituent of cuticle	19/1401	72/9695	0.00557076	0.0189406	0.0136826	19	molecular_function	Lp07802.t1/Lp12099.t1/Lp12100.t1/Lp12101.t1/Lp12102.t1/Lp12103.t1/Lp12104.t1/Lp12105.t1/Lp12106.t1/Lp12107.t1/Lp12108.t1/Lp12109.t1/Lp12110.t1/Lp12111.t1/Lp12112.t1/Lp12113.t1/Lp12114.t1/Lp17403.t1/Lp17404.t1
	Lpj	expansion	GO:0016740	transferase activity	24/1401	35/9695	4.81431e-13	3.27373e-12	2.36492e-12	24	molecular_function	Lp02215.t1/Lp02217.t1/Lp05401.t1/Lp05403.t1/Lp05404.t1/Lp05405.t1/Lp05406.t1/Lp05410.t1/Lp05411.t1/Lp05412.t1/Lp05431.t1/Lp08550.t1/Lp08554.t1/Lp08556.t1/Lp12366.t1/Lp12572.t1/Lp13193.t1/Lp16679.t1/Lp20387.t1/Lp22872.t1/Lp22873.t1/Lp23356.t1/Lp23359.t1/Lp23360.t1
	Lpj	expansion	GO:0055085	transmembrane transport	151/1401	522/9695	1.1551e-18	1.07109e-17	7.73752e-18	151	biological_process	Lp00229.t1/Lp00684.t1/Lp00989.t1/Lp00992.t1/Lp00993.t1/Lp00995.t1/Lp00996.t1/Lp00999.t1/Lp01000.t1/Lp01003.t1/Lp01414.t1/Lp01415.t1/Lp02166.t1/Lp02198.t1/Lp03301.t1/Lp03497.t1/Lp03864.t1/Lp04121.t1/Lp04123.t1/Lp04126.t1/Lp04127.t1/Lp04128.t1/Lp04509.t1/Lp04510.t1/Lp04511.t1/Lp04514.t1/Lp04515.t1/Lp04516.t1/Lp04769.t1/Lp04774.t1/Lp04782.t1/Lp04783.t1/Lp04785.t1/Lp05764.t1/Lp05765.t1/Lp06983.t1/Lp0…
	Lpj	expansion	GO:0022857	transmembrane transporter activity	78/1401	331/9695	4.80314e-06	1.95968e-05	1.41566e-05	78	molecular_function	Lp00989.t1/Lp00992.t1/Lp00993.t1/Lp00995.t1/Lp00996.t1/Lp00999.t1/Lp01000.t1/Lp01003.t1/Lp01414.t1/Lp01415.t1/Lp04769.t1/Lp04774.t1/Lp04782.t1/Lp04783.t1/Lp04785.t1/Lp06983.t1/Lp06984.t1/Lp06986.t1/Lp07400.t1/Lp07401.t1/Lp07402.t1/Lp07405.t1/Lp07407.t1/Lp07408.t1/Lp11094.t1/Lp11353.t1/Lp11355.t1/Lp11357.t1/Lp11358.t1/Lp11360.t1/Lp11883.t1/Lp11884.t1/Lp11885.t1/Lp11886.t1/Lp11887.t1/Lp12605.t1/Lp1…
	Lpj	expansion	GO:0004803	transposase activity	192/1401	305/9695	7.52621e-88	7.67673e-86	5.54563e-86	192	molecular_function	Lp00152.t1/Lp00157.t1/Lp00213.t1/Lp00402.t1/Lp00586.t1/Lp00675.t1/Lp00868.t1/Lp01171.t1/Lp01253.t1/Lp01290.t1/Lp01501.t1/Lp01776.t1/Lp01884.t1/Lp01938.t1/Lp02271.t1/Lp02521.t1/Lp02588.t1/Lp02614.t1/Lp02777.t1/Lp02947.t1/Lp03051.t1/Lp03124.t1/Lp03275.t1/Lp03690.t1/Lp04051.t1/Lp04205.t1/Lp04256.t1/Lp04404.t1/Lp04527.t1/Lp04691.t1/Lp04707.t1/Lp04768.t1/Lp04813.t1/Lp04940.t1/Lp04944.t1/Lp04969.t1/Lp0…
	Lpj	expansion	GO:0006313	transposition, DNA-mediated	192/1401	306/9695	1.76158e-87	8.98405e-86	6.49003e-86	192	biological_process	Lp00152.t1/Lp00157.t1/Lp00213.t1/Lp00402.t1/Lp00586.t1/Lp00675.t1/Lp00868.t1/Lp01171.t1/Lp01253.t1/Lp01290.t1/Lp01501.t1/Lp01776.t1/Lp01884.t1/Lp01938.t1/Lp02271.t1/Lp02521.t1/Lp02588.t1/Lp02614.t1/Lp02777.t1/Lp02947.t1/Lp03051.t1/Lp03124.t1/Lp03275.t1/Lp03690.t1/Lp04051.t1/Lp04205.t1/Lp04256.t1/Lp04404.t1/Lp04527.t1/Lp04691.t1/Lp04707.t1/Lp04768.t1/Lp04813.t1/Lp04940.t1/Lp04944.t1/Lp04969.t1/Lp0…
	Lpj	expansion	GO:0006511	ubiquitin-dependent protein catabolic process	139/1401	286/9695	1.81669e-44	3.08838e-43	2.23103e-43	139	biological_process	Lp00014.t1/Lp00043.t1/Lp00295.t1/Lp00529.t1/Lp00830.t1/Lp01253.t1/Lp01254.t1/Lp01339.t1/Lp01519.t1/Lp01766.t1/Lp01989.t1/Lp02131.t1/Lp02274.t1/Lp02296.t1/Lp02382.t1/Lp02499.t1/Lp02636.t1/Lp02711.t1/Lp03006.t1/Lp03049.t1/Lp03081.t1/Lp03169.t1/Lp03311.t1/Lp03339.t1/Lp03472.t1/Lp03698.t1/Lp03925.t1/Lp03958.t1/Lp04125.t1/Lp04313.t1/Lp04594.t1/Lp05017.t1/Lp05029.t1/Lp05150.t1/Lp05426.t1/Lp05474.t1/Lp0…
	Lpj	expansion	GO:0008270	zinc ion binding	146/1401	680/9695	1.87365e-07	8.30921e-07	6.00253e-07	146	molecular_function	Lp00410.t1/Lp00622.t1/Lp00822.t1/Lp01242.t1/Lp01469.t1/Lp01543.t1/Lp01572.t1/Lp01994.t1/Lp02161.t1/Lp02371.t1/Lp02803.t1/Lp02815.t1/Lp03143.t1/Lp03369.t1/Lp03449.t1/Lp03482.t1/Lp03583.t1/Lp03730.t1/Lp03820.t1/Lp04701.t1/Lp04706.t1/Lp04950.t1/Lp04985.t1/Lp05486.t1/Lp05925.t1/Lp05994.t1/Lp06190.t1/Lp06343.t1/Lp06344.t1/Lp06527.t1/Lp06692.t1/Lp06978.t1/Lp07134.t1/Lp07167.t1/Lp07283.t1/Lp07300.t1/Lp0…
	Lpj	contraction	GO:0051537	2 iron, 2 sulfur cluster binding	2/110	12/9695	0.00781733	0.025256	0.0120267	2	molecular_function	Lp02322.t1/Lp02323.t1
	Lpj	contraction	GO:0003824	catalytic activity	11/110	465/9695	0.0162126	0.0425582	0.0202658	11	molecular_function	Lp00023.t1/Lp01998.t1/Lp07562.t1/Lp07563.t1/Lp15468.t1/Lp20735.t1/Lp22233.t1/Lp22236.t1/Lp22237.t1/Lp22238.t1/Lp22953.t1
	Lpj	contraction	GO:0071949	FAD binding	2/110	18/9695	0.0173376	0.0428341	0.0203972	2	molecular_function	Lp02322.t1/Lp02323.t1
	Lpj	contraction	GO:0050660	flavin adenine dinucleotide binding	24/110	70/9695	3.35245e-30	7.04015e-29	3.35245e-29	24	molecular_function	Lp02322.t1/Lp02323.t1/Lp02555.t1/Lp02556.t1/Lp08723.t1/Lp08724.t1/Lp15874.t1/Lp15875.t1/Lp15877.t1/Lp15878.t1/Lp15879.t1/Lp15881.t1/Lp15882.t1/Lp15884.t1/Lp15885.t1/Lp15887.t1/Lp15888.t1/Lp15889.t1/Lp15890.t1/Lp15891.t1/Lp15892.t1/Lp15896.t1/Lp20683.t1/Lp24565.t1
	Lpj	contraction	GO:0003924	GTPase activity	5/110	114/9695	0.00947305	0.0265245	0.0126307	5	molecular_function	Lp01472.t1/Lp05669.t1/Lp11748.t1/Lp14504.t1/Lp17163.t1
	Lpj	contraction	GO:0020037	heme binding	17/110	256/9695	3.72967e-09	1.95808e-08	9.32418e-09	17	molecular_function	Lp02601.t1/Lp02602.t1/Lp06233.t1/Lp06247.t1/Lp06249.t1/Lp06250.t1/Lp06263.t1/Lp06266.t1/Lp06268.t1/Lp06270.t1/Lp06271.t1/Lp06272.t1/Lp06273.t1/Lp06274.t1/Lp06275.t1/Lp06277.t1/Lp22265.t1
	Lpj	contraction	GO:0005506	iron ion binding	19/110	252/9695	4.53382e-11	3.80841e-10	1.81353e-10	19	molecular_function	Lp02322.t1/Lp02323.t1/Lp02601.t1/Lp02602.t1/Lp06233.t1/Lp06247.t1/Lp06249.t1/Lp06250.t1/Lp06263.t1/Lp06266.t1/Lp06268.t1/Lp06270.t1/Lp06271.t1/Lp06272.t1/Lp06273.t1/Lp06274.t1/Lp06275.t1/Lp06277.t1/Lp22265.t1
	Lpj	contraction	GO:0004222	metalloendopeptidase activity	11/110	62/9695	7.56423e-11	5.29496e-10	2.52141e-10	11	molecular_function	Lp01582.t1/Lp04073.t1/Lp12532.t1/Lp12743.t1/Lp13990.t1/Lp17427.t1/Lp17428.t1/Lp17429.t1/Lp17430.t1/Lp17431.t1/Lp17432.t1
	Lpj	contraction	GO:0008237	metallopeptidase activity	11/110	92/9695	6.0282e-09	2.81316e-08	1.3396e-08	11	molecular_function	Lp01582.t1/Lp04073.t1/Lp12532.t1/Lp12743.t1/Lp13990.t1/Lp17427.t1/Lp17428.t1/Lp17429.t1/Lp17430.t1/Lp17431.t1/Lp17432.t1
	Lpj	contraction	GO:0005874	microtubule	5/110	13/9695	2.05458e-07	7.84477e-07	3.7356e-07	5	cellular_component	Lp01472.t1/Lp05669.t1/Lp11748.t1/Lp14504.t1/Lp17163.t1
	Lpj	contraction	GO:0007017	microtubule-based process	5/110	16/9695	6.78622e-07	2.37518e-06	1.13104e-06	5	biological_process	Lp01472.t1/Lp05669.t1/Lp11748.t1/Lp14504.t1/Lp17163.t1
	Lpj	contraction	GO:0004497	monooxygenase activity	3/110	38/9695	0.00898546	0.0265245	0.0126307	3	molecular_function	Lp02601.t1/Lp02602.t1/Lp06273.t1
	Lpj	contraction	GO:0055114	oxidation-reduction process	41/110	590/9695	2.00961e-22	2.81345e-21	1.33974e-21	41	biological_process	Lp02322.t1/Lp02323.t1/Lp02555.t1/Lp02556.t1/Lp02601.t1/Lp02602.t1/Lp06233.t1/Lp06247.t1/Lp06249.t1/Lp06250.t1/Lp06263.t1/Lp06266.t1/Lp06268.t1/Lp06270.t1/Lp06271.t1/Lp06272.t1/Lp06273.t1/Lp06274.t1/Lp06275.t1/Lp06277.t1/Lp08723.t1/Lp08724.t1/Lp15874.t1/Lp15875.t1/Lp15877.t1/Lp15878.t1/Lp15879.t1/Lp15881.t1/Lp15882.t1/Lp15884.t1/Lp15885.t1/Lp15887.t1/Lp15888.t1/Lp15889.t1/Lp15890.t1/Lp15891.t1/Lp1…
	Lpj	contraction	GO:0016614	oxidoreductase activity, acting on CH-OH group of donors	21/110	26/9695	1.18596e-37	4.98105e-36	2.37193e-36	21	molecular_function	Lp02555.t1/Lp02556.t1/Lp08723.t1/Lp08724.t1/Lp15874.t1/Lp15875.t1/Lp15877.t1/Lp15878.t1/Lp15879.t1/Lp15881.t1/Lp15882.t1/Lp15884.t1/Lp15885.t1/Lp15887.t1/Lp15888.t1/Lp15889.t1/Lp15890.t1/Lp15891.t1/Lp15892.t1/Lp15896.t1/Lp24565.t1
	Lpj	contraction	GO:0016705	oxidoreductase activity, acting on paired donors, with incorporation or reduction of molecular oxygen	17/110	226/9695	5.494e-10	3.2964e-09	1.56971e-09	17	molecular_function	Lp02601.t1/Lp02602.t1/Lp06233.t1/Lp06247.t1/Lp06249.t1/Lp06250.t1/Lp06263.t1/Lp06266.t1/Lp06268.t1/Lp06270.t1/Lp06271.t1/Lp06272.t1/Lp06273.t1/Lp06274.t1/Lp06275.t1/Lp06277.t1/Lp22265.t1
	Lpj	contraction	GO:0005200	structural constituent of cytoskeleton	5/110	11/9695	7.5103e-08	3.15432e-07	1.50206e-07	5	molecular_function	Lp01472.t1/Lp05669.t1/Lp11748.t1/Lp14504.t1/Lp17163.t1
	Lpj	contraction	GO:0008194	UDP-glycosyltransferase activity	12/110	33/9695	7.16639e-16	7.5247e-15	3.58319e-15	12	molecular_function	Lp01133.t1/Lp01134.t1/Lp01962.t1/Lp04610.t1/Lp04623.t1/Lp08445.t1/Lp16810.t1/Lp19114.t1/Lp20635.t1/Lp20636.t1/Lp20637.t1/Lp20644.t1
	Lpj	expansion	K01904	4CL; 4-coumarate--CoA ligase [EC:6.2.1.12]	15/1536	36/11528	2.45678e-05	7.28562e-05	3.12113e-05	15	KO	Lp01042.t1/Lp01802.t1/Lp01803.t1/Lp02645.t1/Lp02651.t1/Lp02652.t1/Lp02672.t1/Lp02675.t1/Lp03748.t1/Lp08098.t1/Lp08732.t1/Lp22947.t1/Lp22949.t1/Lp22950.t1/Lp22951.t1
	Lpj	expansion	K05673	ABCC4; ATP-binding cassette, subfamily C (CFTR/MRP), member	62/1536	77/11528	8.37469e-41	2.40075e-39	1.02847e-39	62	KO	Lp02166.t1/Lp02198.t1/Lp03497.t1/Lp04121.t1/Lp04123.t1/Lp04126.t1/Lp04127.t1/Lp04128.t1/Lp04509.t1/Lp04510.t1/Lp04511.t1/Lp04514.t1/Lp04515.t1/Lp04516.t1/Lp05764.t1/Lp05765.t1/Lp08801.t1/Lp08817.t1/Lp09633.t1/Lp09638.t1/Lp10172.t1/Lp11776.t1/Lp12775.t1/Lp12776.t1/Lp13947.t1/Lp13949.t1/Lp14344.t1/Lp14345.t1/Lp14347.t1/Lp16962.t1/Lp16963.t1/Lp16966.t1/Lp17000.t1/Lp17009.t1/Lp17013.t1/Lp17016.t1/Lp1…
	Lpj	expansion	K14575	AFG2, DRG1, SPATA5; AAA family ATPase	41/1536	94/11528	4.58561e-13	2.62909e-12	1.12629e-12	41	KO	Lp00586.t1/Lp01171.t1/Lp01290.t1/Lp01768.t1/Lp02168.t1/Lp02521.t1/Lp02588.t1/Lp02777.t1/Lp03690.t1/Lp05039.t1/Lp05119.t1/Lp06684.t1/Lp08889.t1/Lp08983.t1/Lp09004.t1/Lp10100.t1/Lp11797.t1/Lp12897.t1/Lp13434.t1/Lp13939.t1/Lp15248.t1/Lp17222.t1/Lp17242.t1/Lp17444.t1/Lp17969.t1/Lp19263.t1/Lp19491.t1/Lp20033.t1/Lp20040.t1/Lp20324.t1/Lp20427.t1/Lp20455.t1/Lp20767.t1/Lp21126.t1/Lp21201.t1/Lp22990.t1/Lp2…
	Lpj	expansion	K11140	ANPEP, CD13; aminopeptidase N [EC:3.4.11.2]	13/1536	22/11528	6.12508e-07	2.29025e-06	9.81134e-07	13	KO	Lp15649.t1/Lp15650.t1/Lp15651.t1/Lp15655.t1/Lp15656.t1/Lp15660.t1/Lp15661.t1/Lp15662.t1/Lp22423.t1/Lp22424.t1/Lp22428.t1/Lp22429.t1/Lp22433.t1
	Lpj	expansion	K10325	ASB3; ankyrin repeat and SOCS box protein	8/1536	12/11528	2.934e-05	8.41081e-05	3.60316e-05	8	KO	Lp09662.t1/Lp09664.t1/Lp11332.t1/Lp14851.t1/Lp18097.t1/Lp18221.t1/Lp21778.t1/Lp21779.t1
	Lpj	expansion	K05853	ATP2A; P-type Ca2+ transporter type 2A [EC:7.2.2.10]	9/1536	19/11528	0.000339097	0.000833211	0.000356945	9	KO	Lp02231.t1/Lp08243.t1/Lp08582.t1/Lp11934.t1/Lp12967.t1/Lp16028.t1/Lp16396.t1/Lp24752.t1/Lp25359.t1
	Lpj	expansion	K04228	AVPR2; arginine vasopressin receptor 2	30/1536	47/11528	1.17389e-15	9.1777e-15	3.9317e-15	30	KO	Lp02114.t1/Lp02155.t1/Lp02361.t1/Lp02935.t1/Lp03392.t1/Lp04146.t1/Lp05209.t1/Lp08316.t1/Lp09663.t1/Lp09666.t1/Lp09791.t1/Lp13217.t1/Lp13399.t1/Lp13400.t1/Lp15262.t1/Lp15458.t1/Lp15734.t1/Lp15871.t1/Lp17160.t1/Lp17290.t1/Lp17291.t1/Lp17694.t1/Lp17695.t1/Lp18679.t1/Lp19185.t1/Lp19780.t1/Lp20592.t1/Lp21926.t1/Lp21927.t1/Lp23078.t1
	Lpj	expansion	K04365	BRAF; B-Raf proto-oncogene serine/threonine-protein kinase [EC:2.7.11.1]	22/1536	31/11528	2.91247e-13	1.78909e-12	7.66438e-13	22	KO	Lp00862.t1/Lp00982.t1/Lp01292.t1/Lp02548.t1/Lp04312.t1/Lp08265.t1/Lp09919.t1/Lp14196.t1/Lp16585.t1/Lp16858.t1/Lp17607.t1/Lp17769.t1/Lp17788.t1/Lp18548.t1/Lp18600.t1/Lp18993.t1/Lp19906.t1/Lp21128.t1/Lp22584.t1/Lp23390.t1/Lp24209.t1/Lp24574.t1
	Lpj	expansion	K01044	CES1; carboxylesterase 1 [EC:3.1.1.1]	10/1536	16/11528	6.38848e-06	2.19764e-05	9.41461e-06	10	KO	Lp21969.t1/Lp21970.t1/Lp21971.t1/Lp21972.t1/Lp21974.t1/Lp21975.t1/Lp21976.t1/Lp21977.t1/Lp21978.t1/Lp21980.t1
	Lpj	expansion	K15005	CYP28; cytochrome P450 family 28 [EC:1.14.-.-]	8/1536	11/11528	1.108e-05	3.66491e-05	1.57004e-05	8	KO	Lp11110.t1/Lp11111.t1/Lp11112.t1/Lp11114.t1/Lp12207.t1/Lp19925.t1/Lp19927.t1/Lp19928.t1
	Lpj	expansion	K15001	CYP4; cytochrome P450 family 4 [EC:1.14.-.-]	15/1536	48/11528	0.00101398	0.0022948	0.000983084	15	KO	Lp07789.t1/Lp07790.t1/Lp07791.t1/Lp07792.t1/Lp07821.t1/Lp10773.t1/Lp10774.t1/Lp10775.t1/Lp21038.t1/Lp21041.t1/Lp21042.t1/Lp21043.t1/Lp21049.t1/Lp24877.t1/Lp25265.t1
	Lpj	expansion	K15002	CYP6; cytochrome P450, family 6 [EC:1.14.-.-]	39/1536	51/11528	1.47978e-24	2.54523e-23	1.09037e-23	39	KO	Lp01434.t1/Lp01868.t1/Lp01869.t1/Lp01871.t1/Lp01872.t1/Lp01874.t1/Lp01875.t1/Lp01876.t1/Lp01924.t1/Lp02047.t1/Lp02049.t1/Lp04074.t1/Lp05766.t1/Lp05775.t1/Lp06820.t1/Lp06822.t1/Lp06824.t1/Lp09370.t1/Lp10193.t1/Lp11107.t1/Lp11109.t1/Lp11115.t1/Lp14835.t1/Lp14859.t1/Lp14861.t1/Lp14863.t1/Lp14864.t1/Lp14865.t1/Lp14866.t1/Lp14867.t1/Lp14869.t1/Lp17470.t1/Lp17471.t1/Lp17472.t1/Lp17473.t1/Lp17474.t1/Lp1…
	Lpj	expansion	K12585	DIS3, RRP44; exosome complex exonuclease DIS3/RRP44 [EC:3.1.13.-]	51/1536	96/11528	1.30072e-20	1.59803e-19	6.8459e-20	51	KO	Lp00351.t1/Lp00776.t1/Lp00866.t1/Lp01791.t1/Lp01797.t1/Lp01838.t1/Lp02138.t1/Lp02940.t1/Lp03285.t1/Lp03493.t1/Lp04465.t1/Lp04923.t1/Lp05711.t1/Lp06087.t1/Lp06144.t1/Lp07302.t1/Lp07355.t1/Lp07802.t1/Lp07975.t1/Lp09478.t1/Lp09818.t1/Lp10030.t1/Lp11129.t1/Lp11272.t1/Lp12965.t1/Lp13802.t1/Lp13959.t1/Lp14805.t1/Lp15053.t1/Lp15516.t1/Lp16327.t1/Lp16431.t1/Lp17510.t1/Lp17712.t1/Lp17958.t1/Lp18327.t1/Lp1…
	Lpj	expansion	K09103	EBF, COE; early B-cell factor	12/1536	14/11528	2.11517e-09	1.01058e-08	4.3293e-09	12	KO	Lp03071.t1/Lp03578.t1/Lp05514.t1/Lp12732.t1/Lp13184.t1/Lp14619.t1/Lp17505.t1/Lp17513.t1/Lp21307.t1/Lp23257.t1/Lp24524.t1/Lp24656.t1
	Lpj	expansion	K01143	exo; exodeoxyribonuclease (lambda-induced) [EC:3.1.11.3]	17/1536	18/11528	1.91793e-14	1.37451e-13	5.88837e-14	17	KO	Lp05174.t1/Lp07824.t1/Lp07988.t1/Lp10005.t1/Lp13713.t1/Lp13952.t1/Lp15630.t1/Lp16110.t1/Lp16239.t1/Lp18390.t1/Lp18593.t1/Lp18975.t1/Lp20783.t1/Lp22378.t1/Lp23210.t1/Lp23388.t1/Lp25304.t1
	Lpj	expansion	K00665	FASN; fatty acid synthase, animal type [EC:2.3.1.85]	27/1536	32/11528	1.94517e-19	2.09106e-18	8.95802e-19	27	KO	Lp02215.t1/Lp02217.t1/Lp05401.t1/Lp05403.t1/Lp05404.t1/Lp05405.t1/Lp05406.t1/Lp05407.t1/Lp05409.t1/Lp05410.t1/Lp05411.t1/Lp05412.t1/Lp05431.t1/Lp08550.t1/Lp08552.t1/Lp08554.t1/Lp08556.t1/Lp12366.t1/Lp12572.t1/Lp13193.t1/Lp16679.t1/Lp20387.t1/Lp22872.t1/Lp22873.t1/Lp23356.t1/Lp23359.t1/Lp23360.t1
	Lpj	expansion	K08471	GR; gustatory receptor	37/1536	169/11528	0.00137487	0.00303176	0.0012988	37	KO	Lp00508.t1/Lp01711.t1/Lp01725.t1/Lp02088.t1/Lp05713.t1/Lp05714.t1/Lp06253.t1/Lp06254.t1/Lp06255.t1/Lp06256.t1/Lp06257.t1/Lp08561.t1/Lp09995.t1/Lp09999.t1/Lp10028.t1/Lp11294.t1/Lp12576.t1/Lp13503.t1/Lp13941.t1/Lp15557.t1/Lp15561.t1/Lp16016.t1/Lp16026.t1/Lp16444.t1/Lp16837.t1/Lp17511.t1/Lp19417.t1/Lp20799.t1/Lp20802.t1/Lp20817.t1/Lp21317.t1/Lp21561.t1/Lp22589.t1/Lp23069.t1/Lp23072.t1/Lp23073.t1/Lp2…
	Lpj	expansion	K00799	GST, gst; glutathione S-transferase [EC:2.5.1.18]	25/1536	66/11528	4.64471e-07	1.90212e-06	8.14862e-07	25	KO	Lp02261.t1/Lp02265.t1/Lp02266.t1/Lp02267.t1/Lp02268.t1/Lp09349.t1/Lp09350.t1/Lp09351.t1/Lp09353.t1/Lp09357.t1/Lp11546.t1/Lp11547.t1/Lp11548.t1/Lp11549.t1/Lp11550.t1/Lp11551.t1/Lp11552.t1/Lp11553.t1/Lp11556.t1/Lp11557.t1/Lp11558.t1/Lp11559.t1/Lp11568.t1/Lp11572.t1/Lp24469.t1
	Lpj	expansion	K04533	HD; huntingtin	9/1536	11/11528	5.53327e-07	2.163e-06	9.26624e-07	9	KO	Lp00229.t1/Lp15747.t1/Lp15749.t1/Lp15750.t1/Lp15754.t1/Lp15755.t1/Lp15756.t1/Lp15757.t1/Lp19475.t1
	Lpj	expansion	K00844	HK; hexokinase [EC:2.7.1.1]	5/1536	10/11528	0.00587834	0.0112342	0.00481268	5	KO	Lp06449.t1/Lp06473.t1/Lp11266.t1/Lp22552.t1/Lp25281.t1
	Lpj	expansion	K07488	K07488; transposase	26/1536	28/11528	4.17371e-21	5.98231e-20	2.5628e-20	26	KO	Lp01051.t1/Lp02005.t1/Lp02342.t1/Lp02503.t1/Lp04735.t1/Lp05107.t1/Lp06017.t1/Lp08214.t1/Lp08349.t1/Lp08828.t1/Lp09930.t1/Lp10512.t1/Lp10899.t1/Lp11782.t1/Lp11850.t1/Lp12439.t1/Lp14356.t1/Lp14790.t1/Lp16215.t1/Lp16601.t1/Lp18666.t1/Lp19199.t1/Lp19521.t1/Lp21352.t1/Lp22642.t1/Lp23597.t1
	Lpj	expansion	K10395	KIF4; kinesin family member 4	17/1536	49/11528	0.000115214	0.000300255	0.000128628	17	KO	Lp00195.t1/Lp01427.t1/Lp01994.t1/Lp02484.t1/Lp03963.t1/Lp06894.t1/Lp08806.t1/Lp14483.t1/Lp15454.t1/Lp17187.t1/Lp17612.t1/Lp18508.t1/Lp19979.t1/Lp22281.t1/Lp22327.t1/Lp22517.t1/Lp22697.t1
	Lpj	expansion	K04367	MOS; proto-oncogene serine/threonine-protein kinase mos [EC:2.7.11.1]	20/1536	31/11528	5.42181e-11	2.7428e-10	1.17501e-10	20	KO	Lp04469.t1/Lp08633.t1/Lp09072.t1/Lp09540.t1/Lp09713.t1/Lp11297.t1/Lp11766.t1/Lp13566.t1/Lp13987.t1/Lp14253.t1/Lp14801.t1/Lp15552.t1/Lp15580.t1/Lp15587.t1/Lp17476.t1/Lp18462.t1/Lp18633.t1/Lp19276.t1/Lp20482.t1/Lp24607.t1
	Lpj	expansion	K12882	NCBP1, CBP80; nuclear cap-binding protein subunit 1	7/1536	15/11528	0.00177969	0.00382633	0.00163919	7	KO	Lp01688.t1/Lp04332.t1/Lp11138.t1/Lp11532.t1/Lp13435.t1/Lp14202.t1/Lp17362.t1
	Lpj	expansion	K14834	NOC3; nucleolar complex protein 3	8/1536	20/11528	0.00277508	0.00555016	0.00237767	8	KO	Lp02656.t1/Lp08307.t1/Lp16285.t1/Lp16486.t1/Lp17793.t1/Lp18045.t1/Lp18882.t1/Lp19264.t1
	Lpj	expansion	K09580	PDIA1, P4HB; protein disulfide-isomerase A1 [EC:5.3.4.1]	62/1536	86/11528	8.70848e-36	1.87232e-34	8.02097e-35	62	KO	Lp00295.t1/Lp00830.t1/Lp00974.t1/Lp01254.t1/Lp01481.t1/Lp01766.t1/Lp03006.t1/Lp03097.t1/Lp03460.t1/Lp03472.t1/Lp03925.t1/Lp03958.t1/Lp04039.t1/Lp04403.t1/Lp04672.t1/Lp05029.t1/Lp05426.t1/Lp05551.t1/Lp05552.t1/Lp05899.t1/Lp06141.t1/Lp08487.t1/Lp08916.t1/Lp09832.t1/Lp10350.t1/Lp10594.t1/Lp11610.t1/Lp11653.t1/Lp11844.t1/Lp12200.t1/Lp12309.t1/Lp13100.t1/Lp13956.t1/Lp14232.t1/Lp14485.t1/Lp14652.t1/Lp1…
	Lpj	expansion	K01078	PHO; acid phosphatase [EC:3.1.3.2]	5/1536	11/11528	0.00960558	0.0179583	0.00769325	5	KO	Lp15016.t1/Lp15017.t1/Lp15018.t1/Lp15019.t1/Lp15022.t1
	Lpj	expansion	K03511	POLK; DNA polymerase kappa [EC:2.7.7.7]	7/1536	22/11528	0.0203387	0.0364402	0.0156109	7	KO	Lp05921.t1/Lp09622.t1/Lp10719.t1/Lp11278.t1/Lp14848.t1/Lp21522.t1/Lp23369.t1
	Lpj	expansion	K01312	PRSS1_2_3; trypsin [EC:3.4.21.4]	40/1536	116/11528	4.51764e-09	2.04483e-08	8.75996e-09	40	KO	Lp03771.t1/Lp03772.t1/Lp03773.t1/Lp05454.t1/Lp05456.t1/Lp05457.t1/Lp05460.t1/Lp05461.t1/Lp05463.t1/Lp05464.t1/Lp05465.t1/Lp05468.t1/Lp05470.t1/Lp05471.t1/Lp06787.t1/Lp06788.t1/Lp06789.t1/Lp06790.t1/Lp06792.t1/Lp06793.t1/Lp06795.t1/Lp06796.t1/Lp06797.t1/Lp07421.t1/Lp07750.t1/Lp14678.t1/Lp14681.t1/Lp14682.t1/Lp14708.t1/Lp18078.t1/Lp18079.t1/Lp18080.t1/Lp18081.t1/Lp18082.t1/Lp18108.t1/Lp18144.t1/Lp1…
	Lpj	expansion	K13948	PTGR1, LTB4DH; prostaglandin reductase 1 [EC:1.3.1.74 1.3.1.48]	6/1536	10/11528	0.000720004	0.00172001	0.000736846	6	KO	Lp12939.t1/Lp12940.t1/Lp12941.t1/Lp12942.t1/Lp12944.t1/Lp21300.t1
	Lpj	expansion	K08597	SENP8, NEDP1, DEN1; sentrin-specific protease 8 [EC:3.4.22.68]	5/1536	13/11528	0.021289	0.0373644	0.0160068	5	KO	Lp09881.t1/Lp12459.t1/Lp13856.t1/Lp19219.t1/Lp25183.t1
	Lpj	expansion	K13963	SERPINB; serpin B	10/1536	20/11528	8.86251e-05	0.000245863	0.000105327	10	KO	Lp10239.t1/Lp10242.t1/Lp10243.t1/Lp10244.t1/Lp10247.t1/Lp10249.t1/Lp10250.t1/Lp10251.t1/Lp10252.t1/Lp10254.t1
	Lpj	expansion	K15102	SLC25A3, PHC, PIC; solute carrier family 25	8/1536	20/11528	0.00277508	0.00555016	0.00237767	8	KO	Lp00956.t1/Lp01790.t1/Lp02206.t1/Lp09567.t1/Lp11866.t1/Lp14988.t1/Lp19241.t1/Lp24544.t1
	Lpj	expansion	K08145	SLC2A8, GLUT8; MFS transporter, SP family, solute	15/1536	36/11528	2.45678e-05	7.28562e-05	3.12113e-05	15	KO	Lp00993.t1/Lp01000.t1/Lp04769.t1/Lp11358.t1/Lp11884.t1/Lp16061.t1/Lp16063.t1/Lp16067.t1/Lp16070.t1/Lp16072.t1/Lp16080.t1/Lp16086.t1/Lp17033.t1/Lp18703.t1/Lp20999.t1
	Lpj	expansion	K15015	SLC32A, VGAT; solute carrier family 32 (vesicular	9/1536	17/11528	0.000114681	0.000300255	0.000128628	9	KO	Lp00042.t1/Lp06211.t1/Lp09266.t1/Lp15059.t1/Lp17679.t1/Lp22638.t1/Lp22645.t1/Lp24082.t1/Lp24959.t1
	Lpj	expansion	K14613	SLC46A1; MFS transporter, PCFT/HCP family, solute carrier	188/1536	270/11528	1.34985e-103	1.16087e-101	4.97311e-102	188	KO	Lp00152.t1/Lp00157.t1/Lp00213.t1/Lp00675.t1/Lp01501.t1/Lp01776.t1/Lp01819.t1/Lp01884.t1/Lp01938.t1/Lp02271.t1/Lp02614.t1/Lp02947.t1/Lp03051.t1/Lp03096.t1/Lp03275.t1/Lp03739.t1/Lp04051.t1/Lp04201.t1/Lp04205.t1/Lp04256.t1/Lp04388.t1/Lp04404.t1/Lp04527.t1/Lp04768.t1/Lp04813.t1/Lp04940.t1/Lp04944.t1/Lp04969.t1/Lp05040.t1/Lp05187.t1/Lp05362.t1/Lp05481.t1/Lp05542.t1/Lp05629.t1/Lp06165.t1/Lp06354.t1/Lp0…
	Lpj	expansion	K12839	SMNDC1, SPF30; survival of motor neuron-related-splicing factor	5/1536	10/11528	0.00587834	0.0112342	0.00481268	5	KO	Lp00909.t1/Lp03125.t1/Lp05339.t1/Lp13504.t1/Lp25085.t1
	Lpj	expansion	K12848	SNU23; U4/U6.U5 tri-snRNP component SNU23	17/1536	43/11528	1.64101e-05	5.22693e-05	2.2392e-05	17	KO	Lp01418.t1/Lp03751.t1/Lp04120.t1/Lp04386.t1/Lp05913.t1/Lp06063.t1/Lp06974.t1/Lp10831.t1/Lp11587.t1/Lp12492.t1/Lp12868.t1/Lp13437.t1/Lp14140.t1/Lp14727.t1/Lp19332.t1/Lp21893.t1/Lp24515.t1
	Lpj	expansion	K03125	TAF1; transcription initiation factor TFIID subunit 1	25/1536	38/11528	1.03257e-13	6.83084e-13	2.92631e-13	25	KO	Lp00491.t1/Lp01151.t1/Lp02274.t1/Lp02855.t1/Lp03824.t1/Lp03870.t1/Lp04884.t1/Lp06405.t1/Lp07864.t1/Lp08007.t1/Lp10055.t1/Lp10524.t1/Lp10566.t1/Lp11182.t1/Lp13328.t1/Lp13451.t1/Lp13454.t1/Lp13957.t1/Lp14763.t1/Lp15839.t1/Lp16598.t1/Lp19779.t1/Lp20611.t1/Lp20969.t1/Lp21394.t1
	Lpj	expansion	K14258	TRET1; facilitated trehalose transporter	53/1536	109/11528	4.35081e-19	4.15744e-18	1.78103e-18	53	KO	Lp00989.t1/Lp00992.t1/Lp00995.t1/Lp00996.t1/Lp00999.t1/Lp01003.t1/Lp01414.t1/Lp01415.t1/Lp04774.t1/Lp04782.t1/Lp04783.t1/Lp04785.t1/Lp07400.t1/Lp07401.t1/Lp07402.t1/Lp07405.t1/Lp07407.t1/Lp07408.t1/Lp11353.t1/Lp11355.t1/Lp11357.t1/Lp11883.t1/Lp11885.t1/Lp11886.t1/Lp11887.t1/Lp12763.t1/Lp16054.t1/Lp16060.t1/Lp16065.t1/Lp16071.t1/Lp16082.t1/Lp16083.t1/Lp16084.t1/Lp16085.t1/Lp16087.t1/Lp16089.t1/Lp1…
	Lpj	expansion	K11997	TRIM2_3; tripartite motif-containing protein 2/3	20/1536	29/11528	8.3789e-12	4.50366e-11	1.92935e-11	20	KO	Lp02432.t1/Lp02434.t1/Lp02438.t1/Lp02440.t1/Lp02452.t1/Lp05716.t1/Lp09409.t1/Lp10325.t1/Lp10326.t1/Lp10327.t1/Lp10328.t1/Lp10329.t1/Lp10331.t1/Lp10332.t1/Lp10333.t1/Lp13007.t1/Lp13008.t1/Lp18105.t1/Lp18106.t1/Lp23206.t1
	Lpj	expansion	K14861	URB1; nucleolar pre-ribosomal-associated protein 1	8/1536	24/11528	0.00994019	0.0181884	0.00779187	8	KO	Lp01287.t1/Lp06016.t1/Lp08431.t1/Lp08811.t1/Lp14124.t1/Lp21815.t1/Lp22352.t1/Lp23309.t1
	Lpj	expansion	K11844	USP16_45; ubiquitin carboxyl-terminal hydrolase 16/45 [EC:3.4.19.12]	50/1536	108/11528	5.948e-17	5.11528e-16	2.19137e-16	50	KO	Lp00043.t1/Lp01253.t1/Lp01354.t1/Lp01551.t1/Lp01741.t1/Lp01891.t1/Lp02239.t1/Lp02499.t1/Lp02711.t1/Lp03169.t1/Lp03235.t1/Lp04223.t1/Lp04594.t1/Lp05017.t1/Lp05533.t1/Lp05903.t1/Lp07585.t1/Lp07670.t1/Lp08158.t1/Lp08600.t1/Lp08619.t1/Lp09319.t1/Lp09897.t1/Lp10453.t1/Lp10905.t1/Lp10928.t1/Lp12567.t1/Lp12592.t1/Lp14543.t1/Lp14735.t1/Lp16654.t1/Lp17154.t1/Lp17246.t1/Lp17317.t1/Lp17346.t1/Lp17634.t1/Lp1…
	Lpj	expansion	K11833	USP2; ubiquitin carboxyl-terminal hydrolase 2 [EC:3.4.19.12]	23/1536	49/11528	1.13015e-08	4.85963e-08	2.08185e-08	23	KO	Lp00017.t1/Lp00529.t1/Lp01476.t1/Lp02296.t1/Lp03081.t1/Lp04449.t1/Lp05150.t1/Lp06153.t1/Lp07631.t1/Lp08923.t1/Lp08946.t1/Lp14983.t1/Lp15838.t1/Lp16321.t1/Lp16413.t1/Lp19633.t1/Lp19982.t1/Lp21086.t1/Lp21391.t1/Lp21835.t1/Lp22054.t1/Lp24387.t1/Lp24789.t1
	Lpj	expansion	K11838	USP7, UBP15; ubiquitin carboxyl-terminal hydrolase 7 [EC:3.4.19.12]	83/1536	118/11528	3.26592e-46	1.40434e-44	6.01616e-45	83	KO	Lp00014.t1/Lp00226.t1/Lp00655.t1/Lp01339.t1/Lp01519.t1/Lp01520.t1/Lp01989.t1/Lp02130.t1/Lp02131.t1/Lp02382.t1/Lp02636.t1/Lp03049.t1/Lp03302.t1/Lp03311.t1/Lp03339.t1/Lp03435.t1/Lp03698.t1/Lp03699.t1/Lp04125.t1/Lp04313.t1/Lp04414.t1/Lp04506.t1/Lp04919.t1/Lp04963.t1/Lp05474.t1/Lp05526.t1/Lp05814.t1/Lp05815.t1/Lp06377.t1/Lp06562.t1/Lp07781.t1/Lp08365.t1/Lp08656.t1/Lp09062.t1/Lp10058.t1/Lp10686.t1/Lp1…
	Lpj	expansion	K11840	USP9_24; ubiquitin carboxyl-terminal hydrolase 9/24 [EC:3.4.19.12]	6/1536	12/11528	0.00249571	0.0052349	0.00224261	6	KO	Lp01405.t1/Lp01773.t1/Lp12475.t1/Lp14320.t1/Lp19285.t1/Lp25379.t1
	Lpj	expansion	K10900	WRN, RECQL2; werner syndrome ATP-dependent helicase [EC:3.6.4.12]	13/1536	34/11528	0.000241408	0.000610619	0.000261587	13	KO	Lp02021.t1/Lp03503.t1/Lp11286.t1/Lp13476.t1/Lp13477.t1/Lp15247.t1/Lp18973.t1/Lp19312.t1/Lp20849.t1/Lp21810.t1/Lp22725.t1/Lp23513.t1/Lp23784.t1
	Lpj	expansion	K00854	xylB, XYLB; xylulokinase [EC:2.7.1.17]	9/1536	13/11528	5.58419e-06	2.001e-05	8.57222e-06	9	KO	Lp03745.t1/Lp06608.t1/Lp09668.t1/Lp13700.t1/Lp13701.t1/Lp14014.t1/Lp17262.t1/Lp18490.t1/Lp21827.t1
	Lpj	expansion	K00680	ytmI; uncharacterized N-acetyltransferase [EC:2.3.1.-]	11/1536	29/11528	0.000783495	0.0018211	0.000780151	11	KO	Lp14280.t1/Lp14283.t1/Lp14284.t1/Lp14287.t1/Lp14292.t1/Lp14294.t1/Lp14302.t1/Lp14303.t1/Lp14304.t1/Lp17198.t1/Lp17201.t1
	Lpj	contraction	K01904	4CL; 4-coumarate--CoA ligase [EC:6.2.1.12]	9/129	36/11528	1.51455e-10	3.78637e-10	1.32855e-10	9	KO	Lp01998.t1/Lp07562.t1/Lp07563.t1/Lp20735.t1/Lp22233.t1/Lp22236.t1/Lp22237.t1/Lp22238.t1/Lp22953.t1
	Lpj	contraction	K10380	ANK; ankyrin	7/129	25/11528	7.58356e-09	1.42192e-08	4.98919e-09	7	KO	Lp02378.t1/Lp02379.t1/Lp02380.t1/Lp02381.t1/Lp15897.t1/Lp19149.t1/Lp21050.t1
	Lpj	contraction	K00108	betA, CHDH; choline dehydrogenase [EC:1.1.99.1]	20/129	23/11528	3.51333e-37	5.27e-36	1.84912e-36	20	KO	Lp02555.t1/Lp02556.t1/Lp08723.t1/Lp08724.t1/Lp15875.t1/Lp15877.t1/Lp15878.t1/Lp15879.t1/Lp15881.t1/Lp15882.t1/Lp15884.t1/Lp15885.t1/Lp15887.t1/Lp15888.t1/Lp15889.t1/Lp15890.t1/Lp15891.t1/Lp15892.t1/Lp15896.t1/Lp24565.t1
	Lpj	contraction	K15003	CYP9; cytochrome P450 family 9 [EC:1.14.-.-]	17/129	28/11528	4.40963e-27	3.30722e-26	1.16043e-26	17	KO	Lp02601.t1/Lp02602.t1/Lp06233.t1/Lp06247.t1/Lp06249.t1/Lp06250.t1/Lp06263.t1/Lp06266.t1/Lp06268.t1/Lp06270.t1/Lp06271.t1/Lp06272.t1/Lp06273.t1/Lp06274.t1/Lp06275.t1/Lp06277.t1/Lp22265.t1
	Lpj	contraction	K00069	HPGD; 15-hydroxyprostaglandin dehydrogenase (NAD) [EC:1.1.1.141]	2/129	24/11528	0.0292039	0.0438059	0.0153705	2	KO	Lp16567.t1/Lp23811.t1
	Lpj	contraction	K01063	JHE; juvenile-hormone esterase [EC:3.1.1.59]	9/129	14/11528	3.9622e-15	1.9811e-14	6.95123e-15	9	KO	Lp01467.t1/Lp01470.t1/Lp04113.t1/Lp07491.t1/Lp07492.t1/Lp09632.t1/Lp09634.t1/Lp09635.t1/Lp15213.t1
	Lpj	contraction	K08635	MMEL1, NEP; neprilysin [EC:3.4.24.11]	9/129	17/11528	4.67719e-14	1.40316e-13	4.92336e-14	9	KO	Lp01582.t1/Lp04073.t1/Lp13990.t1/Lp17427.t1/Lp17428.t1/Lp17429.t1/Lp17430.t1/Lp17431.t1/Lp17432.t1
	Lpj	contraction	K14388	SLC5A8_12, SMCT; solute carrier family 5 (sodium-coupled	6/129	12/11528	1.52782e-09	3.27391e-09	1.14874e-09	6	KO	Lp10668.t1/Lp23034.t1/Lp23037.t1/Lp23500.t1/Lp23501.t1/Lp23985.t1
	Lpj	contraction	K00699	UGT; glucuronosyltransferase [EC:2.4.1.17]	12/129	39/11528	6.93664e-15	2.60124e-14	9.12716e-15	12	KO	Lp01133.t1/Lp01134.t1/Lp01962.t1/Lp04610.t1/Lp04623.t1/Lp08445.t1/Lp16810.t1/Lp19114.t1/Lp20635.t1/Lp20636.t1/Lp20637.t1/Lp20644.t1
	Lpj	contraction	K11840	USP9_24; ubiquitin carboxyl-terminal hydrolase 9/24 [EC:3.4.19.12]	2/129	12/11528	0.00762041	0.0127007	0.00445638	2	KO	Lp02785.t1/Lp04945.t1
	Msp	expansion	GO:0051537	2 iron, 2 sulfur cluster binding	9/544	15/5648	1.97029e-06	5.62941e-06	2.66656e-06	9	molecular_function	M3-07608.t1/M3-07611.t1/M3-07612.t1/M3-07613.t1/M3-07614.t1/M3-07617.t1/M3-07618.t1/M3-08853.t1/M3-08854.t1
	Msp	expansion	GO:0042626	ATPase-coupled transmembrane transporter activity	45/544	60/5648	4.5885e-34	1.37655e-32	6.5205e-33	45	molecular_function	M3-01483.t1/M3-01484.t1/M3-07035.t1/M3-07037.t1/M3-07038.t1/M3-08563.t1/M3-08877.t1/M3-08878.t1/M3-08879.t1/M3-08880.t1/M3-08881.t1/M3-08882.t1/M3-08883.t1/M3-08885.t1/M3-08888.t1/M3-08891.t1/M3-08963.t1/M3-08964.t1/M3-09524.t1/M3-09525.t1/M3-09805.t1/M3-10121.t1/M3-10123.t1/M3-10125.t1/M3-10126.t1/M3-10127.t1/M3-10130.t1/M3-10131.t1/M3-10132.t1/M3-10134.t1/M3-10652.t1/M3-10653.t1/M3-10655.t1/M3-…
	Msp	expansion	GO:0016887	ATPase activity	44/544	88/5648	1.77682e-22	1.77682e-21	8.4165e-22	44	molecular_function	M3-01483.t1/M3-01484.t1/M3-07035.t1/M3-07037.t1/M3-07038.t1/M3-08563.t1/M3-08877.t1/M3-08878.t1/M3-08879.t1/M3-08880.t1/M3-08881.t1/M3-08882.t1/M3-08883.t1/M3-08885.t1/M3-08888.t1/M3-08891.t1/M3-08963.t1/M3-08964.t1/M3-09524.t1/M3-09525.t1/M3-09805.t1/M3-10121.t1/M3-10123.t1/M3-10125.t1/M3-10126.t1/M3-10127.t1/M3-10130.t1/M3-10131.t1/M3-10132.t1/M3-10134.t1/M3-10653.t1/M3-10655.t1/M3-10660.t1/M3-…
	Msp	expansion	GO:0003677	DNA binding	44/544	328/5648	0.0134398	0.0251997	0.0119367	44	molecular_function	M3-01013.t1/M3-03341.t1/M3-06860.t1/M3-06889.t1/M3-06972.t1/M3-07569.t1/M3-07680.t1/M3-07681.t1/M3-08809.t1/M3-09452.t1/M3-09546.t1/M3-09882.t1/M3-09904.t1/M3-10139.t1/M3-10150.t1/M3-10151.t1/M3-10177.t1/M3-10892.t1/M3-11283.t1/M3-12550.t1/M3-13137.t1/M3-13901.t1/M3-13951.t1/M3-15502.t1/M3-17217.t1/M3-17280.t1/M3-17290.t1/M3-17408.t1/M3-17412.t1/M3-17422.t1/M3-17473.t1/M3-17521.t1/M3-17531.t1/M3-…
	Msp	expansion	GO:0015074	DNA integration	26/544	43/5648	1.88815e-16	1.25877e-15	5.96258e-16	26	biological_process	M3-01013.t1/M3-03341.t1/M3-06972.t1/M3-07569.t1/M3-09882.t1/M3-09904.t1/M3-10139.t1/M3-10150.t1/M3-10151.t1/M3-10177.t1/M3-12550.t1/M3-13901.t1/M3-15502.t1/M3-17217.t1/M3-17290.t1/M3-17408.t1/M3-17422.t1/M3-17737.t1/M3-17876.t1/M3-17891.t1/M3-17897.t1/M3-17899.t1/M3-17901.t1/M3-18146.t1/M3-18523.t1/M3-18601.t1
	Msp	expansion	GO:0006310	DNA recombination	25/544	44/5648	5.68014e-15	3.40808e-14	1.61436e-14	25	biological_process	M3-01013.t1/M3-03341.t1/M3-06972.t1/M3-07569.t1/M3-09882.t1/M3-09904.t1/M3-10139.t1/M3-10150.t1/M3-10151.t1/M3-10177.t1/M3-12550.t1/M3-13901.t1/M3-15502.t1/M3-17290.t1/M3-17408.t1/M3-17422.t1/M3-17737.t1/M3-17876.t1/M3-17891.t1/M3-17897.t1/M3-17899.t1/M3-17901.t1/M3-18146.t1/M3-18523.t1/M3-18601.t1
	Msp	expansion	GO:0009055	electron transfer activity	11/544	25/5648	7.59697e-06	1.98182e-05	9.38757e-06	11	molecular_function	M3-07608.t1/M3-07611.t1/M3-07612.t1/M3-07613.t1/M3-07614.t1/M3-07615.t1/M3-07616.t1/M3-07617.t1/M3-07618.t1/M3-08853.t1/M3-08854.t1
	Msp	expansion	GO:0071949	FAD binding	11/544	21/5648	8.61866e-07	2.87289e-06	1.36084e-06	11	molecular_function	M3-07608.t1/M3-07611.t1/M3-07612.t1/M3-07613.t1/M3-07614.t1/M3-07615.t1/M3-07616.t1/M3-07617.t1/M3-07618.t1/M3-08853.t1/M3-08854.t1
	Msp	expansion	GO:0050660	flavin adenine dinucleotide binding	29/544	81/5648	1.09866e-10	5.07074e-10	2.40193e-10	29	molecular_function	M3-02750.t1/M3-03049.t1/M3-03051.t1/M3-03056.t1/M3-03057.t1/M3-07608.t1/M3-07611.t1/M3-07612.t1/M3-07613.t1/M3-07614.t1/M3-07615.t1/M3-07616.t1/M3-07617.t1/M3-07618.t1/M3-08853.t1/M3-08854.t1/M3-10406.t1/M3-10443.t1/M3-10466.t1/M3-10467.t1/M3-10491.t1/M3-10492.t1/M3-10493.t1/M3-11649.t1/M3-13928.t1/M3-18103.t1/M3-18113.t1/M3-18114.t1/M3-18245.t1
	Msp	expansion	GO:0020037	heme binding	80/544	209/5648	3.72543e-30	5.58814e-29	2.64701e-29	80	molecular_function	M3-02997.t1/M3-02999.t1/M3-03001.t1/M3-03002.t1/M3-03005.t1/M3-03008.t1/M3-03010.t1/M3-09803.t1/M3-09804.t1/M3-09818.t1/M3-09820.t1/M3-09822.t1/M3-09824.t1/M3-09825.t1/M3-09826.t1/M3-09827.t1/M3-09857.t1/M3-09907.t1/M3-10247.t1/M3-11096.t1/M3-11205.t1/M3-11521.t1/M3-11522.t1/M3-11523.t1/M3-11550.t1/M3-11552.t1/M3-11553.t1/M3-11558.t1/M3-11559.t1/M3-11560.t1/M3-11561.t1/M3-11563.t1/M3-11567.t1/M3-…
	Msp	expansion	GO:0016788	hydrolase activity, acting on ester bonds	6/544	16/5648	0.0026772	0.00535441	0.0025363	6	molecular_function	M3-01217.t1/M3-01224.t1/M3-01290.t1/M3-13092.t1/M3-13924.t1/M3-13926.t1
	Msp	expansion	GO:0016021	integral component of membrane	61/544	466/5648	0.00671892	0.0130044	0.00615996	61	cellular_component	M3-01483.t1/M3-01484.t1/M3-07035.t1/M3-07037.t1/M3-07038.t1/M3-08563.t1/M3-08877.t1/M3-08878.t1/M3-08879.t1/M3-08880.t1/M3-08881.t1/M3-08882.t1/M3-08883.t1/M3-08885.t1/M3-08888.t1/M3-08891.t1/M3-08963.t1/M3-08964.t1/M3-09524.t1/M3-09525.t1/M3-09805.t1/M3-10121.t1/M3-10123.t1/M3-10125.t1/M3-10126.t1/M3-10127.t1/M3-10130.t1/M3-10131.t1/M3-10132.t1/M3-10134.t1/M3-10501.t1/M3-10652.t1/M3-10653.t1/M3-…
	Msp	expansion	GO:0051536	iron-sulfur cluster binding	11/544	29/5648	4.11678e-05	0.00010292	4.87514e-05	11	molecular_function	M3-07608.t1/M3-07611.t1/M3-07612.t1/M3-07613.t1/M3-07614.t1/M3-07615.t1/M3-07616.t1/M3-07617.t1/M3-07618.t1/M3-08853.t1/M3-08854.t1
	Msp	expansion	GO:0005506	iron ion binding	86/544	206/5648	7.3263e-36	4.39578e-34	2.08221e-34	86	molecular_function	M3-02997.t1/M3-02999.t1/M3-03001.t1/M3-03002.t1/M3-03005.t1/M3-03008.t1/M3-03010.t1/M3-07613.t1/M3-07614.t1/M3-07615.t1/M3-07616.t1/M3-08853.t1/M3-08854.t1/M3-09803.t1/M3-09804.t1/M3-09818.t1/M3-09820.t1/M3-09822.t1/M3-09824.t1/M3-09825.t1/M3-09826.t1/M3-09827.t1/M3-09857.t1/M3-09907.t1/M3-10247.t1/M3-11096.t1/M3-11205.t1/M3-11521.t1/M3-11522.t1/M3-11523.t1/M3-11550.t1/M3-11552.t1/M3-11553.t1/M3-…
	Msp	expansion	GO:0008299	isoprenoid biosynthetic process	12/544	38/5648	0.000146526	0.000351663	0.000166577	12	biological_process	M3-10253.t1/M3-10336.t1/M3-10337.t1/M3-18173.t1/M3-18175.t1/M3-18176.t1/M3-18178.t1/M3-18179.t1/M3-18181.t1/M3-18184.t1/M3-18185.t1/M3-18186.t1
	Msp	expansion	GO:0015276	ligand-gated ion channel activity	13/544	34/5648	7.36251e-06	1.98182e-05	9.38757e-06	13	molecular_function	M3-17264.t1/M3-17266.t1/M3-17267.t1/M3-17268.t1/M3-17272.t1/M3-17275.t1/M3-17494.t1/M3-17498.t1/M3-17551.t1/M3-17577.t1/M3-17579.t1/M3-17581.t1/M3-17585.t1
	Msp	expansion	GO:0006629	lipid metabolic process	13/544	53/5648	0.0011997	0.00276853	0.00131141	13	biological_process	M3-01107.t1/M3-01116.t1/M3-01217.t1/M3-01221.t1/M3-01223.t1/M3-01224.t1/M3-01225.t1/M3-01288.t1/M3-01290.t1/M3-01291.t1/M3-13924.t1/M3-13925.t1/M3-13926.t1
	Msp	expansion	GO:0016020	membrane	48/544	377/5648	0.0246809	0.0448743	0.0212562	48	cellular_component	M3-01093.t1/M3-08808.t1/M3-08813.t1/M3-10575.t1/M3-10577.t1/M3-11699.t1/M3-12730.t1/M3-12732.t1/M3-12733.t1/M3-12766.t1/M3-12810.t1/M3-12811.t1/M3-12812.t1/M3-12813.t1/M3-12814.t1/M3-12817.t1/M3-12818.t1/M3-12819.t1/M3-13043.t1/M3-13181.t1/M3-13182.t1/M3-13183.t1/M3-13184.t1/M3-13185.t1/M3-13188.t1/M3-15581.t1/M3-15587.t1/M3-15589.t1/M3-15590.t1/M3-15591.t1/M3-17264.t1/M3-17266.t1/M3-17267.t1/M3-…
	Msp	expansion	GO:0004222	metalloendopeptidase activity	14/544	63/5648	0.00218857	0.0046898	0.00222148	14	molecular_function	M3-08499.t1/M3-08500.t1/M3-08501.t1/M3-08502.t1/M3-08505.t1/M3-08506.t1/M3-08507.t1/M3-08510.t1/M3-08511.t1/M3-08512.t1/M3-08514.t1/M3-08515.t1/M3-08516.t1/M3-08518.t1
	Msp	expansion	GO:0008237	metallopeptidase activity	21/544	68/5648	7.65687e-07	2.70243e-06	1.2801e-06	21	molecular_function	M3-02816.t1/M3-08499.t1/M3-08500.t1/M3-08501.t1/M3-08502.t1/M3-08505.t1/M3-08506.t1/M3-08507.t1/M3-08510.t1/M3-08511.t1/M3-08512.t1/M3-08514.t1/M3-08515.t1/M3-08516.t1/M3-08518.t1/M3-11147.t1/M3-11611.t1/M3-11630.t1/M3-12448.t1/M3-12449.t1/M3-12450.t1
	Msp	expansion	GO:0004497	monooxygenase activity	17/544	45/5648	3.496e-07	1.311e-06	6.21001e-07	17	molecular_function	M3-09820.t1/M3-09822.t1/M3-09826.t1/M3-11558.t1/M3-11560.t1/M3-11561.t1/M3-11569.t1/M3-11584.t1/M3-11666.t1/M3-11675.t1/M3-13440.t1/M3-13689.t1/M3-13698.t1/M3-13795.t1/M3-13890.t1/M3-13894.t1/M3-18215.t1
	Msp	expansion	GO:0005549	odorant binding	57/544	160/5648	8.11664e-20	6.08748e-19	2.88354e-19	57	molecular_function	M3-01093.t1/M3-01245.t1/M3-01246.t1/M3-01247.t1/M3-01248.t1/M3-01249.t1/M3-01250.t1/M3-01251.t1/M3-01252.t1/M3-01253.t1/M3-01254.t1/M3-01255.t1/M3-01256.t1/M3-01257.t1/M3-02621.t1/M3-07439.t1/M3-08232.t1/M3-08233.t1/M3-08234.t1/M3-08235.t1/M3-08237.t1/M3-08238.t1/M3-08239.t1/M3-08240.t1/M3-08241.t1/M3-08242.t1/M3-08243.t1/M3-08244.t1/M3-08245.t1/M3-08246.t1/M3-08247.t1/M3-08248.t1/M3-08249.t1/M3-…
	Msp	expansion	GO:0004984	olfactory receptor activity	19/544	59/5648	1.26634e-06	3.79901e-06	1.79953e-06	19	molecular_function	M3-01093.t1/M3-08808.t1/M3-08813.t1/M3-11699.t1/M3-13043.t1/M3-13181.t1/M3-13182.t1/M3-13183.t1/M3-13184.t1/M3-13185.t1/M3-13188.t1/M3-15581.t1/M3-15587.t1/M3-15589.t1/M3-15590.t1/M3-15591.t1/M3-17552.t1/M3-17554.t1/M3-17862.t1
	Msp	expansion	GO:0055114	oxidation-reduction process	110/544	436/5648	2.16667e-23	2.6e-22	1.23158e-22	110	biological_process	M3-02750.t1/M3-02997.t1/M3-02999.t1/M3-03001.t1/M3-03002.t1/M3-03005.t1/M3-03008.t1/M3-03010.t1/M3-03049.t1/M3-03051.t1/M3-03056.t1/M3-03057.t1/M3-07608.t1/M3-07610.t1/M3-07611.t1/M3-07612.t1/M3-07613.t1/M3-07614.t1/M3-07615.t1/M3-07616.t1/M3-07617.t1/M3-07618.t1/M3-08853.t1/M3-08854.t1/M3-09803.t1/M3-09804.t1/M3-09818.t1/M3-09820.t1/M3-09822.t1/M3-09824.t1/M3-09825.t1/M3-09826.t1/M3-09827.t1/M3-…
	Msp	expansion	GO:0016614	oxidoreductase activity, acting on CH-OH group of donors	18/544	42/5648	1.5103e-08	6.04121e-08	2.86162e-08	18	molecular_function	M3-02750.t1/M3-03049.t1/M3-03051.t1/M3-03056.t1/M3-03057.t1/M3-10406.t1/M3-10443.t1/M3-10466.t1/M3-10467.t1/M3-10491.t1/M3-10492.t1/M3-10493.t1/M3-11649.t1/M3-13928.t1/M3-18103.t1/M3-18113.t1/M3-18114.t1/M3-18245.t1
	Msp	expansion	GO:0016705	oxidoreductase activity, acting on paired donors, with incorporation or reduction of molecular oxygen	80/544	192/5648	2.93438e-33	5.86876e-32	2.77994e-32	80	molecular_function	M3-02997.t1/M3-02999.t1/M3-03001.t1/M3-03002.t1/M3-03005.t1/M3-03008.t1/M3-03010.t1/M3-09803.t1/M3-09804.t1/M3-09818.t1/M3-09820.t1/M3-09822.t1/M3-09824.t1/M3-09825.t1/M3-09826.t1/M3-09827.t1/M3-09857.t1/M3-09907.t1/M3-10247.t1/M3-11096.t1/M3-11205.t1/M3-11521.t1/M3-11522.t1/M3-11523.t1/M3-11550.t1/M3-11552.t1/M3-11553.t1/M3-11558.t1/M3-11559.t1/M3-11560.t1/M3-11561.t1/M3-11563.t1/M3-11567.t1/M3-…
	Msp	expansion	GO:0006508	proteolysis	86/544	434/5648	1.23278e-11	6.1639e-11	2.91974e-11	86	biological_process	M3-02572.t1/M3-02573.t1/M3-02574.t1/M3-02575.t1/M3-02576.t1/M3-02816.t1/M3-03266.t1/M3-08499.t1/M3-08500.t1/M3-08501.t1/M3-08502.t1/M3-08505.t1/M3-08506.t1/M3-08507.t1/M3-08510.t1/M3-08511.t1/M3-08512.t1/M3-08514.t1/M3-08515.t1/M3-08516.t1/M3-08518.t1/M3-08988.t1/M3-09835.t1/M3-09836.t1/M3-09837.t1/M3-09838.t1/M3-09839.t1/M3-09840.t1/M3-09841.t1/M3-09842.t1/M3-09843.t1/M3-09941.t1/M3-09943.t1/M3-…
	Msp	expansion	GO:0007608	sensory perception of smell	19/544	59/5648	1.26634e-06	3.79901e-06	1.79953e-06	19	biological_process	M3-01093.t1/M3-08808.t1/M3-08813.t1/M3-11699.t1/M3-13043.t1/M3-13181.t1/M3-13182.t1/M3-13183.t1/M3-13184.t1/M3-13185.t1/M3-13188.t1/M3-15581.t1/M3-15587.t1/M3-15589.t1/M3-15590.t1/M3-15591.t1/M3-17552.t1/M3-17554.t1/M3-17862.t1
	Msp	expansion	GO:0004252	serine-type endopeptidase activity	63/544	293/5648	3.04761e-10	1.30612e-09	6.18688e-10	63	molecular_function	M3-02572.t1/M3-02573.t1/M3-02574.t1/M3-02575.t1/M3-02576.t1/M3-09835.t1/M3-09836.t1/M3-09837.t1/M3-09838.t1/M3-09839.t1/M3-09840.t1/M3-09841.t1/M3-09842.t1/M3-09843.t1/M3-09941.t1/M3-09943.t1/M3-09944.t1/M3-09946.t1/M3-09949.t1/M3-09952.t1/M3-09953.t1/M3-09980.t1/M3-10045.t1/M3-10659.t1/M3-11676.t1/M3-11690.t1/M3-11932.t1/M3-11934.t1/M3-11935.t1/M3-11936.t1/M3-11937.t1/M3-11938.t1/M3-11939.t1/M3-…
	Msp	expansion	GO:0004714	transmembrane receptor protein tyrosine kinase activity	5/544	10/5648	0.00135976	0.0030217	0.00143133	5	molecular_function	M3-09941.t1/M3-09980.t1/M3-18228.t1/M3-18281.t1/M3-18450.t1
	Msp	expansion	GO:0007169	transmembrane receptor protein tyrosine kinase signaling pathway	5/544	11/5648	0.00229686	0.00475213	0.00225101	5	biological_process	M3-09941.t1/M3-09980.t1/M3-18228.t1/M3-18281.t1/M3-18450.t1
	Msp	expansion	GO:0055085	transmembrane transport	71/544	316/5648	2.11563e-12	1.15398e-11	5.46621e-12	71	biological_process	M3-01483.t1/M3-01484.t1/M3-07035.t1/M3-07037.t1/M3-07038.t1/M3-08563.t1/M3-08877.t1/M3-08878.t1/M3-08879.t1/M3-08880.t1/M3-08881.t1/M3-08882.t1/M3-08883.t1/M3-08885.t1/M3-08888.t1/M3-08891.t1/M3-08963.t1/M3-08964.t1/M3-09524.t1/M3-09525.t1/M3-09805.t1/M3-10121.t1/M3-10123.t1/M3-10125.t1/M3-10126.t1/M3-10127.t1/M3-10130.t1/M3-10131.t1/M3-10132.t1/M3-10134.t1/M3-10652.t1/M3-10653.t1/M3-10655.t1/M3-…
	Msp	expansion	GO:0008194	UDP-glycosyltransferase activity	29/544	41/5648	4.39195e-21	3.76453e-20	1.7832e-20	29	molecular_function	M3-00278.t1/M3-07918.t1/M3-12054.t1/M3-12948.t1/M3-12950.t1/M3-12951.t1/M3-12952.t1/M3-12953.t1/M3-12958.t1/M3-12961.t1/M3-13439.t1/M3-13491.t1/M3-13508.t1/M3-13509.t1/M3-13510.t1/M3-13511.t1/M3-13514.t1/M3-13515.t1/M3-13517.t1/M3-13518.t1/M3-13519.t1/M3-13534.t1/M3-13535.t1/M3-13536.t1/M3-13537.t1/M3-15533.t1/M3-15600.t1/M3-15601.t1/M3-17451.t1
	Msp	contraction	GO:0003824	catalytic activity	9/42	252/5648	7.42102e-05	0.000222631	0.000117174	9	molecular_function	M3-06877.t1/M3-13495.t1/M3-13496.t1/M3-13497.t1/M3-13498.t1/M3-13501.t1/M3-13504.t1/M3-13781.t1/M3-14138.t1
	Msp	contraction	GO:0020037	heme binding	9/42	209/5648	1.68633e-05	6.07077e-05	3.19514e-05	9	molecular_function	M3-09387.t1/M3-09388.t1/M3-09393.t1/M3-13734.t1/M3-13738.t1/M3-17538.t1/M3-17541.t1/M3-18203.t1/M3-18206.t1
	Msp	contraction	GO:0005506	iron ion binding	9/42	206/5648	1.50083e-05	6.07077e-05	3.19514e-05	9	molecular_function	M3-09387.t1/M3-09388.t1/M3-09393.t1/M3-13734.t1/M3-13738.t1/M3-17538.t1/M3-17541.t1/M3-18203.t1/M3-18206.t1
	Msp	contraction	GO:0016020	membrane	10/42	377/5648	0.000332121	0.000854025	0.000449487	10	cellular_component	M3-01789.t1/M3-01792.t1/M3-01793.t1/M3-01794.t1/M3-11126.t1/M3-12626.t1/M3-13406.t1/M3-13559.t1/M3-14166.t1/M3-17852.t1
	Msp	contraction	GO:0055114	oxidation-reduction process	9/42	436/5648	0.00401773	0.0090399	0.00475784	9	biological_process	M3-09387.t1/M3-09388.t1/M3-09393.t1/M3-13734.t1/M3-13738.t1/M3-17538.t1/M3-17541.t1/M3-18203.t1/M3-18206.t1
	Msp	contraction	GO:0016705	oxidoreductase activity, acting on paired donors, with incorporation or reduction of molecular oxygen	9/42	192/5648	8.47771e-06	6.07077e-05	3.19514e-05	9	molecular_function	M3-09387.t1/M3-09388.t1/M3-09393.t1/M3-13734.t1/M3-13738.t1/M3-17538.t1/M3-17541.t1/M3-18203.t1/M3-18206.t1
	Msp	contraction	GO:0055085	transmembrane transport	11/42	316/5648	1.26638e-05	6.07077e-05	3.19514e-05	11	biological_process	M3-01789.t1/M3-01792.t1/M3-01793.t1/M3-01794.t1/M3-11126.t1/M3-12626.t1/M3-13406.t1/M3-13559.t1/M3-14137.t1/M3-14166.t1/M3-17852.t1
	Msp	contraction	GO:0022857	transmembrane transporter activity	9/42	203/5648	1.33308e-05	6.07077e-05	3.19514e-05	9	molecular_function	M3-01789.t1/M3-01792.t1/M3-01793.t1/M3-01794.t1/M3-11126.t1/M3-12626.t1/M3-13406.t1/M3-13559.t1/M3-17852.t1
	Msp	expansion	K00699	UGT; glucuronosyltransferase [EC:2.4.1.17]	59/1002	95/11099	4.15315e-38	2.3673e-36	5.68326e-37	59	KO	M3-00273.t1/M3-00276.t1/M3-00277.t1/M3-00278.t1/M3-00289.t1/M3-00389.t1/M3-00393.t1/M3-05865.t1/M3-05945.t1/M3-05951.t1/M3-05953.t1/M3-05954.t1/M3-05955.t1/M3-05956.t1/M3-05958.t1/M3-05959.t1/M3-05961.t1/M3-05962.t1/M3-05963.t1/M3-05964.t1/M3-05965.t1/M3-06503.t1/M3-06504.t1/M3-06507.t1/M3-06509.t1/M3-06511.t1/M3-06512.t1/M3-06513.t1/M3-06517.t1/M3-07918.t1/M3-12054.t1/M3-12948.t1/M3-12950.t1/M3-…
	Msp	expansion	K08471	GR; gustatory receptor	57/1002	193/11099	1.90698e-16	1.20775e-15	2.8995e-16	57	KO	M3-00088.t1/M3-01093.t1/M3-01978.t1/M3-02366.t1/M3-02729.t1/M3-04421.t1/M3-04422.t1/M3-04423.t1/M3-04919.t1/M3-04920.t1/M3-04932.t1/M3-05162.t1/M3-05163.t1/M3-05165.t1/M3-05167.t1/M3-05178.t1/M3-05179.t1/M3-05181.t1/M3-05187.t1/M3-05190.t1/M3-05649.t1/M3-05867.t1/M3-06011.t1/M3-06013.t1/M3-06431.t1/M3-06432.t1/M3-06433.t1/M3-06434.t1/M3-06435.t1/M3-06436.t1/M3-06437.t1/M3-08813.t1/M3-10501.t1/M3-…
	Msp	expansion	K15002	CYP6; cytochrome P450, family 6 [EC:1.14.-.-]	53/1002	111/11099	1.29881e-26	1.85081e-25	4.44331e-26	53	KO	M3-00339.t1/M3-00360.t1/M3-02386.t1/M3-09803.t1/M3-09804.t1/M3-09818.t1/M3-09820.t1/M3-09822.t1/M3-09824.t1/M3-09825.t1/M3-09826.t1/M3-09827.t1/M3-09857.t1/M3-09907.t1/M3-11205.t1/M3-11550.t1/M3-11552.t1/M3-11553.t1/M3-11558.t1/M3-11559.t1/M3-11560.t1/M3-11561.t1/M3-11563.t1/M3-11567.t1/M3-11568.t1/M3-11569.t1/M3-11584.t1/M3-11633.t1/M3-11663.t1/M3-11664.t1/M3-11665.t1/M3-11666.t1/M3-11668.t1/M3-…
	Msp	expansion	K05673	ABCC4; ATP-binding cassette, subfamily C (CFTR/MRP), member	48/1002	69/11099	1.09704e-34	3.12656e-33	7.50605e-34	48	KO	M3-01483.t1/M3-01484.t1/M3-04590.t1/M3-04594.t1/M3-04596.t1/M3-04597.t1/M3-04598.t1/M3-04600.t1/M3-04601.t1/M3-04605.t1/M3-04634.t1/M3-08877.t1/M3-08878.t1/M3-08879.t1/M3-08880.t1/M3-08882.t1/M3-08883.t1/M3-08885.t1/M3-08888.t1/M3-08891.t1/M3-08963.t1/M3-08964.t1/M3-09524.t1/M3-09525.t1/M3-09805.t1/M3-10121.t1/M3-10123.t1/M3-10125.t1/M3-10126.t1/M3-10127.t1/M3-10130.t1/M3-10131.t1/M3-10132.t1/M3-…
	Msp	expansion	K00787	FDPS; farnesyl diphosphate synthase [EC:2.5.1.1 2.5.1.10]	36/1002	50/11099	3.81585e-27	7.25011e-26	1.74056e-26	36	KO	M3-10253.t1/M3-10336.t1/M3-10337.t1/M3-16854.t1/M3-16855.t1/M3-16856.t1/M3-16857.t1/M3-16858.t1/M3-16859.t1/M3-16861.t1/M3-16862.t1/M3-16864.t1/M3-16865.t1/M3-16866.t1/M3-16867.t1/M3-16871.t1/M3-16934.t1/M3-16935.t1/M3-16936.t1/M3-16937.t1/M3-16938.t1/M3-16939.t1/M3-16940.t1/M3-16941.t1/M3-16943.t1/M3-16944.t1/M3-17040.t1/M3-18173.t1/M3-18175.t1/M3-18176.t1/M3-18178.t1/M3-18179.t1/M3-18181.t1/M3-…
	Msp	expansion	K15003	CYP9; cytochrome P450 family 9 [EC:1.14.-.-]	29/1002	55/11099	1.25703e-16	1.02358e-15	2.45736e-16	29	KO	M3-02997.t1/M3-02999.t1/M3-03001.t1/M3-03002.t1/M3-03003.t1/M3-03005.t1/M3-03008.t1/M3-03010.t1/M3-03257.t1/M3-04854.t1/M3-05228.t1/M3-05230.t1/M3-10247.t1/M3-11096.t1/M3-12436.t1/M3-13889.t1/M3-13890.t1/M3-13892.t1/M3-13894.t1/M3-14639.t1/M3-14641.t1/M3-14711.t1/M3-14712.t1/M3-14713.t1/M3-18215.t1/M3-18219.t1/M3-18220.t1/M3-18221.t1/M3-18718.t1
	Msp	expansion	K10693	MYCBP2, PAM; RCR-type E3 ubiquitin transferase [EC:2.3.2.33]	25/1002	60/11099	1.37897e-11	4.62361e-11	1.11001e-11	25	KO	M3-01664.t1/M3-10115.t1/M3-10116.t1/M3-10179.t1/M3-10180.t1/M3-10181.t1/M3-10182.t1/M3-10183.t1/M3-10184.t1/M3-10185.t1/M3-10186.t1/M3-10187.t1/M3-14727.t1/M3-14728.t1/M3-14729.t1/M3-14730.t1/M3-14732.t1/M3-14735.t1/M3-14736.t1/M3-14738.t1/M3-14739.t1/M3-14740.t1/M3-14743.t1/M3-14745.t1/M3-15419.t1
	Msp	expansion	K10626	UBR2; E3 ubiquitin-protein ligase UBR2 [EC:2.3.2.27]	25/1002	26/11099	1.4019e-25	1.59817e-24	3.83678e-25	25	KO	M3-03853.t1/M3-05189.t1/M3-08773.t1/M3-08774.t1/M3-14259.t1/M3-15066.t1/M3-15067.t1/M3-15068.t1/M3-15070.t1/M3-15704.t1/M3-15705.t1/M3-15706.t1/M3-15720.t1/M3-15724.t1/M3-15725.t1/M3-15726.t1/M3-15727.t1/M3-15728.t1/M3-15733.t1/M3-15737.t1/M3-15738.t1/M3-16705.t1/M3-16706.t1/M3-16709.t1/M3-18691.t1
	Msp	expansion	K00108	betA, CHDH; choline dehydrogenase [EC:1.1.99.1]	24/1002	42/11099	4.79513e-15	2.27768e-14	5.46813e-15	24	KO	M3-02704.t1/M3-02750.t1/M3-03049.t1/M3-03051.t1/M3-03056.t1/M3-03057.t1/M3-04969.t1/M3-05052.t1/M3-06317.t1/M3-10443.t1/M3-10466.t1/M3-10491.t1/M3-10492.t1/M3-10493.t1/M3-11649.t1/M3-14585.t1/M3-14617.t1/M3-14624.t1/M3-14625.t1/M3-14626.t1/M3-14627.t1/M3-14628.t1/M3-16124.t1/M3-18114.t1
	Msp	expansion	K01063	JHE; juvenile-hormone esterase [EC:3.1.1.59]	23/1002	36/11099	5.52257e-16	2.8617e-15	6.87019e-16	23	KO	M3-02487.t1/M3-02489.t1/M3-08919.t1/M3-13347.t1/M3-13348.t1/M3-13350.t1/M3-13351.t1/M3-13354.t1/M3-13865.t1/M3-13866.t1/M3-13867.t1/M3-13868.t1/M3-13869.t1/M3-13870.t1/M3-13872.t1/M3-13873.t1/M3-13874.t1/M3-13875.t1/M3-14478.t1/M3-18138.t1/M3-18140.t1/M3-18153.t1/M3-18652.t1
	Msp	expansion	K05658	ABCB1, CD243; ATP-binding cassette, subfamily B (MDR/TAP),	22/1002	32/11099	2.27428e-16	1.29634e-15	3.11217e-16	22	KO	M3-07035.t1/M3-07037.t1/M3-07038.t1/M3-12495.t1/M3-14648.t1/M3-14649.t1/M3-14650.t1/M3-14690.t1/M3-14692.t1/M3-14694.t1/M3-14697.t1/M3-14698.t1/M3-14699.t1/M3-14701.t1/M3-14702.t1/M3-14703.t1/M3-14706.t1/M3-14707.t1/M3-14709.t1/M3-14710.t1/M3-16789.t1/M3-16791.t1
	Msp	expansion	K14561	IMP4; U3 small nucleolar ribonucleoprotein protein IMP4	22/1002	24/11099	1.97313e-21	1.87447e-20	4.50011e-21	22	KO	M3-01488.t1/M3-02982.t1/M3-03511.t1/M3-03881.t1/M3-04259.t1/M3-04953.t1/M3-05651.t1/M3-06495.t1/M3-08776.t1/M3-09193.t1/M3-09251.t1/M3-09627.t1/M3-10071.t1/M3-10294.t1/M3-13902.t1/M3-14068.t1/M3-14605.t1/M3-14780.t1/M3-16215.t1/M3-16694.t1/M3-18230.t1/M3-18498.t1
	Msp	expansion	K00799	GST, gst; glutathione S-transferase [EC:2.5.1.18]	21/1002	42/11099	8.13457e-12	2.89794e-11	6.9572e-12	21	KO	M3-01786.t1/M3-01787.t1/M3-01788.t1/M3-01842.t1/M3-01843.t1/M3-01844.t1/M3-06813.t1/M3-14763.t1/M3-14765.t1/M3-14766.t1/M3-14768.t1/M3-14773.t1/M3-16323.t1/M3-16324.t1/M3-16326.t1/M3-16327.t1/M3-16329.t1/M3-16330.t1/M3-16331.t1/M3-16332.t1/M3-16333.t1
	Msp	expansion	K14258	TRET1; facilitated trehalose transporter	21/1002	67/11099	2.17724e-07	4.77317e-07	1.14591e-07	21	KO	M3-02330.t1/M3-02331.t1/M3-02332.t1/M3-02333.t1/M3-02334.t1/M3-02336.t1/M3-06540.t1/M3-06542.t1/M3-06548.t1/M3-06549.t1/M3-06550.t1/M3-12730.t1/M3-12732.t1/M3-12733.t1/M3-12766.t1/M3-12810.t1/M3-12812.t1/M3-12813.t1/M3-12814.t1/M3-12817.t1/M3-12819.t1
	Msp	expansion	K03283	HSPA1s; heat shock 70kDa protein 1/2/6/8	20/1002	26/11099	1.47453e-16	1.0506e-15	2.52223e-16	20	KO	M3-00922.t1/M3-04407.t1/M3-04494.t1/M3-04502.t1/M3-04503.t1/M3-04505.t1/M3-04506.t1/M3-04508.t1/M3-04509.t1/M3-04510.t1/M3-08529.t1/M3-08530.t1/M3-08531.t1/M3-10402.t1/M3-13731.t1/M3-13732.t1/M3-14303.t1/M3-14304.t1/M3-14305.t1/M3-16195.t1
	Msp	expansion	K01312	PRSS1_2_3; trypsin [EC:3.4.21.4]	20/1002	109/11099	0.00163052	0.00238307	0.000572114	20	KO	M3-04871.t1/M3-10659.t1/M3-11676.t1/M3-11932.t1/M3-11934.t1/M3-11935.t1/M3-11936.t1/M3-11937.t1/M3-11938.t1/M3-11939.t1/M3-11940.t1/M3-12325.t1/M3-12327.t1/M3-12330.t1/M3-12339.t1/M3-17313.t1/M3-17351.t1/M3-17353.t1/M3-17359.t1/M3-17360.t1
	Msp	expansion	K11701	HRR1; helicase required for RNAi-mediated heterochromatin assembly	18/1002	27/11099	2.93389e-13	1.2864e-12	3.0883e-13	18	KO	M3-15708.t1/M3-15710.t1/M3-15712.t1/M3-15713.t1/M3-15716.t1/M3-15717.t1/M3-15719.t1/M3-15770.t1/M3-15775.t1/M3-16322.t1/M3-17241.t1/M3-17245.t1/M3-17247.t1/M3-17248.t1/M3-17252.t1/M3-17257.t1/M3-17492.t1/M3-18620.t1
	Msp	expansion	K00665	FASN; fatty acid synthase, animal type [EC:2.3.1.85]	17/1002	26/11099	2.20472e-12	8.97634e-12	2.15499e-12	17	KO	M3-02183.t1/M3-02432.t1/M3-02433.t1/M3-02437.t1/M3-02438.t1/M3-02495.t1/M3-02496.t1/M3-02497.t1/M3-02498.t1/M3-02505.t1/M3-04296.t1/M3-05090.t1/M3-05091.t1/M3-13091.t1/M3-13092.t1/M3-18703.t1/M3-18704.t1
	Msp	expansion	K10260	FBXW7, SEL10; F-box and WD-40 domain protein	17/1002	30/11099	5.95547e-11	1.78664e-10	4.28926e-11	17	KO	M3-04343.t1/M3-05544.t1/M3-05553.t1/M3-05566.t1/M3-11857.t1/M3-12119.t1/M3-13114.t1/M3-13115.t1/M3-13369.t1/M3-13904.t1/M3-13949.t1/M3-13950.t1/M3-13952.t1/M3-13971.t1/M3-13973.t1/M3-18274.t1/M3-18280.t1
	Msp	expansion	K00115	GLD; glucose 1-dehydrogenase (FAD, quinone) [EC:1.1.5.9]	16/1002	26/11099	3.86946e-11	1.22533e-10	2.94169e-11	16	KO	M3-03053.t1/M3-03054.t1/M3-03055.t1/M3-10406.t1/M3-10467.t1/M3-13928.t1/M3-14584.t1/M3-14587.t1/M3-14588.t1/M3-14589.t1/M3-14618.t1/M3-18103.t1/M3-18113.t1/M3-18245.t1/M3-18715.t1/M3-18716.t1
	Msp	expansion	K01362	OVCH; ovochymase [EC:3.4.21.-]	16/1002	88/11099	0.00501772	0.00697586	0.00167472	16	KO	M3-02572.t1/M3-02573.t1/M3-02574.t1/M3-02575.t1/M3-02576.t1/M3-09835.t1/M3-09836.t1/M3-09838.t1/M3-09839.t1/M3-09842.t1/M3-10045.t1/M3-14557.t1/M3-14559.t1/M3-14560.t1/M3-16154.t1/M3-16159.t1
	Msp	expansion	K08076	E3.4.24.21; astacin [EC:3.4.24.21]	14/1002	25/11099	3.77578e-09	1.0761e-08	2.58343e-09	14	KO	M3-08499.t1/M3-08500.t1/M3-08501.t1/M3-08502.t1/M3-08505.t1/M3-08506.t1/M3-08507.t1/M3-08510.t1/M3-08511.t1/M3-08512.t1/M3-08514.t1/M3-08515.t1/M3-08516.t1/M3-08518.t1
	Msp	expansion	K08220	FLVCR, SLC49A1_2; MFS transporter, FLVCR family, feline	14/1002	51/11099	0.000116909	0.000208245	4.99942e-05	14	KO	M3-10691.t1/M3-10693.t1/M3-10694.t1/M3-10695.t1/M3-10696.t1/M3-10698.t1/M3-10699.t1/M3-10700.t1/M3-10701.t1/M3-10702.t1/M3-10703.t1/M3-10704.t1/M3-10706.t1/M3-10809.t1
	Msp	expansion	K11997	TRIM2_3; tripartite motif-containing protein 2/3	14/1002	75/11099	0.00661121	0.0087637	0.00210394	14	KO	M3-11690.t1/M3-11985.t1/M3-12328.t1/M3-12331.t1/M3-12532.t1/M3-17315.t1/M3-17316.t1/M3-17317.t1/M3-17318.t1/M3-17319.t1/M3-17320.t1/M3-17352.t1/M3-17354.t1/M3-17357.t1
	Msp	expansion	K00106	XDH; xanthine dehydrogenase/oxidase [EC:1.17.1.4 1.17.3.2]	13/1002	24/11099	2.38076e-08	6.10119e-08	1.46474e-08	13	KO	M3-05596.t1/M3-07608.t1/M3-07610.t1/M3-07611.t1/M3-07612.t1/M3-07613.t1/M3-07614.t1/M3-07615.t1/M3-07616.t1/M3-07617.t1/M3-07618.t1/M3-08853.t1/M3-08854.t1
	Msp	expansion	K15007	CYP313; cytochrome P450 family 313 [EC:1.14.-.-]	12/1002	19/11099	7.62202e-09	2.06883e-08	4.96673e-09	12	KO	M3-11521.t1/M3-11522.t1/M3-11523.t1/M3-11610.t1/M3-11614.t1/M3-11616.t1/M3-11617.t1/M3-11618.t1/M3-11619.t1/M3-11620.t1/M3-11622.t1/M3-16545.t1
	Msp	expansion	K01143	exo; exodeoxyribonuclease (lambda-induced) [EC:3.1.11.3]	12/1002	13/11099	3.29199e-12	1.25096e-11	3.00322e-12	12	KO	M3-00330.t1/M3-02340.t1/M3-04844.t1/M3-04888.t1/M3-04889.t1/M3-11293.t1/M3-12978.t1/M3-13315.t1/M3-15175.t1/M3-16602.t1/M3-16971.t1/M3-17721.t1
	Msp	expansion	K01046	lip, TGL2; triacylglycerol lipase [EC:3.1.1.3]	12/1002	41/11099	0.000183286	0.000316585	7.60038e-05	12	KO	M3-01107.t1/M3-01223.t1/M3-01224.t1/M3-01225.t1/M3-01288.t1/M3-01289.t1/M3-01290.t1/M3-01291.t1/M3-04440.t1/M3-13924.t1/M3-13926.t1/M3-14672.t1
	Msp	expansion	K11426	SMYD; [histone H3]-lysine4/36 N-trimethyltransferase SMYD [EC:2.1.1.354 2.1.1.357]	11/1002	21/11099	4.64329e-07	9.8025e-07	2.35332e-07	11	KO	M3-12059.t1/M3-12061.t1/M3-16674.t1/M3-16678.t1/M3-16682.t1/M3-16762.t1/M3-16763.t1/M3-18576.t1/M3-18577.t1/M3-18588.t1/M3-18685.t1
	Msp	expansion	K10900	WRN, RECQL2; werner syndrome ATP-dependent helicase [EC:3.6.4.12]	11/1002	22/11099	8.53014e-07	1.73649e-06	4.16886e-07	11	KO	M3-00396.t1/M3-04925.t1/M3-04959.t1/M3-08349.t1/M3-08802.t1/M3-10114.t1/M3-16905.t1/M3-17138.t1/M3-17657.t1/M3-17834.t1/M3-18258.t1
	Msp	expansion	K05096	FLT1, VEGFR1; FMS-like tyrosine kinase 1 [EC:2.7.10.1]	10/1002	14/11099	2.46188e-08	6.10119e-08	1.46474e-08	10	KO	M3-09940.t1/M3-09941.t1/M3-09946.t1/M3-09948.t1/M3-09949.t1/M3-09980.t1/M3-16237.t1/M3-18228.t1/M3-18281.t1/M3-18450.t1
	Msp	expansion	K11140	ANPEP, CD13; aminopeptidase N [EC:3.4.11.2]	9/1002	17/11099	4.79482e-06	9.4243e-06	2.26253e-06	9	KO	M3-02816.t1/M3-05601.t1/M3-05602.t1/M3-11147.t1/M3-11611.t1/M3-11630.t1/M3-12448.t1/M3-12449.t1/M3-12450.t1
	Msp	expansion	K13963	SERPINB; serpin B	9/1002	36/11099	0.00386166	0.00550287	0.0013211	9	KO	M3-08980.t1/M3-08981.t1/M3-08982.t1/M3-08983.t1/M3-08984.t1/M3-08985.t1/M3-08987.t1/M3-09564.t1/M3-15828.t1
	Msp	expansion	K09884	AQPN; aquaporin rerated protein, invertebrate	8/1002	16/11099	2.85651e-05	5.2523e-05	1.26094e-05	8	KO	M3-15252.t1/M3-17264.t1/M3-17271.t1/M3-17275.t1/M3-17498.t1/M3-17551.t1/M3-17577.t1/M3-17579.t1
	Msp	expansion	K01044	CES1; carboxylesterase 1 [EC:3.1.1.1]	8/1002	25/11099	0.00114887	0.00172331	0.000413722	8	KO	M3-02490.t1/M3-08918.t1/M3-13353.t1/M3-17655.t1/M3-18132.t1/M3-18141.t1/M3-18150.t1/M3-18653.t1
	Msp	expansion	K10395	KIF4; kinesin family member 4	8/1002	25/11099	0.00114887	0.00172331	0.000413722	8	KO	M3-00226.t1/M3-04987.t1/M3-08809.t1/M3-09452.t1/M3-10892.t1/M3-13137.t1/M3-15873.t1/M3-16919.t1
	Msp	expansion	K01229	LCT; lactase-phlorizin hydrolase [EC:3.2.1.108 3.2.1.62]	8/1002	10/11099	1.63962e-07	3.73833e-07	8.97476e-08	8	KO	M3-04310.t1/M3-04312.t1/M3-05793.t1/M3-05868.t1/M3-07079.t1/M3-07080.t1/M3-07081.t1/M3-07111.t1
	Msp	expansion	K15102	SLC25A3, PHC, PIC; solute carrier family 25	8/1002	24/11099	0.000847539	0.00134341	0.000322517	8	KO	M3-06579.t1/M3-06860.t1/M3-09904.t1/M3-10139.t1/M3-10830.t1/M3-13930.t1/M3-14257.t1/M3-16597.t1
	Msp	expansion	K07114	yfbK; Ca-activated chloride channel homolog	8/1002	10/11099	1.63962e-07	3.73833e-07	8.97476e-08	8	KO	M3-10744.t1/M3-10745.t1/M3-10746.t1/M3-10748.t1/M3-10751.t1/M3-14568.t1/M3-15172.t1/M3-16578.t1
	Msp	expansion	K01904	4CL; 4-coumarate--CoA ligase [EC:6.2.1.12]	7/1002	25/11099	0.00538877	0.00731333	0.00175574	7	KO	M3-01170.t1/M3-04021.t1/M3-04022.t1/M3-07711.t1/M3-08850.t1/M3-08851.t1/M3-08852.t1
	Msp	expansion	K00069	HPGD; 15-hydroxyprostaglandin dehydrogenase (NAD) [EC:1.1.1.141]	7/1002	17/11099	0.000413872	0.000693844	0.000166574	7	KO	M3-09657.t1/M3-09658.t1/M3-09659.t1/M3-09660.t1/M3-09661.t1/M3-09662.t1/M3-09664.t1
	Msp	expansion	K01187	malZ; alpha-glucosidase [EC:3.2.1.20]	7/1002	11/11099	1.14179e-05	2.16939e-05	5.20814e-06	7	KO	M3-01160.t1/M3-01161.t1/M3-01162.t1/M3-01163.t1/M3-01164.t1/M3-01165.t1/M3-18801.t1
	Msp	expansion	K03120	TBP, tbp; transcription initiation factor TFIID TATA-box-binding	6/1002	14/11099	0.000848467	0.00134341	0.000322517	6	KO	M3-07680.t1/M3-07681.t1/M3-15732.t1/M3-15902.t1/M3-16504.t1/M3-18690.t1
	Msp	contraction	K01904	4CL; 4-coumarate--CoA ligase [EC:6.2.1.12]	8/76	25/11099	3.26211e-12	4.89317e-11	2.40366e-11	8	KO	M3-06877.t1/M3-13495.t1/M3-13496.t1/M3-13497.t1/M3-13498.t1/M3-13501.t1/M3-13504.t1/M3-13781.t1
	Msp	contraction	K10380	ANK; ankyrin	8/76	41/11099	2.64047e-10	1.98035e-09	9.72804e-10	8	KO	M3-04199.t1/M3-04200.t1/M3-04201.t1/M3-09606.t1/M3-09607.t1/M3-09956.t1/M3-13349.t1/M3-13352.t1
	Msp	contraction	K01044	CES1; carboxylesterase 1 [EC:3.1.1.1]	4/76	25/11099	2.30259e-05	5.75648e-05	2.82775e-05	4	KO	M3-02320.t1/M3-02321.t1/M3-02323.t1/M3-02324.t1
	Msp	contraction	K15001	CYP4; cytochrome P450 family 4 [EC:1.14.-.-]	5/76	32/11099	2.29668e-06	8.61256e-06	4.23073e-06	5	KO	M3-09387.t1/M3-09388.t1/M3-09393.t1/M3-17538.t1/M3-17541.t1
	Msp	contraction	K00540	fqr; F420H(2)-dependent quinone reductase [EC:1.1.98.-]	4/76	31/11099	5.55185e-05	0.000118968	5.84405e-05	4	KO	M3-04603.t1/M3-11124.t1/M3-11197.t1/M3-11198.t1
	Msp	contraction	K01063	JHE; juvenile-hormone esterase [EC:3.1.1.59]	5/76	36/11099	4.20879e-06	1.26264e-05	6.20242e-06	5	KO	M3-11196.t1/M3-11199.t1/M3-11203.t1/M3-11208.t1/M3-11212.t1
	Msp	contraction	K14613	SLC46A1; MFS transporter, PCFT/HCP family, solute carrier	2/76	26/11099	0.0135224	0.0253545	0.0124549	2	KO	M3-04915.t1/M3-06422.t1
	Msp	contraction	K14388	SLC5A8_12, SMCT; solute carrier family 5 (sodium-coupled	6/76	15/11099	4.01895e-10	2.00948e-09	9.87111e-10	6	KO	M3-01789.t1/M3-01792.t1/M3-01793.t1/M3-01794.t1/M3-11126.t1/M3-13406.t1
	AB-LRSE	expansion	GO:0004222	metalloendopeptidase activity	167/504	808/74472	2.02787e-200	2.02787e-199	8.53841e-200	167	molecular_function	Ess02468.t1/Ess02615.t1/Ess02616.t1/Ess02617.t1/Ess02618.t1/Ess02619.t1/Ess02970.t1/Ess05702.t1/Ess05703.t1/Ess05704.t1/Ess05705.t1/Ess06613.t1/Ess06637.t1/Ess09327.t1/Ess09859.t1/ILUMI_02562-PA/ILUMI_03845-PA/ILUMI_04005-PA/ILUMI_04166-PA/ILUMI_04170-PA/ILUMI_04913-PA/ILUMI_05875-PA/ILUMI_05941-PA/ILUMI_05943-PA/ILUMI_08593-PA/ILUMI_09785-PA/ILUMI_10113-PA/ILUMI_10788-PA/ILUMI_10863-PA/ILUMI_124…
	AB-LRSE	expansion	GO:0008237	metallopeptidase activity	159/504	978/74472	2.33234e-172	1.16617e-171	4.91019e-172	159	molecular_function	Ess02468.t1/Ess02615.t1/Ess02616.t1/Ess02617.t1/Ess02618.t1/Ess02619.t1/Ess02970.t1/Ess05702.t1/Ess05703.t1/Ess05704.t1/Ess05705.t1/Ess06613.t1/Ess06637.t1/Ess09327.t1/Ess09859.t1/ILUMI_02562-PA/ILUMI_03845-PA/ILUMI_04005-PA/ILUMI_04166-PA/ILUMI_04170-PA/ILUMI_04913-PA/ILUMI_05875-PA/ILUMI_05941-PA/ILUMI_05943-PA/ILUMI_08593-PA/ILUMI_09785-PA/ILUMI_10113-PA/ILUMI_10788-PA/ILUMI_10863-PA/ILUMI_124…
	AB-LRSE	expansion	GO:0005549	odorant binding	171/504	1839/74472	1.53222e-143	5.1074e-143	2.15048e-143	171	molecular_function	ILUMI_01592-PA/ILUMI_02293-PA/ILUMI_02294-PA/ILUMI_02295-PA/ILUMI_02296-PA/ILUMI_02297-PA/ILUMI_02298-PA/ILUMI_02300-PA/ILUMI_02301-PA/ILUMI_02302-PA/ILUMI_02576-PA/ILUMI_03908-PA/ILUMI_03910-PA/ILUMI_03911-PA/ILUMI_03912-PA/ILUMI_03913-PA/ILUMI_03914-PA/ILUMI_03915-PA/ILUMI_05060-PA/ILUMI_08512-PA/ILUMI_09159-PA/ILUMI_09160-PA/ILUMI_11969-PA/ILUMI_12199-PA/ILUMI_12267-PA/ILUMI_12268-PA/ILUMI_122…
	AB-LRSE	expansion	GO:0022857	transmembrane transporter activity	42/504	1430/74472	3.49063e-15	5.81772e-15	2.44957e-15	42	molecular_function	Ess01094.t1/Ess04890.t1/Ess05948.t1/Ess05949.t1/Ess05950.t1/Ess10005.t1/Sper07252.t1/Sper07253.t1/Sper07268.t1/Sper12657.t1/Sper14369.t1/Sper14371.t1/Sper14376.t1/Sper14378.t1/Sper14379.t1/Sper16064.t1/Star01245.t1/Star02207.t1/Star02208.t1/Star02274.t1/Star02275.t1/Star10173.t1/Star11618.t1/Star11619.t1/Ves00712.t1/Ves01201.t1/Ves04799.t1/Ves08599.t1/Ves09858.t1/Ves09860.t1/Ves09861.t1/Ves09868.…
	AB-LRSE	expansion	GO:0006810	transport	56/504	1350/74472	5.26312e-27	1.05262e-26	4.4321e-27	56	biological_process	ILUMI_04247-PA/ILUMI_04248-PA/ILUMI_04250-PA/ILUMI_04251-PA/ILUMI_04252-PA/ILUMI_06320-PA/ILUMI_08055-PA/ILUMI_08807-PA/ILUMI_13726-PA/ILUMI_13727-PA/ILUMI_13728-PA/ILUMI_13729-PA/ILUMI_18801-PA/ILUMI_19438-PA/ILUMI_22869-PA/ILUMI_25784-PA/LT00929/LT02348/LT04693/LT04694/LT05795/LT10626/LT10627/LT12728/LT12731/LT12732/LT12733/LT12734/LT13625/LT13626/LT18509/LT18510/LT19726/LY01686/LY01687/LY01690…
	AB-LRSE	expansion	GO:0005215	transporter activity	56/504	1096/74472	1.57209e-31	3.93023e-31	1.65483e-31	56	molecular_function	ILUMI_04247-PA/ILUMI_04248-PA/ILUMI_04250-PA/ILUMI_04251-PA/ILUMI_04252-PA/ILUMI_06320-PA/ILUMI_08055-PA/ILUMI_08807-PA/ILUMI_13726-PA/ILUMI_13727-PA/ILUMI_13728-PA/ILUMI_13729-PA/ILUMI_18801-PA/ILUMI_19438-PA/ILUMI_22869-PA/ILUMI_25784-PA/LT00929/LT02348/LT04693/LT04694/LT05795/LT10626/LT10627/LT12728/LT12731/LT12732/LT12733/LT12734/LT13625/LT13626/LT18509/LT18510/LT19726/LY01686/LY01687/LY01690…
	AB-LRSE	contraction	GO:0042626	ATPase-coupled transmembrane transporter activity	215/268	372/74472	0	0	0	215	molecular_function	Ess00503.t1/Ess00880.t1/Ess01015.t1/Ess01896.t1/Ess02629.t1/Ess02630.t1/Ess02631.t1/Ess02762.t1/Ess02850.t1/Ess10927.t1/Ess11446.t1/Ess11946.t1/Ess11947.t1/ILUMI_00648-PA/ILUMI_01807-PA/ILUMI_05261-PA/ILUMI_05263-PA/ILUMI_09443-PA/ILUMI_11261-PA/ILUMI_11262-PA/ILUMI_11735-PA/ILUMI_11737-PA/ILUMI_12173-PA/ILUMI_17380-PA/ILUMI_17809-PA/ILUMI_19571-PA/ILUMI_22035-PA/ILUMI_23292-PA/ILUMI_23294-PA/ILU…
	AB-LRSE	contraction	GO:0016887	ATPase activity	215/268	939/74472	0	0	0	215	molecular_function	Ess00503.t1/Ess00880.t1/Ess01015.t1/Ess01896.t1/Ess02629.t1/Ess02630.t1/Ess02631.t1/Ess02748.t1/Ess02762.t1/Ess02850.t1/Ess10927.t1/Ess11446.t1/Ess11946.t1/Ess11947.t1/ILUMI_00648-PA/ILUMI_01807-PA/ILUMI_05261-PA/ILUMI_05263-PA/ILUMI_09443-PA/ILUMI_11261-PA/ILUMI_11262-PA/ILUMI_11735-PA/ILUMI_11737-PA/ILUMI_12173-PA/ILUMI_17380-PA/ILUMI_17809-PA/ILUMI_19571-PA/ILUMI_22035-PA/ILUMI_23292-PA/ILUMI_…
	AB-LRSE	contraction	GO:0008107	galactoside 2-alpha-L-fucosyltransferase activity	2/268	15/74472	0.00131346	0.0034713	0.00207389	2	molecular_function	Ess00629.t1/LT01056
	AB-LRSE	contraction	GO:0004372	glycine hydroxymethyltransferase activity	7/268	13/74472	1.21708e-14	1.1258e-13	6.72598e-14	7	molecular_function	ILUMI_01555-PA/LT05246/LY08934/LY08935/Sper11639.t1/Star11035.t1/Ves02726.t1
	AB-LRSE	contraction	GO:0006544	glycine metabolic process	4/268	16/74472	2.8848e-07	1.33422e-06	7.97115e-07	4	biological_process	ILUMI_01555-PA/LT05246/LY08934/LY08935
	AB-LRSE	contraction	GO:0016579	protein deubiquitination	9/268	192/74472	4.02804e-08	2.48396e-07	1.48402e-07	9	biological_process	Ess06390.t1/ILUMI_01554-PA/LT03926/LY08934/PPYR_13038-PA/Sper11639.t1/Star10208.t1/Star11036.t1/Ves02726.t1
	AB-LRSE	contraction	GO:0030170	pyridoxal phosphate binding	7/268	430/74472	0.00102324	0.00291229	0.00173992	7	molecular_function	ILUMI_01555-PA/LT05246/LY08934/LY08935/Sper11639.t1/Star11035.t1/Ves02726.t1
	AB-LRSE	contraction	GO:0016740	transferase activity	7/268	215/74472	1.45963e-05	5.40065e-05	3.22656e-05	7	molecular_function	ILUMI_01555-PA/LT05246/LY08934/LY08935/PPYR_13039-PA/PPYR_13040-PA/PPYR_15542-PA
	AB-LRSE	contraction	GO:0022857	transmembrane transporter activity	17/268	1430/74472	2.08982e-05	7.02939e-05	4.19964e-05	17	molecular_function	Ess10977.t1/ILUMI_05661-PA/LT03397/LT03398/LT03399/LY05980/LY05981/PPYR_11128-PA/PPYR_11140-PA/PPYR_11141-PA/PPYR_11143-PA/Sper05260.t1/Sper05261.t1/Star08474.t1/Star08476.t1/Ves00023.t1/Ves07605.t1
	AB-LRSE	contraction	GO:0006810	transport	142/268	1350/74472	4.6685e-173	5.75782e-172	3.43995e-172	142	biological_process	ILUMI_00648-PA/ILUMI_01807-PA/ILUMI_05261-PA/ILUMI_05263-PA/ILUMI_09443-PA/ILUMI_11261-PA/ILUMI_11262-PA/ILUMI_11735-PA/ILUMI_11737-PA/ILUMI_12173-PA/ILUMI_17380-PA/ILUMI_17809-PA/ILUMI_19571-PA/ILUMI_22035-PA/ILUMI_23292-PA/ILUMI_23294-PA/ILUMI_24862-PA/ILUMI_24863-PA/ILUMI_24865-PA/ILUMI_24866-PA/ILUMI_25557-PA/ILUMI_26179-PA/ILUMI_26180-PA/LT01639/LT02602/LT03727/LT04602/LT04603/LT04604/LT0460…
	AB-LRSE	contraction	GO:0005215	transporter activity	17/268	1096/74472	6.39987e-07	2.63106e-06	1.5719e-06	17	molecular_function	ILUMI_05661-PA/ILUMI_26179-PA/ILUMI_26180-PA/LT03397/LT03398/LT03399/LT10196/LT10197/LY05980/LY05981/LY09932/LY16212/PPYR_11128-PA/PPYR_11140-PA/PPYR_11141-PA/PPYR_11143-PA/PPYR_11508-PA
	AB-LRSE	contraction	GO:0006511	ubiquitin-dependent protein catabolic process	9/268	495/74472	8.87715e-05	0.000273712	0.000163526	9	biological_process	Ess06390.t1/ILUMI_01554-PA/LT03926/LY08934/PPYR_13038-PA/Sper11639.t1/Star10208.t1/Star11036.t1/Ves02726.t1
	AB-LRSE	expansion	K13023	CPN2; carboxypeptidase N regulatory subunit	11/433	297/81543	7.07781e-07	1.82001e-06	8.51465e-07	11	KO	ILUMI_00178-PA/ILUMI_00880-PA/ILUMI_05826-PA/ILUMI_07484-PA/ILUMI_10092-PA/ILUMI_12504-PA/ILUMI_12613-PA/ILUMI_12920-PA/ILUMI_15350-PA/ILUMI_16337-PA/ILUMI_16665-PA
	AB-LRSE	expansion	K01415	ECE; endothelin-converting enzyme [EC:3.4.24.71]	14/433	102/81543	4.46893e-16	1.60881e-15	7.52662e-16	14	KO	Ess03513.t1/ILUMI_10863-PA/ILUMI_21611-PA/LT06966/LT14878/LY09384/LY09388/LY18209/PPYR_03550-PA/Sper01953.t1/Sper14901.t1/Star00214.t1/Star01140.t1/Star03041.t1
	AB-LRSE	expansion	K06260	GP5, CD42d; platelet glycoprotein V	2/433	43/81543	0.0220083	0.0396149	0.0185333	2	KO	ILUMI_13532-PA/ILUMI_13614-PA
	AB-LRSE	expansion	K01063	JHE; juvenile-hormone esterase [EC:3.1.1.59]	78/433	263/81543	1.53576e-113	9.21454e-113	4.3109e-113	78	KO	Ess00858.t1/Ess00917.t1/Ess00928.t1/Ess02829.t1/Ess02830.t1/Ess02831.t1/ILUMI_03375-PA/ILUMI_03376-PA/ILUMI_03534-PA/ILUMI_03536-PA/ILUMI_03538-PA/ILUMI_04048-PA/ILUMI_04049-PA/ILUMI_04718-PA/ILUMI_04893-PA/ILUMI_06473-PA/ILUMI_06511-PA/ILUMI_06512-PA/ILUMI_06513-PA/ILUMI_09475-PA/ILUMI_13204-PA/ILUMI_13205-PA/ILUMI_17113-PA/ILUMI_20324-PA/ILUMI_22550-PA/ILUMI_22551-PA/LT06591/LT06592/LT06593/LT0…
	AB-LRSE	expansion	K04309	LGR4, GPR48; leucine-rich repeat-containing G protein-coupled receptor	2/433	31/81543	0.011816	0.0236319	0.0110559	2	KO	ILUMI_00232-PA/ILUMI_05581-PA
	AB-LRSE	expansion	K08635	MMEL1, NEP; neprilysin [EC:3.4.24.11]	154/433	264/81543	4.02489e-288	7.2448e-287	3.38938e-287	154	KO	Ess02468.t1/Ess02615.t1/Ess02616.t1/Ess02617.t1/Ess02618.t1/Ess02619.t1/Ess02970.t1/Ess05702.t1/Ess05703.t1/Ess05704.t1/Ess05705.t1/Ess06613.t1/Ess06637.t1/Ess07985.t1/Ess09327.t1/Ess09859.t1/ILUMI_02562-PA/ILUMI_03845-PA/ILUMI_04005-PA/ILUMI_04166-PA/ILUMI_04170-PA/ILUMI_04913-PA/ILUMI_05875-PA/ILUMI_05941-PA/ILUMI_05943-PA/ILUMI_08593-PA/ILUMI_09785-PA/ILUMI_10113-PA/ILUMI_10788-PA/ILUMI_12458-…
	AB-LRSE	expansion	K04373	RPS6KA; ribosomal protein S6 kinase alpha-1/2/3/6 [EC:2.7.11.1]	5/433	19/81543	4.51196e-08	1.35359e-07	6.33258e-08	5	KO	Ves02574.t1/Ves04866.t1/Ves05376.t1/Ves12544.t1/Ves13164.t1
	AB-LRSE	expansion	K14388	SLC5A8_12, SMCT; solute carrier family 5 (sodium-coupled	107/433	234/81543	9.17786e-182	8.26007e-181	3.86436e-181	107	KO	Ess01094.t1/Ess04890.t1/Ess05948.t1/Ess05949.t1/Ess05950.t1/Ess07263.t1/Ess10005.t1/ILUMI_04247-PA/ILUMI_04248-PA/ILUMI_04250-PA/ILUMI_04251-PA/ILUMI_04252-PA/ILUMI_06320-PA/ILUMI_08055-PA/ILUMI_08807-PA/ILUMI_13726-PA/ILUMI_13727-PA/ILUMI_13728-PA/ILUMI_13729-PA/ILUMI_18801-PA/ILUMI_19438-PA/ILUMI_22869-PA/ILUMI_25784-PA/LT00929/LT02348/LT04693/LT04694/LT05795/LT10626/LT10627/LT12728/LT12731/LT1…
	AB-LRSE	expansion	K06838	SLIT1; slit 1	3/433	22/81543	0.000212422	0.000477951	0.000223603	3	KO	Ess09837.t1/ILUMI_27341-PA/ILUMI_27344-PA
	AB-LRSE	expansion	K05401	TLR3, CD283; toll-like receptor 3	48/433	282/81543	6.88545e-57	3.09845e-56	1.44957e-56	48	KO	Ess02277.t1/Ess02278.t1/Ess02279.t1/Ess02280.t1/Ess02281.t1/Ess02282.t1/Ess02283.t1/Ess02284.t1/Ess02420.t1/Ess02421.t1/Ess02422.t1/Ess09747.t1/ILUMI_00890-PA/ILUMI_00891-PA/ILUMI_00892-PA/ILUMI_04126-PA/ILUMI_05197-PA/ILUMI_05825-PA/ILUMI_05965-PA/ILUMI_06160-PA/ILUMI_06161-PA/ILUMI_06162-PA/ILUMI_06163-PA/ILUMI_07833-PA/ILUMI_10004-PA/ILUMI_10006-PA/ILUMI_10208-PA/ILUMI_10689-PA/ILUMI_10692-PA/…
	AB-LRSE	contraction	K05665	ABCC1; ATP-binding cassette, subfamily C (CFTR/MRP), member	10/292	11/81543	3.25506e-24	2.60405e-23	1.37055e-23	10	KO	Ess11946.t1/Ess11947.t1/ILUMI_26179-PA/ILUMI_26180-PA/LT10196/LT10197/LY09932/LY16212/Sper02533.t1/Ves19744.t1
	AB-LRSE	contraction	K05673	ABCC4; ATP-binding cassette, subfamily C (CFTR/MRP), member	211/292	249/81543	0	0	0	211	KO	Ess00503.t1/Ess00880.t1/Ess01015.t1/Ess02629.t1/Ess02630.t1/Ess02631.t1/Ess02748.t1/Ess02762.t1/Ess02850.t1/Ess07554.t1/Ess07563.t1/Ess10927.t1/Ess11446.t1/ILUMI_00648-PA/ILUMI_05261-PA/ILUMI_05263-PA/ILUMI_09443-PA/ILUMI_11261-PA/ILUMI_11262-PA/ILUMI_11735-PA/ILUMI_11737-PA/ILUMI_12173-PA/ILUMI_17380-PA/ILUMI_17809-PA/ILUMI_19571-PA/ILUMI_22035-PA/ILUMI_23292-PA/ILUMI_23294-PA/ILUMI_24862-PA/ILU…
	AB-LRSE	contraction	K04228	AVPR2; arginine vasopressin receptor 2	6/292	101/81543	1.90801e-06	5.08803e-06	2.67791e-06	6	KO	Ess04545.t1/Ess04964.t1/Ess10984.t1/PPYR_12642-PA/PPYR_15101-PA/Star08850.t1
	AB-LRSE	contraction	K00718	FUT1_2; galactoside 2-L-fucosyltransferase 1/2 [EC:2.4.1.69]	2/292	14/81543	0.00113031	0.00258357	0.00135977	2	KO	Ess00629.t1/LT01056
	AB-LRSE	contraction	K00600	glyA, SHMT; glycine hydroxymethyltransferase [EC:2.1.2.1]	7/292	13/81543	1.18346e-14	4.73384e-14	2.49149e-14	7	KO	ILUMI_01555-PA/LT05246/LY08935/PPYR_13039-PA/PPYR_13040-PA/PPYR_15542-PA/Star11035.t1
	AB-LRSE	contraction	K14258	TRET1; facilitated trehalose transporter	15/292	568/81543	3.18883e-09	1.02043e-08	5.37067e-09	15	KO	Ess10977.t1/ILUMI_05661-PA/LT03397/LT03398/LT03399/LY05980/LY05981/PPYR_11128-PA/PPYR_11140-PA/PPYR_11143-PA/Sper05260.t1/Sper05261.t1/Star08474.t1/Star08476.t1/Ves00023.t1
	AB-LRSE	contraction	K11838	USP7, UBP15; ubiquitin carboxyl-terminal hydrolase 7 [EC:3.4.19.12]	9/292	11/81543	4.67447e-21	2.49305e-20	1.31213e-20	9	KO	Ess06390.t1/ILUMI_01554-PA/LT03926/LY08934/PPYR_13038-PA/Sper11639.t1/Star10208.t1/Star11036.t1/Ves02726.t1
	AB-Ela	expansion	GO:0051537	2 iron, 2 sulfur cluster binding	15/1263	35/20253	7.67557e-10	2.23593e-09	9.13341e-10	15	molecular_function	ILUMI_01423-PA/ILUMI_05827-PA/ILUMI_06113-PA/ILUMI_08680-PA/ILUMI_10770-PA/ILUMI_21179-PA/Sper02855.t1/Sper04489.t1/Sper05592.t1/Sper11670.t1/Sper11672.t1/Sper11674.t1/Sper11676.t1/Sper11964.t1/Sper14734.t1
	AB-Ela	expansion	GO:0004144	diacylglycerol O-acyltransferase activity	16/1263	29/20253	1.49436e-12	5.26957e-12	2.15253e-12	16	molecular_function	ILUMI_03894-PA/ILUMI_04342-PA/ILUMI_04343-PA/ILUMI_06376-PA/ILUMI_06377-PA/ILUMI_13631-PA/ILUMI_13674-PA/ILUMI_13675-PA/ILUMI_13676-PA/ILUMI_14320-PA/ILUMI_14747-PA/ILUMI_14803-PA/ILUMI_19778-PA/Sper05389.t1/Sper05390.t1/Sper14884.t1
	AB-Ela	expansion	GO:0003678	DNA helicase activity	26/1263	85/20253	5.14386e-12	1.72319e-11	7.03897e-12	26	molecular_function	ILUMI_02924-PA/ILUMI_04209-PA/ILUMI_07499-PA/ILUMI_08127-PA/ILUMI_09471-PA/ILUMI_11133-PA/ILUMI_11775-PA/ILUMI_12050-PA/ILUMI_12691-PA/ILUMI_14164-PA/ILUMI_14329-PA/ILUMI_14924-PA/ILUMI_15272-PA/ILUMI_15439-PA/ILUMI_15975-PA/ILUMI_17070-PA/ILUMI_19232-PA/ILUMI_19374-PA/ILUMI_19375-PA/ILUMI_20203-PA/ILUMI_21249-PA/ILUMI_21795-PA/ILUMI_23941-PA/ILUMI_26893-PA/Sper00184.t1/Sper05410.t1
	AB-Ela	expansion	GO:0015074	DNA integration	37/1263	385/20253	0.00601862	0.0103397	0.00422359	37	biological_process	ILUMI_01634-PA/ILUMI_02579-PA/ILUMI_03829-PA/ILUMI_06595-PA/ILUMI_07012-PA/ILUMI_07250-PA/ILUMI_07512-PA/ILUMI_08581-PA/ILUMI_08600-PA/ILUMI_08787-PA/ILUMI_10062-PA/ILUMI_10144-PA/ILUMI_10653-PA/ILUMI_12975-PA/ILUMI_15268-PA/ILUMI_15723-PA/ILUMI_16158-PA/ILUMI_16365-PA/ILUMI_16451-PA/ILUMI_16590-PA/ILUMI_17376-PA/ILUMI_17833-PA/ILUMI_18577-PA/ILUMI_18687-PA/ILUMI_18838-PA/ILUMI_19789-PA/ILUMI_203…
	AB-Ela	expansion	GO:0006281	DNA repair	26/1263	176/20253	3.63918e-05	7.61953e-05	3.11245e-05	26	biological_process	ILUMI_02924-PA/ILUMI_04209-PA/ILUMI_07499-PA/ILUMI_08127-PA/ILUMI_09471-PA/ILUMI_11133-PA/ILUMI_11775-PA/ILUMI_12050-PA/ILUMI_12691-PA/ILUMI_14164-PA/ILUMI_14329-PA/ILUMI_14924-PA/ILUMI_15272-PA/ILUMI_15439-PA/ILUMI_15975-PA/ILUMI_17070-PA/ILUMI_19232-PA/ILUMI_19374-PA/ILUMI_19375-PA/ILUMI_20203-PA/ILUMI_21249-PA/ILUMI_21795-PA/ILUMI_23941-PA/ILUMI_26893-PA/Sper00184.t1/Sper05410.t1
	AB-Ela	expansion	GO:0009055	electron transfer activity	15/1263	59/20253	2.28141e-06	5.09515e-06	2.08129e-06	15	molecular_function	ILUMI_01423-PA/ILUMI_05827-PA/ILUMI_06113-PA/ILUMI_08680-PA/ILUMI_10770-PA/ILUMI_21179-PA/Sper02855.t1/Sper04489.t1/Sper05592.t1/Sper11670.t1/Sper11672.t1/Sper11674.t1/Sper11676.t1/Sper11964.t1/Sper14734.t1
	AB-Ela	expansion	GO:0005615	extracellular space	16/1263	92/20253	0.000166813	0.000319328	0.00013044	16	cellular_component	ILUMI_06948-PA/ILUMI_06949-PA/ILUMI_07520-PA/ILUMI_08655-PA/ILUMI_08656-PA/ILUMI_10005-PA/ILUMI_11059-PA/ILUMI_11061-PA/ILUMI_11062-PA/ILUMI_11399-PA/ILUMI_11400-PA/ILUMI_12666-PA/ILUMI_12668-PA/ILUMI_20055-PA/ILUMI_26485-PA/ILUMI_27303-PA
	AB-Ela	expansion	GO:0071949	FAD binding	8/1263	23/20253	4.71423e-05	9.57131e-05	3.90973e-05	8	molecular_function	Sper04489.t1/Sper05592.t1/Sper11670.t1/Sper11672.t1/Sper11674.t1/Sper11676.t1/Sper11964.t1/Sper14734.t1
	AB-Ela	expansion	GO:0050660	flavin adenine dinucleotide binding	112/1263	228/20253	2.27819e-73	2.18055e-72	8.90721e-73	112	molecular_function	ILUMI_01423-PA/ILUMI_02833-PA/ILUMI_02834-PA/ILUMI_02912-PA/ILUMI_03996-PA/ILUMI_04233-PA/ILUMI_04518-PA/ILUMI_05409-PA/ILUMI_05411-PA/ILUMI_05827-PA/ILUMI_05828-PA/ILUMI_06113-PA/ILUMI_06175-PA/ILUMI_06176-PA/ILUMI_07115-PA/ILUMI_08393-PA/ILUMI_08394-PA/ILUMI_08680-PA/ILUMI_10384-PA/ILUMI_10428-PA/ILUMI_10429-PA/ILUMI_10770-PA/ILUMI_11959-PA/ILUMI_11980-PA/ILUMI_13290-PA/ILUMI_14287-PA/ILUMI_147…
	AB-Ela	expansion	GO:0008417	fucosyltransferase activity	10/1263	40/20253	0.000129956	0.00025609	0.000104609	10	molecular_function	ILUMI_05316-PA/ILUMI_09025-PA/ILUMI_12843-PA/ILUMI_18830-PA/ILUMI_26121-PA/Sper08130.t1/Sper11313.t1/Sper11930.t1/Sper11932.t1/Sper11934.t1
	AB-Ela	expansion	GO:0020037	heme binding	170/1263	502/20253	2.07176e-80	2.31346e-79	9.45012e-80	170	molecular_function	ILUMI_00104-PA/ILUMI_01617-PA/ILUMI_01618-PA/ILUMI_01619-PA/ILUMI_02104-PA/ILUMI_02105-PA/ILUMI_02503-PA/ILUMI_02504-PA/ILUMI_02505-PA/ILUMI_02506-PA/ILUMI_02507-PA/ILUMI_02842-PA/ILUMI_02843-PA/ILUMI_03241-PA/ILUMI_03243-PA/ILUMI_03244-PA/ILUMI_03246-PA/ILUMI_03247-PA/ILUMI_04246-PA/ILUMI_04741-PA/ILUMI_04742-PA/ILUMI_04957-PA/ILUMI_05233-PA/ILUMI_05749-PA/ILUMI_05752-PA/ILUMI_06618-PA/ILUMI_066…
	AB-Ela	expansion	GO:0016788	hydrolase activity, acting on ester bonds	31/1263	86/20253	2.53722e-16	1.30764e-15	5.34151e-16	31	molecular_function	ILUMI_01567-PA/ILUMI_01569-PA/ILUMI_03303-PA/ILUMI_04116-PA/ILUMI_04463-PA/ILUMI_04464-PA/ILUMI_04465-PA/ILUMI_04466-PA/ILUMI_05338-PA/ILUMI_06960-PA/ILUMI_09252-PA/ILUMI_09253-PA/ILUMI_10736-PA/ILUMI_12940-PA/ILUMI_14238-PA/ILUMI_14415-PA/ILUMI_14853-PA/ILUMI_15501-PA/ILUMI_15772-PA/ILUMI_17068-PA/ILUMI_17339-PA/ILUMI_18146-PA/ILUMI_18278-PA/ILUMI_18430-PA/ILUMI_19124-PA/ILUMI_19251-PA/ILUMI_198…
	AB-Ela	expansion	GO:0051536	iron-sulfur cluster binding	15/1263	54/20253	6.64613e-07	1.59032e-06	6.49622e-07	15	molecular_function	ILUMI_01423-PA/ILUMI_05827-PA/ILUMI_06113-PA/ILUMI_08680-PA/ILUMI_10770-PA/ILUMI_21179-PA/Sper02855.t1/Sper04489.t1/Sper05592.t1/Sper11670.t1/Sper11672.t1/Sper11674.t1/Sper11676.t1/Sper11964.t1/Sper14734.t1
	AB-Ela	expansion	GO:0005506	iron ion binding	184/1263	508/20253	5.50794e-93	1.84516e-91	7.53717e-92	184	molecular_function	ILUMI_00104-PA/ILUMI_01423-PA/ILUMI_01617-PA/ILUMI_01618-PA/ILUMI_01619-PA/ILUMI_02104-PA/ILUMI_02105-PA/ILUMI_02503-PA/ILUMI_02504-PA/ILUMI_02505-PA/ILUMI_02506-PA/ILUMI_02507-PA/ILUMI_02842-PA/ILUMI_02843-PA/ILUMI_03241-PA/ILUMI_03243-PA/ILUMI_03244-PA/ILUMI_03246-PA/ILUMI_03247-PA/ILUMI_04246-PA/ILUMI_04741-PA/ILUMI_04742-PA/ILUMI_04957-PA/ILUMI_05233-PA/ILUMI_05749-PA/ILUMI_05752-PA/ILUMI_058…
	AB-Ela	expansion	GO:0006629	lipid metabolic process	41/1263	185/20253	7.31375e-13	2.72234e-12	1.11203e-12	41	biological_process	ILUMI_01567-PA/ILUMI_01569-PA/ILUMI_03303-PA/ILUMI_04116-PA/ILUMI_04463-PA/ILUMI_04464-PA/ILUMI_04465-PA/ILUMI_04466-PA/ILUMI_05338-PA/ILUMI_06960-PA/ILUMI_09252-PA/ILUMI_09253-PA/ILUMI_10029-PA/ILUMI_10736-PA/ILUMI_12940-PA/ILUMI_14238-PA/ILUMI_14415-PA/ILUMI_14576-PA/ILUMI_14853-PA/ILUMI_15333-PA/ILUMI_15501-PA/ILUMI_15772-PA/ILUMI_16166-PA/ILUMI_17068-PA/ILUMI_17339-PA/ILUMI_18146-PA/ILUMI_182…
	AB-Ela	expansion	GO:0016020	membrane	204/1263	1498/20253	1.28548e-27	8.61271e-27	3.51815e-27	204	cellular_component	ILUMI_00921-PA/ILUMI_01450-PA/ILUMI_01451-PA/ILUMI_03401-PA/ILUMI_03463-PA/ILUMI_03465-PA/ILUMI_03847-PA/ILUMI_03849-PA/ILUMI_03851-PA/ILUMI_03852-PA/ILUMI_03853-PA/ILUMI_04247-PA/ILUMI_04248-PA/ILUMI_04250-PA/ILUMI_04251-PA/ILUMI_04252-PA/ILUMI_05316-PA/ILUMI_06320-PA/ILUMI_06586-PA/ILUMI_07553-PA/ILUMI_07681-PA/ILUMI_08055-PA/ILUMI_08071-PA/ILUMI_08140-PA/ILUMI_08141-PA/ILUMI_08807-PA/ILUMI_088…
	AB-Ela	expansion	GO:0008152	metabolic process	74/1263	443/20253	5.99972e-15	2.87129e-14	1.17288e-14	74	biological_process	ILUMI_00001-PA/ILUMI_00407-PA/ILUMI_00537-PA/ILUMI_00538-PA/ILUMI_01985-PA/ILUMI_01988-PA/ILUMI_02412-PA/ILUMI_02413-PA/ILUMI_02533-PA/ILUMI_02534-PA/ILUMI_03060-PA/ILUMI_03654-PA/ILUMI_03756-PA/ILUMI_03757-PA/ILUMI_03957-PA/ILUMI_05090-PA/ILUMI_05305-PA/ILUMI_06155-PA/ILUMI_06156-PA/ILUMI_06433-PA/ILUMI_07578-PA/ILUMI_07591-PA/ILUMI_08251-PA/ILUMI_09708-PA/ILUMI_10246-PA/ILUMI_10334-PA/ILUMI_103…
	AB-Ela	expansion	GO:0004222	metalloendopeptidase activity	45/1263	215/20253	4.82656e-13	1.90223e-12	7.77031e-13	45	molecular_function	ILUMI_02562-PA/ILUMI_03845-PA/ILUMI_04005-PA/ILUMI_04166-PA/ILUMI_04170-PA/ILUMI_04913-PA/ILUMI_05875-PA/ILUMI_05941-PA/ILUMI_05943-PA/ILUMI_08593-PA/ILUMI_09785-PA/ILUMI_10113-PA/ILUMI_10788-PA/ILUMI_10863-PA/ILUMI_12458-PA/ILUMI_12459-PA/ILUMI_18710-PA/ILUMI_19691-PA/ILUMI_20111-PA/ILUMI_21609-PA/ILUMI_21610-PA/ILUMI_21611-PA/ILUMI_22552-PA/ILUMI_22553-PA/ILUMI_22554-PA/ILUMI_22556-PA/ILUMI_264…
	AB-Ela	expansion	GO:0008237	metallopeptidase activity	42/1263	264/20253	1.99919e-08	4.96096e-08	2.02647e-08	42	molecular_function	ILUMI_02562-PA/ILUMI_03845-PA/ILUMI_04005-PA/ILUMI_04166-PA/ILUMI_04170-PA/ILUMI_04913-PA/ILUMI_05875-PA/ILUMI_05941-PA/ILUMI_05943-PA/ILUMI_08593-PA/ILUMI_09785-PA/ILUMI_10113-PA/ILUMI_10788-PA/ILUMI_10863-PA/ILUMI_12458-PA/ILUMI_12459-PA/ILUMI_19691-PA/ILUMI_20111-PA/ILUMI_21610-PA/ILUMI_21611-PA/ILUMI_22552-PA/ILUMI_22553-PA/ILUMI_22554-PA/ILUMI_22556-PA/ILUMI_26457-PA/Sper00168.t1/Sper00939.t…
	AB-Ela	expansion	GO:0004497	monooxygenase activity	22/1263	89/20253	1.83576e-08	4.73061e-08	1.93238e-08	22	molecular_function	ILUMI_01618-PA/ILUMI_02503-PA/ILUMI_02506-PA/ILUMI_03247-PA/ILUMI_06618-PA/ILUMI_09065-PA/ILUMI_17929-PA/ILUMI_18318-PA/ILUMI_18911-PA/ILUMI_19003-PA/ILUMI_25409-PA/ILUMI_26858-PA/ILUMI_26905-PA/Sper06377.t1/Sper08202.t1/Sper08258.t1/Sper08938.t1/Sper10957.t1/Sper13488.t1/Sper14818.t1/Sper14940.t1/Sper15995.t1
	AB-Ela	expansion	GO:0004518	nuclease activity	25/1263	145/20253	3.28759e-06	7.10543e-06	2.90245e-06	25	molecular_function	ILUMI_02445-PA/ILUMI_02680-PA/ILUMI_03490-PA/ILUMI_11008-PA/ILUMI_13286-PA/ILUMI_14112-PA/ILUMI_14153-PA/ILUMI_15166-PA/ILUMI_15400-PA/ILUMI_16707-PA/ILUMI_17290-PA/ILUMI_17633-PA/ILUMI_19865-PA/ILUMI_20620-PA/ILUMI_21059-PA/ILUMI_21355-PA/ILUMI_22574-PA/ILUMI_22603-PA/ILUMI_22930-PA/ILUMI_23658-PA/ILUMI_23706-PA/ILUMI_23951-PA/ILUMI_26591-PA/ILUMI_27056-PA/Sper11011.t1
	AB-Ela	expansion	GO:0005549	odorant binding	208/1263	614/20253	4.22162e-99	2.82849e-97	1.15539e-97	208	molecular_function	ILUMI_01390-PA/ILUMI_01450-PA/ILUMI_01451-PA/ILUMI_01592-PA/ILUMI_02293-PA/ILUMI_02294-PA/ILUMI_02295-PA/ILUMI_02296-PA/ILUMI_02297-PA/ILUMI_02298-PA/ILUMI_02300-PA/ILUMI_02301-PA/ILUMI_02302-PA/ILUMI_02576-PA/ILUMI_02907-PA/ILUMI_03401-PA/ILUMI_03463-PA/ILUMI_03465-PA/ILUMI_03847-PA/ILUMI_03849-PA/ILUMI_03851-PA/ILUMI_03852-PA/ILUMI_03853-PA/ILUMI_03908-PA/ILUMI_03910-PA/ILUMI_03911-PA/ILUMI_039…
	AB-Ela	expansion	GO:0004984	olfactory receptor activity	127/1263	335/20253	1.77198e-66	1.31914e-65	5.38848e-66	127	molecular_function	ILUMI_01450-PA/ILUMI_01451-PA/ILUMI_03401-PA/ILUMI_03463-PA/ILUMI_03465-PA/ILUMI_03847-PA/ILUMI_03849-PA/ILUMI_03851-PA/ILUMI_03852-PA/ILUMI_03853-PA/ILUMI_06586-PA/ILUMI_07553-PA/ILUMI_07681-PA/ILUMI_08071-PA/ILUMI_08140-PA/ILUMI_08141-PA/ILUMI_08898-PA/ILUMI_09474-PA/ILUMI_09638-PA/ILUMI_09887-PA/ILUMI_10267-PA/ILUMI_10270-PA/ILUMI_10632-PA/ILUMI_11127-PA/ILUMI_11128-PA/ILUMI_11130-PA/ILUMI_111…
	AB-Ela	expansion	GO:0055114	oxidation-reduction process	287/1263	1249/20253	1.33731e-91	2.98665e-90	1.22e-90	287	biological_process	ILUMI_00104-PA/ILUMI_01423-PA/ILUMI_01617-PA/ILUMI_01618-PA/ILUMI_01619-PA/ILUMI_02104-PA/ILUMI_02105-PA/ILUMI_02503-PA/ILUMI_02504-PA/ILUMI_02505-PA/ILUMI_02506-PA/ILUMI_02507-PA/ILUMI_02833-PA/ILUMI_02834-PA/ILUMI_02842-PA/ILUMI_02843-PA/ILUMI_02912-PA/ILUMI_03241-PA/ILUMI_03243-PA/ILUMI_03244-PA/ILUMI_03246-PA/ILUMI_03247-PA/ILUMI_03996-PA/ILUMI_04233-PA/ILUMI_04246-PA/ILUMI_04518-PA/ILUMI_047…
	AB-Ela	expansion	GO:0016491	oxidoreductase activity	83/1263	603/20253	7.44303e-12	2.37468e-11	9.70018e-12	83	molecular_function	ILUMI_01423-PA/ILUMI_02833-PA/ILUMI_02834-PA/ILUMI_02912-PA/ILUMI_03996-PA/ILUMI_04040-PA/ILUMI_04041-PA/ILUMI_04044-PA/ILUMI_04045-PA/ILUMI_04046-PA/ILUMI_04233-PA/ILUMI_04518-PA/ILUMI_04849-PA/ILUMI_05409-PA/ILUMI_05411-PA/ILUMI_05827-PA/ILUMI_05828-PA/ILUMI_06112-PA/ILUMI_06113-PA/ILUMI_06175-PA/ILUMI_06176-PA/ILUMI_07115-PA/ILUMI_08393-PA/ILUMI_08394-PA/ILUMI_08680-PA/ILUMI_09476-PA/ILUMI_103…
	AB-Ela	expansion	GO:0016614	oxidoreductase activity, acting on CH-OH group of donors	104/1263	166/20253	5.67489e-83	7.60435e-82	3.10626e-82	104	molecular_function	ILUMI_01423-PA/ILUMI_02833-PA/ILUMI_02834-PA/ILUMI_02912-PA/ILUMI_03996-PA/ILUMI_04233-PA/ILUMI_04518-PA/ILUMI_05409-PA/ILUMI_05411-PA/ILUMI_05827-PA/ILUMI_05828-PA/ILUMI_06113-PA/ILUMI_06175-PA/ILUMI_06176-PA/ILUMI_07115-PA/ILUMI_08393-PA/ILUMI_08394-PA/ILUMI_08680-PA/ILUMI_10384-PA/ILUMI_10428-PA/ILUMI_10429-PA/ILUMI_10770-PA/ILUMI_11959-PA/ILUMI_11980-PA/ILUMI_13290-PA/ILUMI_14287-PA/ILUMI_147…
	AB-Ela	expansion	GO:0016705	oxidoreductase activity, acting on paired donors, with incorporation or reduction of molecular oxygen	170/1263	451/20253	6.18922e-89	1.03669e-87	4.23473e-88	170	molecular_function	ILUMI_00104-PA/ILUMI_01617-PA/ILUMI_01618-PA/ILUMI_01619-PA/ILUMI_02104-PA/ILUMI_02105-PA/ILUMI_02503-PA/ILUMI_02504-PA/ILUMI_02505-PA/ILUMI_02506-PA/ILUMI_02507-PA/ILUMI_02842-PA/ILUMI_02843-PA/ILUMI_03241-PA/ILUMI_03243-PA/ILUMI_03244-PA/ILUMI_03246-PA/ILUMI_03247-PA/ILUMI_04246-PA/ILUMI_04741-PA/ILUMI_04742-PA/ILUMI_04957-PA/ILUMI_05233-PA/ILUMI_05749-PA/ILUMI_05752-PA/ILUMI_06618-PA/ILUMI_066…
	AB-Ela	expansion	GO:0030414	peptidase inhibitor activity	17/1263	69/20253	7.90596e-07	1.82655e-06	7.46116e-07	17	molecular_function	ILUMI_01603-PA/ILUMI_04303-PA/ILUMI_04304-PA/ILUMI_04307-PA/ILUMI_07274-PA/ILUMI_08605-PA/ILUMI_08607-PA/ILUMI_09570-PA/ILUMI_14471-PA/ILUMI_14940-PA/ILUMI_17861-PA/ILUMI_19222-PA/ILUMI_19223-PA/ILUMI_19930-PA/ILUMI_22453-PA/ILUMI_22454-PA/Sper15223.t1
	AB-Ela	expansion	GO:0006486	protein glycosylation	10/1263	69/20253	0.0101435	0.0169904	0.0069403	10	biological_process	ILUMI_05316-PA/ILUMI_09025-PA/ILUMI_12843-PA/ILUMI_18830-PA/ILUMI_26121-PA/Sper08130.t1/Sper11313.t1/Sper11930.t1/Sper11932.t1/Sper11934.t1
	AB-Ela	expansion	GO:0006508	proteolysis	119/1263	1470/20253	0.00183145	0.00322913	0.00131905	119	biological_process	ILUMI_00564-PA/ILUMI_01671-PA/ILUMI_01672-PA/ILUMI_02562-PA/ILUMI_03845-PA/ILUMI_04005-PA/ILUMI_04166-PA/ILUMI_04170-PA/ILUMI_04292-PA/ILUMI_04913-PA/ILUMI_04961-PA/ILUMI_05000-PA/ILUMI_05002-PA/ILUMI_05003-PA/ILUMI_05656-PA/ILUMI_05875-PA/ILUMI_05941-PA/ILUMI_05943-PA/ILUMI_06239-PA/ILUMI_06462-PA/ILUMI_06463-PA/ILUMI_06464-PA/ILUMI_06465-PA/ILUMI_06683-PA/ILUMI_07411-PA/ILUMI_08593-PA/ILUMI_088…
	AB-Ela	expansion	GO:0007608	sensory perception of smell	127/1263	335/20253	1.77198e-66	1.31914e-65	5.38848e-66	127	biological_process	ILUMI_01450-PA/ILUMI_01451-PA/ILUMI_03401-PA/ILUMI_03463-PA/ILUMI_03465-PA/ILUMI_03847-PA/ILUMI_03849-PA/ILUMI_03851-PA/ILUMI_03852-PA/ILUMI_03853-PA/ILUMI_06586-PA/ILUMI_07553-PA/ILUMI_07681-PA/ILUMI_08071-PA/ILUMI_08140-PA/ILUMI_08141-PA/ILUMI_08898-PA/ILUMI_09474-PA/ILUMI_09638-PA/ILUMI_09887-PA/ILUMI_10267-PA/ILUMI_10270-PA/ILUMI_10632-PA/ILUMI_11127-PA/ILUMI_11128-PA/ILUMI_11130-PA/ILUMI_111…
	AB-Ela	expansion	GO:0004252	serine-type endopeptidase activity	72/1263	811/20253	0.00155675	0.00281898	0.00115151	72	molecular_function	ILUMI_00564-PA/ILUMI_01671-PA/ILUMI_01672-PA/ILUMI_04292-PA/ILUMI_04961-PA/ILUMI_05000-PA/ILUMI_05002-PA/ILUMI_05003-PA/ILUMI_05656-PA/ILUMI_06239-PA/ILUMI_06462-PA/ILUMI_06463-PA/ILUMI_06464-PA/ILUMI_06465-PA/ILUMI_06683-PA/ILUMI_07411-PA/ILUMI_08800-PA/ILUMI_08802-PA/ILUMI_08803-PA/ILUMI_09469-PA/ILUMI_09746-PA/ILUMI_09905-PA/ILUMI_10849-PA/ILUMI_10853-PA/ILUMI_11984-PA/ILUMI_11985-PA/ILUMI_119…
	AB-Ela	expansion	GO:0008146	sulfotransferase activity	22/1263	84/20253	5.76847e-09	1.54595e-08	6.31495e-09	22	molecular_function	ILUMI_03295-PA/ILUMI_07154-PA/ILUMI_07589-PA/ILUMI_12215-PA/ILUMI_12535-PA/ILUMI_12537-PA/ILUMI_12538-PA/ILUMI_13325-PA/ILUMI_13326-PA/ILUMI_13327-PA/ILUMI_16805-PA/ILUMI_17275-PA/ILUMI_17353-PA/ILUMI_17727-PA/ILUMI_19497-PA/ILUMI_19590-PA/ILUMI_19984-PA/Sper02385.t1/Sper10064.t1/Sper12943.t1/Sper12944.t1/Sper14717.t1
	AB-Ela	expansion	GO:0000723	telomere maintenance	26/1263	73/20253	9.0498e-14	3.7896e-13	1.54799e-13	26	biological_process	ILUMI_02924-PA/ILUMI_04209-PA/ILUMI_07499-PA/ILUMI_08127-PA/ILUMI_09471-PA/ILUMI_11133-PA/ILUMI_11775-PA/ILUMI_12050-PA/ILUMI_12691-PA/ILUMI_14164-PA/ILUMI_14329-PA/ILUMI_14924-PA/ILUMI_15272-PA/ILUMI_15439-PA/ILUMI_15975-PA/ILUMI_17070-PA/ILUMI_19232-PA/ILUMI_19374-PA/ILUMI_19375-PA/ILUMI_20203-PA/ILUMI_21249-PA/ILUMI_21795-PA/ILUMI_23941-PA/ILUMI_26893-PA/Sper00184.t1/Sper05410.t1
	AB-Ela	expansion	GO:0016758	transferase activity, transferring hexosyl groups	38/1263	105/20253	9.12136e-20	5.09276e-19	2.08031e-19	38	molecular_function	ILUMI_00407-PA/ILUMI_00537-PA/ILUMI_00538-PA/ILUMI_02412-PA/ILUMI_02413-PA/ILUMI_03060-PA/ILUMI_03654-PA/ILUMI_03957-PA/ILUMI_05090-PA/ILUMI_06155-PA/ILUMI_06156-PA/ILUMI_07578-PA/ILUMI_07591-PA/ILUMI_09708-PA/ILUMI_10246-PA/ILUMI_12614-PA/ILUMI_12615-PA/ILUMI_13470-PA/ILUMI_13472-PA/ILUMI_13473-PA/ILUMI_13474-PA/ILUMI_13475-PA/ILUMI_14321-PA/ILUMI_16043-PA/ILUMI_18136-PA/ILUMI_18984-PA/ILUMI_193…
	AB-Ela	expansion	GO:0055085	transmembrane transport	70/1263	730/20253	0.000220603	0.000410567	0.00016771	70	biological_process	ILUMI_00921-PA/ILUMI_04247-PA/ILUMI_04248-PA/ILUMI_04250-PA/ILUMI_04251-PA/ILUMI_04252-PA/ILUMI_06320-PA/ILUMI_08055-PA/ILUMI_08807-PA/ILUMI_13235-PA/ILUMI_13485-PA/ILUMI_13495-PA/ILUMI_13726-PA/ILUMI_13727-PA/ILUMI_13728-PA/ILUMI_13729-PA/ILUMI_14169-PA/ILUMI_14526-PA/ILUMI_18070-PA/ILUMI_18801-PA/ILUMI_19438-PA/ILUMI_21213-PA/ILUMI_21215-PA/ILUMI_21219-PA/ILUMI_21220-PA/ILUMI_21222-PA/ILUMI_212…
	AB-Ela	expansion	GO:0022857	transmembrane transporter activity	54/1263	315/20253	1.05008e-11	3.19797e-11	1.30632e-11	54	molecular_function	ILUMI_00921-PA/ILUMI_13235-PA/ILUMI_13485-PA/ILUMI_13495-PA/ILUMI_14169-PA/ILUMI_14526-PA/ILUMI_18070-PA/ILUMI_21213-PA/ILUMI_21215-PA/ILUMI_21219-PA/ILUMI_21220-PA/ILUMI_21222-PA/ILUMI_21223-PA/ILUMI_21224-PA/ILUMI_21226-PA/ILUMI_21227-PA/ILUMI_21228-PA/ILUMI_21229-PA/ILUMI_21231-PA/ILUMI_21233-PA/ILUMI_22911-PA/ILUMI_22912-PA/ILUMI_22913-PA/ILUMI_22914-PA/ILUMI_22915-PA/ILUMI_22916-PA/ILUMI_229…
	AB-Ela	expansion	GO:0005215	transporter activity	49/1263	237/20253	7.2709e-14	3.24767e-13	1.32662e-13	49	molecular_function	ILUMI_00921-PA/ILUMI_04247-PA/ILUMI_04248-PA/ILUMI_04250-PA/ILUMI_04251-PA/ILUMI_04252-PA/ILUMI_06320-PA/ILUMI_08055-PA/ILUMI_08807-PA/ILUMI_13485-PA/ILUMI_13495-PA/ILUMI_13726-PA/ILUMI_13727-PA/ILUMI_13728-PA/ILUMI_13729-PA/ILUMI_14169-PA/ILUMI_14526-PA/ILUMI_18070-PA/ILUMI_18801-PA/ILUMI_19438-PA/ILUMI_21213-PA/ILUMI_21215-PA/ILUMI_21219-PA/ILUMI_21220-PA/ILUMI_21222-PA/ILUMI_21223-PA/ILUMI_212…
	AB-Ela	expansion	GO:0008194	UDP-glycosyltransferase activity	15/1263	38/20253	3.06052e-09	8.54396e-09	3.49007e-09	15	molecular_function	Sper01896.t1/Sper03525.t1/Sper04521.t1/Sper04718.t1/Sper12659.t1/Sper12660.t1/Sper12661.t1/Sper12662.t1/Sper12665.t1/Sper12933.t1/Sper14262.t1/Sper14474.t1/Sper16162.t1/Sper16268.t1/Sper16281.t1
	AB-Ela	contraction	GO:0005524	ATP binding	35/79	1287/20253	1.75654e-21	5.85513e-21	2.25988e-21	35	molecular_function	ILUMI_00648-PA/ILUMI_01807-PA/ILUMI_05261-PA/ILUMI_05263-PA/ILUMI_09443-PA/ILUMI_11261-PA/ILUMI_11262-PA/ILUMI_11735-PA/ILUMI_11737-PA/ILUMI_12173-PA/ILUMI_17380-PA/ILUMI_17809-PA/ILUMI_19571-PA/ILUMI_22035-PA/ILUMI_23292-PA/ILUMI_23294-PA/ILUMI_24862-PA/ILUMI_24863-PA/ILUMI_24865-PA/ILUMI_24866-PA/ILUMI_24867-PA/ILUMI_25557-PA/ILUMI_26179-PA/ILUMI_26180-PA/Sper02533.t1/Sper03378.t1/Sper03380.t1/…
	AB-Ela	contraction	GO:0042626	ATPase-coupled transmembrane transporter activity	34/79	71/20253	5.63868e-66	1.6916e-64	6.529e-65	34	molecular_function	ILUMI_00648-PA/ILUMI_01807-PA/ILUMI_05261-PA/ILUMI_05263-PA/ILUMI_09443-PA/ILUMI_11261-PA/ILUMI_11262-PA/ILUMI_11735-PA/ILUMI_11737-PA/ILUMI_12173-PA/ILUMI_17380-PA/ILUMI_17809-PA/ILUMI_19571-PA/ILUMI_22035-PA/ILUMI_23292-PA/ILUMI_23294-PA/ILUMI_24862-PA/ILUMI_24863-PA/ILUMI_24865-PA/ILUMI_24866-PA/ILUMI_25557-PA/ILUMI_26179-PA/ILUMI_26180-PA/Sper02533.t1/Sper03378.t1/Sper03380.t1/Sper04442.t1/Sp…
	AB-Ela	contraction	GO:0016887	ATPase activity	34/79	175/20253	4.31222e-50	6.46834e-49	2.49655e-49	34	molecular_function	ILUMI_00648-PA/ILUMI_01807-PA/ILUMI_05261-PA/ILUMI_05263-PA/ILUMI_09443-PA/ILUMI_11261-PA/ILUMI_11262-PA/ILUMI_11735-PA/ILUMI_11737-PA/ILUMI_12173-PA/ILUMI_17380-PA/ILUMI_17809-PA/ILUMI_19571-PA/ILUMI_22035-PA/ILUMI_23292-PA/ILUMI_23294-PA/ILUMI_24862-PA/ILUMI_24863-PA/ILUMI_24865-PA/ILUMI_24866-PA/ILUMI_24867-PA/ILUMI_25557-PA/ILUMI_26179-PA/ILUMI_26180-PA/Sper02533.t1/Sper03378.t1/Sper03380.t1/…
	AB-Ela	contraction	GO:0009058	biosynthetic process	8/79	63/20253	1.21369e-10	2.80012e-10	1.08075e-10	8	biological_process	ILUMI_01702-PA/ILUMI_07913-PA/ILUMI_12358-PA/ILUMI_22210-PA/Sper14567.t1/Sper14894.t1/Sper14895.t1/Sper14898.t1
	AB-Ela	contraction	GO:0003824	catalytic activity	16/79	856/20253	1.60049e-07	3.00091e-07	1.15825e-07	16	molecular_function	ILUMI_00040-PA/ILUMI_01702-PA/ILUMI_06894-PA/ILUMI_07913-PA/ILUMI_12358-PA/ILUMI_18254-PA/ILUMI_20026-PA/Sper00086.t1/Sper05407.t1/Sper07269.t1/Sper07270.t1/Sper14567.t1/Sper14825.t1/Sper14887.t1/Sper14894.t1/Sper14895.t1
	AB-Ela	contraction	GO:0005525	GTP binding	14/79	330/20253	3.38586e-11	8.46466e-11	3.26706e-11	14	molecular_function	ILUMI_01008-PA/ILUMI_04737-PA/ILUMI_06827-PA/ILUMI_09832-PA/ILUMI_11325-PA/ILUMI_23535-PA/ILUMI_23536-PA/ILUMI_23537-PA/ILUMI_23538-PA/ILUMI_25487-PA/ILUMI_26405-PA/Sper00231.t1/Sper00303.t1/Sper01574.t1
	AB-Ela	contraction	GO:0003924	GTPase activity	14/79	178/20253	7.40679e-15	2.02003e-14	7.79663e-15	14	molecular_function	ILUMI_01008-PA/ILUMI_04737-PA/ILUMI_06827-PA/ILUMI_09832-PA/ILUMI_11325-PA/ILUMI_23535-PA/ILUMI_23536-PA/ILUMI_23537-PA/ILUMI_23538-PA/ILUMI_25487-PA/ILUMI_26405-PA/Sper00231.t1/Sper00303.t1/Sper01574.t1
	AB-Ela	contraction	GO:0016788	hydrolase activity, acting on ester bonds	8/79	86/20253	1.54755e-09	3.0951e-09	1.1946e-09	8	molecular_function	ILUMI_01702-PA/ILUMI_07913-PA/ILUMI_12358-PA/ILUMI_22210-PA/Sper14567.t1/Sper14894.t1/Sper14895.t1/Sper14898.t1
	AB-Ela	contraction	GO:0016021	integral component of membrane	34/79	1367/20253	1.37499e-19	4.12496e-19	1.59209e-19	34	cellular_component	ILUMI_00648-PA/ILUMI_01807-PA/ILUMI_05261-PA/ILUMI_05263-PA/ILUMI_09443-PA/ILUMI_11261-PA/ILUMI_11262-PA/ILUMI_11735-PA/ILUMI_11737-PA/ILUMI_12173-PA/ILUMI_17380-PA/ILUMI_17809-PA/ILUMI_19571-PA/ILUMI_22035-PA/ILUMI_23292-PA/ILUMI_23294-PA/ILUMI_24862-PA/ILUMI_24863-PA/ILUMI_24865-PA/ILUMI_24866-PA/ILUMI_25557-PA/ILUMI_26179-PA/ILUMI_26180-PA/Sper02533.t1/Sper03378.t1/Sper03380.t1/Sper04442.t1/Sp…
	AB-Ela	contraction	GO:0008152	metabolic process	7/79	443/20253	0.00170872	0.00284786	0.00109917	7	biological_process	ILUMI_00040-PA/ILUMI_01702-PA/ILUMI_06894-PA/ILUMI_07913-PA/ILUMI_12358-PA/ILUMI_18254-PA/ILUMI_20026-PA
	AB-Ela	contraction	GO:0005874	microtubule	14/79	42/20253	2.71029e-24	1.16155e-23	4.48319e-24	14	cellular_component	ILUMI_01008-PA/ILUMI_04737-PA/ILUMI_06827-PA/ILUMI_09832-PA/ILUMI_11325-PA/ILUMI_23535-PA/ILUMI_23536-PA/ILUMI_23537-PA/ILUMI_23538-PA/ILUMI_25487-PA/ILUMI_26405-PA/Sper00231.t1/Sper00303.t1/Sper01574.t1
	AB-Ela	contraction	GO:0007017	microtubule-based process	14/79	45/20253	8.47917e-24	3.17969e-23	1.22725e-23	14	biological_process	ILUMI_01008-PA/ILUMI_04737-PA/ILUMI_06827-PA/ILUMI_09832-PA/ILUMI_11325-PA/ILUMI_23535-PA/ILUMI_23536-PA/ILUMI_23537-PA/ILUMI_23538-PA/ILUMI_25487-PA/ILUMI_26405-PA/Sper00231.t1/Sper00303.t1/Sper01574.t1
	AB-Ela	contraction	GO:0055114	oxidation-reduction process	14/79	1249/20253	0.000305774	0.000539602	0.000208267	14	biological_process	ILUMI_00040-PA/ILUMI_01702-PA/ILUMI_06894-PA/ILUMI_07913-PA/ILUMI_07921-PA/ILUMI_12358-PA/ILUMI_16507-PA/ILUMI_22210-PA/Sper00086.t1/Sper07269.t1/Sper07270.t1/Sper14567.t1/Sper14825.t1/Sper14898.t1
	AB-Ela	contraction	GO:0016491	oxidoreductase activity	17/79	603/20253	1.30672e-10	2.80012e-10	1.08075e-10	17	molecular_function	ILUMI_00040-PA/ILUMI_01702-PA/ILUMI_06894-PA/ILUMI_07913-PA/ILUMI_07921-PA/ILUMI_12358-PA/ILUMI_16507-PA/ILUMI_22210-PA/Sper00086.t1/Sper07269.t1/Sper07270.t1/Sper14567.t1/Sper14825.t1/Sper14887.t1/Sper14894.t1/Sper14895.t1/Sper14898.t1
	AB-Ela	contraction	GO:0005200	structural constituent of cytoskeleton	14/79	37/20253	3.17867e-25	2.384e-24	9.2014e-25	14	molecular_function	ILUMI_01008-PA/ILUMI_04737-PA/ILUMI_06827-PA/ILUMI_09832-PA/ILUMI_11325-PA/ILUMI_23535-PA/ILUMI_23536-PA/ILUMI_23537-PA/ILUMI_23538-PA/ILUMI_25487-PA/ILUMI_26405-PA/Sper00231.t1/Sper00303.t1/Sper01574.t1
	AB-Ela	contraction	GO:0016740	transferase activity	14/79	39/20253	7.80427e-25	3.90214e-24	1.50609e-24	14	molecular_function	ILUMI_00040-PA/ILUMI_01702-PA/ILUMI_06894-PA/ILUMI_07913-PA/ILUMI_12358-PA/ILUMI_18254-PA/ILUMI_20026-PA/Sper00086.t1/Sper07269.t1/Sper07270.t1/Sper14567.t1/Sper14887.t1/Sper14894.t1/Sper14895.t1
	AB-Ela	contraction	GO:0055085	transmembrane transport	34/79	730/20253	2.20842e-28	2.20842e-27	8.52374e-28	34	biological_process	ILUMI_00648-PA/ILUMI_01807-PA/ILUMI_05261-PA/ILUMI_05263-PA/ILUMI_09443-PA/ILUMI_11261-PA/ILUMI_11262-PA/ILUMI_11735-PA/ILUMI_11737-PA/ILUMI_12173-PA/ILUMI_17380-PA/ILUMI_17809-PA/ILUMI_19571-PA/ILUMI_22035-PA/ILUMI_23292-PA/ILUMI_23294-PA/ILUMI_24862-PA/ILUMI_24863-PA/ILUMI_24865-PA/ILUMI_24866-PA/ILUMI_25557-PA/ILUMI_26179-PA/ILUMI_26180-PA/Sper02533.t1/Sper03378.t1/Sper03380.t1/Sper04442.t1/Sp…
	AB-Ela	contraction	GO:0006810	transport	23/79	268/20253	6.08769e-25	3.65261e-24	1.40978e-24	23	biological_process	ILUMI_00648-PA/ILUMI_01807-PA/ILUMI_05261-PA/ILUMI_05263-PA/ILUMI_09443-PA/ILUMI_11261-PA/ILUMI_11262-PA/ILUMI_11735-PA/ILUMI_11737-PA/ILUMI_12173-PA/ILUMI_17380-PA/ILUMI_17809-PA/ILUMI_19571-PA/ILUMI_22035-PA/ILUMI_23292-PA/ILUMI_23294-PA/ILUMI_24862-PA/ILUMI_24863-PA/ILUMI_24865-PA/ILUMI_24866-PA/ILUMI_25557-PA/ILUMI_26179-PA/ILUMI_26180-PA
	AB-Ela	expansion	K01904	4CL; 4-coumarate--CoA ligase [EC:6.2.1.12]	42/1204	94/22360	1.63666e-28	1.75357e-27	8.12179e-28	42	KO	ILUMI_00001-PA/ILUMI_02533-PA/ILUMI_02534-PA/ILUMI_03756-PA/ILUMI_03757-PA/ILUMI_05305-PA/ILUMI_06433-PA/ILUMI_08251-PA/ILUMI_10334-PA/ILUMI_10335-PA/ILUMI_11596-PA/ILUMI_12221-PA/ILUMI_13640-PA/ILUMI_14529-PA/ILUMI_15577-PA/ILUMI_15923-PA/ILUMI_16650-PA/ILUMI_17848-PA/ILUMI_18879-PA/ILUMI_19103-PA/ILUMI_19104-PA/ILUMI_20152-PA/ILUMI_20328-PA/ILUMI_20329-PA/ILUMI_21415-PA/ILUMI_26167-PA/ILUMI_261…
	AB-Ela	expansion	K10380	ANK; ankyrin	29/1204	92/22360	3.07184e-15	1.21257e-14	5.61611e-15	29	KO	ILUMI_01061-PA/ILUMI_02821-PA/ILUMI_02975-PA/ILUMI_03133-PA/ILUMI_04628-PA/ILUMI_05150-PA/ILUMI_05242-PA/ILUMI_06329-PA/ILUMI_08211-PA/ILUMI_08865-PA/ILUMI_12632-PA/ILUMI_12849-PA/ILUMI_13011-PA/ILUMI_13274-PA/ILUMI_16500-PA/ILUMI_18233-PA/ILUMI_21346-PA/ILUMI_22242-PA/ILUMI_23582-PA/ILUMI_23894-PA/ILUMI_23906-PA/ILUMI_23907-PA/ILUMI_24658-PA/ILUMI_26433-PA/Sper07025.t1/Sper07065.t1/Sper08224.t1/…
	AB-Ela	expansion	K04228	AVPR2; arginine vasopressin receptor 2	9/1204	58/22360	0.00362929	0.00756103	0.00350195	9	KO	ILUMI_02118-PA/ILUMI_03971-PA/ILUMI_13507-PA/ILUMI_15957-PA/ILUMI_16451-PA/ILUMI_16866-PA/ILUMI_17835-PA/ILUMI_18838-PA/ILUMI_20305-PA
	AB-Ela	expansion	K00108	betA, CHDH; choline dehydrogenase [EC:1.1.99.1]	70/1204	113/22360	7.357e-60	2.75887e-58	1.27779e-58	70	KO	ILUMI_02833-PA/ILUMI_02834-PA/ILUMI_02912-PA/ILUMI_03996-PA/ILUMI_04233-PA/ILUMI_04518-PA/ILUMI_05409-PA/ILUMI_06175-PA/ILUMI_06176-PA/ILUMI_07115-PA/ILUMI_08394-PA/ILUMI_10384-PA/ILUMI_11959-PA/ILUMI_14287-PA/ILUMI_14783-PA/ILUMI_15690-PA/ILUMI_16483-PA/ILUMI_17935-PA/ILUMI_18520-PA/ILUMI_19092-PA/ILUMI_19357-PA/ILUMI_19717-PA/ILUMI_19718-PA/ILUMI_19720-PA/ILUMI_19822-PA/ILUMI_19997-PA/ILUMI_242…
	AB-Ela	expansion	K11321	BRD8; bromodomain-containing protein 8	12/1204	96/22360	0.00538351	0.0109125	0.00505422	12	KO	ILUMI_06022-PA/ILUMI_08590-PA/ILUMI_10653-PA/ILUMI_14905-PA/ILUMI_15268-PA/ILUMI_15824-PA/ILUMI_16158-PA/ILUMI_17376-PA/ILUMI_17725-PA/ILUMI_17833-PA/ILUMI_18577-PA/ILUMI_18687-PA
	AB-Ela	expansion	K15196	BRF1, GTF3B; transcription factor IIIB 90 kDa	8/1204	23/22360	1.63706e-05	3.96064e-05	1.8344e-05	8	KO	ILUMI_00567-PA/ILUMI_07250-PA/ILUMI_08787-PA/ILUMI_10062-PA/ILUMI_10466-PA/ILUMI_22739-PA/ILUMI_25937-PA/ILUMI_26334-PA
	AB-Ela	expansion	K03364	CDH1; cell division cycle 20-like protein 1,	8/1204	66/22360	0.0248953	0.0478757	0.022174	8	KO	ILUMI_13737-PA/ILUMI_15232-PA/ILUMI_15251-PA/ILUMI_15723-PA/ILUMI_15933-PA/ILUMI_16051-PA/ILUMI_23111-PA/ILUMI_24029-PA
	AB-Ela	expansion	K14999	CYP6; cytochrome P450 family 6 [EC:1.14.-.-]	14/1204	16/22360	1.73736e-16	8.14387e-16	3.7719e-16	14	KO	ILUMI_09672-PA/ILUMI_12409-PA/ILUMI_12410-PA/ILUMI_17793-PA/ILUMI_18665-PA/ILUMI_19527-PA/ILUMI_19912-PA/ILUMI_25769-PA/ILUMI_26856-PA/ILUMI_26859-PA/ILUMI_26861-PA/ILUMI_26862-PA/ILUMI_26864-PA/ILUMI_26866-PA
	AB-Ela	expansion	K15002	CYP6; cytochrome P450, family 6 [EC:1.14.-.-]	88/1204	140/22360	6.39759e-76	4.79819e-74	2.22232e-74	88	KO	ILUMI_00104-PA/ILUMI_01617-PA/ILUMI_01618-PA/ILUMI_01619-PA/ILUMI_02104-PA/ILUMI_02105-PA/ILUMI_03241-PA/ILUMI_03243-PA/ILUMI_03244-PA/ILUMI_03246-PA/ILUMI_03247-PA/ILUMI_05233-PA/ILUMI_07203-PA/ILUMI_07205-PA/ILUMI_07206-PA/ILUMI_07208-PA/ILUMI_07962-PA/ILUMI_08337-PA/ILUMI_08338-PA/ILUMI_08768-PA/ILUMI_08770-PA/ILUMI_08850-PA/ILUMI_08920-PA/ILUMI_08961-PA/ILUMI_08962-PA/ILUMI_09065-PA/ILUMI_094…
	AB-Ela	expansion	K15003	CYP9; cytochrome P450 family 9 [EC:1.14.-.-]	59/1204	111/22360	3.72129e-45	9.30323e-44	4.30887e-44	59	KO	ILUMI_02503-PA/ILUMI_02504-PA/ILUMI_02505-PA/ILUMI_02506-PA/ILUMI_02507-PA/ILUMI_02842-PA/ILUMI_02843-PA/ILUMI_04741-PA/ILUMI_04742-PA/ILUMI_04957-PA/ILUMI_05749-PA/ILUMI_05752-PA/ILUMI_06618-PA/ILUMI_06619-PA/ILUMI_06622-PA/ILUMI_06625-PA/ILUMI_06627-PA/ILUMI_06628-PA/ILUMI_06629-PA/ILUMI_06631-PA/ILUMI_06752-PA/ILUMI_07590-PA/ILUMI_08020-PA/ILUMI_08153-PA/ILUMI_08592-PA/ILUMI_09067-PA/ILUMI_090…
	AB-Ela	expansion	K14807	DDX51, DBP6; ATP-dependent RNA helicase DDX51/DBP6 [EC:3.6.4.13]	18/1204	21/22360	1.46194e-20	9.9678e-20	4.61667e-20	18	KO	ILUMI_00363-PA/ILUMI_01948-PA/ILUMI_02501-PA/ILUMI_02595-PA/ILUMI_03314-PA/ILUMI_05913-PA/ILUMI_06400-PA/ILUMI_08267-PA/ILUMI_08576-PA/ILUMI_10719-PA/ILUMI_11031-PA/ILUMI_12233-PA/ILUMI_12234-PA/ILUMI_15010-PA/ILUMI_17153-PA/ILUMI_18267-PA/ILUMI_19485-PA/ILUMI_24669-PA
	AB-Ela	expansion	K01090	E3.1.3.16; protein phosphatase [EC:3.1.3.16]	40/1204	136/22360	2.84549e-19	1.64163e-18	7.60332e-19	40	KO	ILUMI_21186-PA/ILUMI_21188-PA/ILUMI_21190-PA/Sper12861.t1/Sper12862.t1/Sper12863.t1/Sper13203.t1/Sper13204.t1/Sper13757.t1/Sper13758.t1/Sper13759.t1/Sper14117.t1/Sper14125.t1/Sper14177.t1/Sper15221.t1/Sper15354.t1/Sper15365.t1/Sper15366.t1/Sper15531.t1/Sper15532.t1/Sper15533.t1/Sper15534.t1/Sper15535.t1/Sper15536.t1/Sper15539.t1/Sper15595.t1/Sper15598.t1/Sper15599.t1/Sper15600.t1/Sper15601.t1/Spe…
	AB-Ela	expansion	K00540	fqr; F420H(2)-dependent quinone reductase [EC:1.1.98.-]	22/1204	76/22360	4.48252e-11	1.40079e-10	6.48786e-11	22	KO	ILUMI_04040-PA/ILUMI_04041-PA/ILUMI_04042-PA/ILUMI_04043-PA/ILUMI_04044-PA/ILUMI_04045-PA/ILUMI_04046-PA/ILUMI_04047-PA/ILUMI_04848-PA/ILUMI_04849-PA/ILUMI_09476-PA/ILUMI_11220-PA/ILUMI_12584-PA/ILUMI_12586-PA/ILUMI_15835-PA/ILUMI_21306-PA/ILUMI_25663-PA/ILUMI_25664-PA/Sper05611.t1/Sper09352.t1/Sper09357.t1/Sper16017.t1
	AB-Ela	expansion	K14464	FUT-1, FucTC; alpha-1,3-fucosyltransferase [EC:2.4.1.-]	12/1204	16/22360	8.38794e-13	2.85953e-12	1.32441e-12	12	KO	ILUMI_05316-PA/ILUMI_09025-PA/ILUMI_12843-PA/ILUMI_18830-PA/ILUMI_26121-PA/Sper08130.t1/Sper11313.t1/Sper11930.t1/Sper11931.t1/Sper11932.t1/Sper11933.t1/Sper11934.t1
	AB-Ela	expansion	K00115	GLD; glucose 1-dehydrogenase (FAD, quinone) [EC:1.1.5.9]	26/1204	33/22360	2.34668e-27	2.20001e-26	1.01895e-26	26	KO	ILUMI_05411-PA/ILUMI_08393-PA/ILUMI_10428-PA/ILUMI_10429-PA/ILUMI_11980-PA/ILUMI_13290-PA/ILUMI_17650-PA/ILUMI_26373-PA/Sper06042.t1/Sper06043.t1/Sper06045.t1/Sper09101.t1/Sper09102.t1/Sper10682.t1/Sper13331.t1/Sper14827.t1/Sper14831.t1/Sper14832.t1/Sper14836.t1/Sper14837.t1/Sper15438.t1/Sper15458.t1/Sper15459.t1/Sper15953.t1/Sper15954.t1/Sper15956.t1
	AB-Ela	expansion	K06230	GLI3; zinc finger protein GLI3	9/1204	32/22360	3.35865e-05	7.40878e-05	3.43143e-05	9	KO	ILUMI_01255-PA/ILUMI_06584-PA/ILUMI_13005-PA/ILUMI_15237-PA/ILUMI_15260-PA/ILUMI_17205-PA/ILUMI_19048-PA/ILUMI_19790-PA/ILUMI_20911-PA
	AB-Ela	expansion	K08471	GR; gustatory receptor	48/1204	236/22360	1.04651e-15	4.36044e-15	2.01957e-15	48	KO	ILUMI_01451-PA/ILUMI_03849-PA/ILUMI_03853-PA/ILUMI_08071-PA/ILUMI_08898-PA/ILUMI_11128-PA/ILUMI_11545-PA/ILUMI_11589-PA/ILUMI_12067-PA/ILUMI_12457-PA/ILUMI_12877-PA/ILUMI_13206-PA/ILUMI_13209-PA/ILUMI_13890-PA/ILUMI_14440-PA/ILUMI_16949-PA/ILUMI_17164-PA/ILUMI_17910-PA/ILUMI_18089-PA/ILUMI_18438-PA/ILUMI_18507-PA/ILUMI_18636-PA/ILUMI_18645-PA/ILUMI_18691-PA/ILUMI_18729-PA/ILUMI_18765-PA/ILUMI_188…
	AB-Ela	expansion	K03283	HSPA1s; heat shock 70kDa protein 1/2/6/8	27/1204	46/22360	6.43679e-23	5.36399e-22	2.48437e-22	27	KO	ILUMI_00019-PA/ILUMI_02335-PA/ILUMI_03559-PA/ILUMI_10707-PA/ILUMI_14294-PA/ILUMI_22711-PA/ILUMI_22713-PA/ILUMI_25509-PA/ILUMI_25575-PA/ILUMI_25577-PA/Sper00462.t1/Sper00809.t1/Sper05032.t1/Sper06780.t1/Sper10441.t1/Sper10442.t1/Sper11011.t1/Sper11282.t1/Sper11283.t1/Sper11371.t1/Sper11372.t1/Sper11373.t1/Sper11374.t1/Sper14123.t1/Sper15723.t1/Sper16016.t1/Sper16212.t1
	AB-Ela	expansion	K01063	JHE; juvenile-hormone esterase [EC:3.1.1.59]	22/1204	95/22360	4.74949e-09	1.37005e-08	6.34548e-09	22	KO	ILUMI_01926-PA/ILUMI_01983-PA/ILUMI_01984-PA/ILUMI_01985-PA/ILUMI_01986-PA/ILUMI_01988-PA/ILUMI_01989-PA/ILUMI_06060-PA/ILUMI_08884-PA/ILUMI_09830-PA/ILUMI_10893-PA/ILUMI_10894-PA/ILUMI_12146-PA/ILUMI_13618-PA/ILUMI_19685-PA/Sper00305.t1/Sper00374.t1/Sper06407.t1/Sper06408.t1/Sper06409.t1/Sper06410.t1/Sper07429.t1
	AB-Ela	expansion	K01046	lip, TGL2; triacylglycerol lipase [EC:3.1.1.3]	18/1204	113/22360	3.3191e-05	7.40878e-05	3.43143e-05	18	KO	ILUMI_04116-PA/ILUMI_09252-PA/ILUMI_10029-PA/ILUMI_12940-PA/ILUMI_13459-PA/ILUMI_15333-PA/ILUMI_15501-PA/ILUMI_16166-PA/ILUMI_16597-PA/ILUMI_16798-PA/ILUMI_18146-PA/ILUMI_18278-PA/ILUMI_18430-PA/ILUMI_19088-PA/ILUMI_19251-PA/ILUMI_19252-PA/ILUMI_20076-PA/Sper04387.t1
	AB-Ela	expansion	K01052	LIPA; lysosomal acid lipase/cholesteryl ester hydrolase [EC:3.1.1.13]	25/1204	54/22360	5.5743e-18	2.98623e-17	1.3831e-17	25	KO	ILUMI_01567-PA/ILUMI_01569-PA/ILUMI_03303-PA/ILUMI_04463-PA/ILUMI_04464-PA/ILUMI_04465-PA/ILUMI_04466-PA/ILUMI_05338-PA/ILUMI_09253-PA/ILUMI_10736-PA/ILUMI_14238-PA/ILUMI_14415-PA/ILUMI_14576-PA/ILUMI_14853-PA/ILUMI_15772-PA/ILUMI_17068-PA/ILUMI_17339-PA/ILUMI_18275-PA/ILUMI_19805-PA/ILUMI_20205-PA/Sper04389.t1/Sper06332.t1/Sper10230.t1/Sper15083.t1/Sper15084.t1
	AB-Ela	expansion	K08635	MMEL1, NEP; neprilysin [EC:3.4.24.11]	41/1204	82/22360	2.46865e-30	3.08582e-29	1.42922e-29	41	KO	ILUMI_02562-PA/ILUMI_03845-PA/ILUMI_04005-PA/ILUMI_04166-PA/ILUMI_04170-PA/ILUMI_04913-PA/ILUMI_05875-PA/ILUMI_05941-PA/ILUMI_05943-PA/ILUMI_08593-PA/ILUMI_09785-PA/ILUMI_10113-PA/ILUMI_10788-PA/ILUMI_12458-PA/ILUMI_12459-PA/ILUMI_18710-PA/ILUMI_19691-PA/ILUMI_20111-PA/ILUMI_21609-PA/ILUMI_21610-PA/ILUMI_22552-PA/ILUMI_22553-PA/ILUMI_22554-PA/ILUMI_22556-PA/ILUMI_26457-PA/ILUMI_26459-PA/Sper00168…
	AB-Ela	expansion	K07190	PHKA_B; phosphorylase kinase alpha/beta subunit	7/1204	17/22360	1.55629e-05	3.89073e-05	1.80202e-05	7	KO	ILUMI_02194-PA/ILUMI_03205-PA/ILUMI_06694-PA/ILUMI_11539-PA/ILUMI_16817-PA/ILUMI_17060-PA/ILUMI_26705-PA
	AB-Ela	expansion	K15255	PIF1; ATP-dependent DNA helicase PIF1 [EC:3.6.4.12]	25/1204	63/22360	5.06769e-16	2.23575e-15	1.0355e-15	25	KO	ILUMI_02924-PA/ILUMI_04209-PA/ILUMI_07499-PA/ILUMI_08127-PA/ILUMI_09471-PA/ILUMI_11133-PA/ILUMI_11775-PA/ILUMI_12050-PA/ILUMI_12691-PA/ILUMI_14164-PA/ILUMI_14329-PA/ILUMI_14924-PA/ILUMI_15272-PA/ILUMI_15439-PA/ILUMI_15975-PA/ILUMI_17070-PA/ILUMI_19232-PA/ILUMI_19374-PA/ILUMI_19375-PA/ILUMI_20203-PA/ILUMI_21249-PA/ILUMI_21795-PA/ILUMI_23941-PA/ILUMI_26893-PA/Sper00184.t1
	AB-Ela	expansion	K01312	PRSS1_2_3; trypsin [EC:3.4.21.4]	25/1204	208/22360	0.000147073	0.000315156	0.000145967	25	KO	ILUMI_04961-PA/ILUMI_05000-PA/ILUMI_05002-PA/ILUMI_05003-PA/ILUMI_06239-PA/ILUMI_06683-PA/ILUMI_08800-PA/ILUMI_08802-PA/ILUMI_08803-PA/ILUMI_14602-PA/ILUMI_15028-PA/ILUMI_15599-PA/ILUMI_18474-PA/ILUMI_18773-PA/ILUMI_19161-PA/ILUMI_23030-PA/ILUMI_23487-PA/ILUMI_24000-PA/ILUMI_24001-PA/ILUMI_27516-PA/Sper07377.t1/Sper07379.t1/Sper11772.t1/Sper14809.t1/Sper15095.t1
	AB-Ela	expansion	K03002	RPA2, POLR1B; DNA-directed RNA polymerase I subunit	16/1204	62/22360	1.18078e-07	3.05373e-07	1.41436e-07	16	KO	ILUMI_01634-PA/ILUMI_02289-PA/ILUMI_02579-PA/ILUMI_06595-PA/ILUMI_07012-PA/ILUMI_08600-PA/ILUMI_16590-PA/ILUMI_16631-PA/ILUMI_19789-PA/ILUMI_21178-PA/ILUMI_21530-PA/ILUMI_22087-PA/ILUMI_24659-PA/ILUMI_24908-PA/Sper01681.t1/Sper11420.t1
	AB-Ela	expansion	K13963	SERPINB; serpin B	22/1204	79/22360	1.03731e-10	3.11194e-10	1.44132e-10	22	KO	ILUMI_06948-PA/ILUMI_06949-PA/ILUMI_07520-PA/ILUMI_08655-PA/ILUMI_08656-PA/ILUMI_10005-PA/ILUMI_11059-PA/ILUMI_11061-PA/ILUMI_11062-PA/ILUMI_11399-PA/ILUMI_11400-PA/ILUMI_12666-PA/ILUMI_12668-PA/ILUMI_20055-PA/ILUMI_26485-PA/ILUMI_27303-PA/Sper01136.t1/Sper01301.t1/Sper01455.t1/Sper03536.t1/Sper03537.t1/Sper09977.t1
	AB-Ela	expansion	K15115	SLC25A32, MFT; solute carrier family 25 (mitochondrial	17/1204	34/22360	2.35154e-13	8.39835e-13	3.88976e-13	17	KO	ILUMI_01663-PA/ILUMI_02109-PA/ILUMI_03561-PA/ILUMI_04751-PA/ILUMI_06747-PA/ILUMI_08708-PA/ILUMI_10204-PA/ILUMI_13722-PA/ILUMI_14697-PA/ILUMI_16555-PA/ILUMI_21537-PA/ILUMI_22951-PA/ILUMI_24106-PA/ILUMI_24250-PA/ILUMI_24672-PA/ILUMI_25861-PA/ILUMI_26046-PA
	AB-Ela	expansion	K08145	SLC2A8, GLUT8; MFS transporter, SP family, solute	12/1204	33/22360	6.95213e-08	1.86218e-07	8.62483e-08	12	KO	ILUMI_14526-PA/ILUMI_21223-PA/ILUMI_21224-PA/ILUMI_21226-PA/ILUMI_21228-PA/ILUMI_21231-PA/ILUMI_21233-PA/ILUMI_22912-PA/ILUMI_22921-PA/ILUMI_22922-PA/Sper05714.t1/Sper14967.t1
	AB-Ela	expansion	K14388	SLC5A8_12, SMCT; solute carrier family 5 (sodium-coupled	27/1204	52/22360	5.41217e-21	4.05913e-20	1.88002e-20	27	KO	ILUMI_04247-PA/ILUMI_04248-PA/ILUMI_04250-PA/ILUMI_04251-PA/ILUMI_04252-PA/ILUMI_06320-PA/ILUMI_08055-PA/ILUMI_08807-PA/ILUMI_13726-PA/ILUMI_13727-PA/ILUMI_13728-PA/ILUMI_13729-PA/ILUMI_18801-PA/ILUMI_19438-PA/ILUMI_22869-PA/ILUMI_25784-PA/Sper07252.t1/Sper07253.t1/Sper07268.t1/Sper12657.t1/Sper14369.t1/Sper14371.t1/Sper14376.t1/Sper14378.t1/Sper14379.t1/Sper14380.t1/Sper16064.t1
	AB-Ela	expansion	K01014	SULT1A; aryl sulfotransferase [EC:2.8.2.1]	12/1204	28/22360	7.66224e-09	2.1284e-08	9.85785e-09	12	KO	ILUMI_03295-PA/ILUMI_07154-PA/ILUMI_07589-PA/ILUMI_12215-PA/ILUMI_12535-PA/ILUMI_12537-PA/ILUMI_12538-PA/ILUMI_13326-PA/ILUMI_17353-PA/ILUMI_19497-PA/ILUMI_19590-PA/ILUMI_19984-PA
	AB-Ela	expansion	K01016	SULT1E1, STE; estrone sulfotransferase [EC:2.8.2.4]	10/1204	37/22360	1.80951e-05	4.24104e-05	1.96427e-05	10	KO	ILUMI_13325-PA/ILUMI_13327-PA/ILUMI_16805-PA/ILUMI_17275-PA/ILUMI_17727-PA/Sper02385.t1/Sper10064.t1/Sper12943.t1/Sper12944.t1/Sper14717.t1
	AB-Ela	expansion	K05401	TLR3, CD283; toll-like receptor 3	54/1204	115/22360	1.0146e-37	1.90238e-36	8.81103e-37	54	KO	ILUMI_00890-PA/ILUMI_00891-PA/ILUMI_00892-PA/ILUMI_04126-PA/ILUMI_05197-PA/ILUMI_05825-PA/ILUMI_05965-PA/ILUMI_06075-PA/ILUMI_06160-PA/ILUMI_06161-PA/ILUMI_06162-PA/ILUMI_06163-PA/ILUMI_06593-PA/ILUMI_07424-PA/ILUMI_07425-PA/ILUMI_07426-PA/ILUMI_07833-PA/ILUMI_09862-PA/ILUMI_09873-PA/ILUMI_09874-PA/ILUMI_10004-PA/ILUMI_10006-PA/ILUMI_10208-PA/ILUMI_10689-PA/ILUMI_10692-PA/ILUMI_10945-PA/ILUMI_122…
	AB-Ela	expansion	K13084	TMEM55; phosphatidylinositol-4,5-bisphosphate 4-phosphatase [EC:3.1.3.78]	4/1204	20/22360	0.0202937	0.0400534	0.0185511	4	KO	ILUMI_00433-PA/ILUMI_14218-PA/ILUMI_25901-PA/Sper05587.t1
	AB-Ela	expansion	K14258	TRET1; facilitated trehalose transporter	32/1204	126/22360	1.03081e-13	3.86553e-13	1.79035e-13	32	KO	ILUMI_00921-PA/ILUMI_13235-PA/ILUMI_13485-PA/ILUMI_13495-PA/ILUMI_14169-PA/ILUMI_18070-PA/ILUMI_21213-PA/ILUMI_21215-PA/ILUMI_21219-PA/ILUMI_21220-PA/ILUMI_21222-PA/ILUMI_21227-PA/ILUMI_21229-PA/ILUMI_22911-PA/ILUMI_22913-PA/ILUMI_22914-PA/ILUMI_22915-PA/ILUMI_22916-PA/ILUMI_22917-PA/ILUMI_22918-PA/ILUMI_22919-PA/ILUMI_26575-PA/ILUMI_26577-PA/Sper05716.t1/Sper05717.t1/Sper05719.t1/Sper14968.t1/Sp…
	AB-Ela	expansion	K00505	TYR; tyrosinase [EC:1.14.18.1]	19/1204	30/22360	2.10761e-17	1.0538e-16	4.88077e-17	19	KO	ILUMI_04554-PA/ILUMI_04558-PA/ILUMI_04559-PA/ILUMI_09950-PA/ILUMI_13511-PA/Sper07041.t1/Sper07042.t1/Sper07043.t1/Sper07044.t1/Sper07045.t1/Sper07046.t1/Sper07047.t1/Sper07049.t1/Sper07055.t1/Sper07056.t1/Sper07057.t1/Sper07058.t1/Sper07059.t1/Sper07060.t1
	AB-Ela	expansion	K00699	UGT; glucuronosyltransferase [EC:2.4.1.17]	55/1204	140/22360	2.26657e-33	3.39985e-32	1.57467e-32	55	KO	ILUMI_00407-PA/ILUMI_00537-PA/ILUMI_00538-PA/ILUMI_02412-PA/ILUMI_02413-PA/ILUMI_03060-PA/ILUMI_03654-PA/ILUMI_03957-PA/ILUMI_05090-PA/ILUMI_06155-PA/ILUMI_06156-PA/ILUMI_07578-PA/ILUMI_07591-PA/ILUMI_09708-PA/ILUMI_10246-PA/ILUMI_12614-PA/ILUMI_12615-PA/ILUMI_13470-PA/ILUMI_13472-PA/ILUMI_13473-PA/ILUMI_13474-PA/ILUMI_13475-PA/ILUMI_14321-PA/ILUMI_16043-PA/ILUMI_18136-PA/ILUMI_18984-PA/ILUMI_193…
	AB-Ela	expansion	K14861	URB1; nucleolar pre-ribosomal-associated protein 1	18/1204	43/22360	2.15277e-12	7.01989e-12	3.25132e-12	18	KO	ILUMI_04711-PA/ILUMI_05912-PA/ILUMI_06399-PA/ILUMI_06561-PA/ILUMI_07839-PA/ILUMI_08092-PA/ILUMI_14737-PA/ILUMI_15009-PA/ILUMI_15304-PA/ILUMI_15583-PA/ILUMI_15809-PA/ILUMI_16127-PA/ILUMI_16180-PA/ILUMI_16960-PA/Sper09775.t1/Sper09776.t1/Sper09789.t1/Sper09791.t1
	AB-Ela	expansion	K00106	XDH; xanthine dehydrogenase/oxidase [EC:1.17.1.4 1.17.3.2]	22/1204	35/22360	7.62288e-20	4.7643e-19	2.20662e-19	22	KO	ILUMI_01423-PA/ILUMI_05827-PA/ILUMI_05828-PA/ILUMI_06112-PA/ILUMI_06113-PA/ILUMI_08680-PA/ILUMI_10770-PA/ILUMI_16642-PA/ILUMI_18872-PA/ILUMI_21179-PA/ILUMI_22637-PA/Sper02855.t1/Sper04489.t1/Sper05592.t1/Sper11669.t1/Sper11670.t1/Sper11672.t1/Sper11674.t1/Sper11675.t1/Sper11676.t1/Sper11964.t1/Sper14734.t1
	AB-Ela	contraction	K05673	ABCC4; ATP-binding cassette, subfamily C (CFTR/MRP), member	30/83	49/22360	5.5699e-63	4.45592e-62	1.75891e-62	30	KO	ILUMI_00648-PA/ILUMI_05261-PA/ILUMI_05263-PA/ILUMI_09443-PA/ILUMI_11261-PA/ILUMI_11262-PA/ILUMI_11735-PA/ILUMI_11737-PA/ILUMI_12173-PA/ILUMI_17380-PA/ILUMI_17809-PA/ILUMI_19571-PA/ILUMI_22035-PA/ILUMI_23292-PA/ILUMI_23294-PA/ILUMI_24862-PA/ILUMI_24863-PA/ILUMI_24865-PA/ILUMI_24866-PA/ILUMI_24867-PA/ILUMI_25557-PA/Sper03378.t1/Sper03380.t1/Sper04442.t1/Sper04917.t1/Sper06260.t1/Sper06262.t1/Sper06…
	AB-Ela	contraction	K01044	CES1; carboxylesterase 1 [EC:3.1.1.1]	4/83	25/22360	2.10372e-06	4.20745e-06	1.66083e-06	4	KO	ILUMI_07460-PA/ILUMI_07462-PA/ILUMI_13585-PA/ILUMI_22638-PA
	AB-Ela	contraction	K00665	FASN; fatty acid synthase, animal type [EC:2.3.1.85]	19/83	39/22360	4.68525e-37	1.8741e-36	7.39777e-37	19	KO	ILUMI_00040-PA/ILUMI_01702-PA/ILUMI_06894-PA/ILUMI_07913-PA/ILUMI_07921-PA/ILUMI_12358-PA/ILUMI_18254-PA/ILUMI_20026-PA/ILUMI_22210-PA/Sper00086.t1/Sper05407.t1/Sper07269.t1/Sper07270.t1/Sper14567.t1/Sper14825.t1/Sper14887.t1/Sper14894.t1/Sper14895.t1/Sper14898.t1
	AB-Ela	contraction	K01312	PRSS1_2_3; trypsin [EC:3.4.21.4]	7/83	208/22360	1.24353e-05	1.98965e-05	7.85389e-06	7	KO	ILUMI_09518-PA/ILUMI_20737-PA/ILUMI_20739-PA/ILUMI_25892-PA/ILUMI_25893-PA/ILUMI_26487-PA/Sper14811.t1
	AB-Ela	contraction	K07374	TUBA; tubulin alpha	14/83	19/22360	3.3978e-31	9.0608e-31	3.57663e-31	14	KO	ILUMI_01008-PA/ILUMI_04737-PA/ILUMI_06827-PA/ILUMI_09832-PA/ILUMI_11325-PA/ILUMI_23535-PA/ILUMI_23536-PA/ILUMI_23537-PA/ILUMI_23538-PA/ILUMI_25487-PA/ILUMI_26405-PA/Sper00231.t1/Sper00303.t1/Sper01574.t1
	Spe	expansion	GO:0051537	2 iron, 2 sulfur cluster binding	9/175	18/7140	1.04595e-10	1.10871e-09	5.94542e-10	9	molecular_function	Sper02855.t1/Sper04489.t1/Sper05592.t1/Sper11670.t1/Sper11672.t1/Sper11674.t1/Sper11676.t1/Sper11964.t1/Sper14734.t1
	Spe	expansion	GO:0004144	diacylglycerol O-acyltransferase activity	4/175	11/7140	0.000100584	0.000380782	0.000204193	4	molecular_function	Sper01105.t1/Sper01330.t1/Sper01332.t1/Sper01334.t1
	Spe	expansion	GO:0009055	electron transfer activity	9/175	32/7140	4.48815e-08	2.37872e-07	1.27558e-07	9	molecular_function	Sper02855.t1/Sper04489.t1/Sper05592.t1/Sper11670.t1/Sper11672.t1/Sper11674.t1/Sper11676.t1/Sper11964.t1/Sper14734.t1
	Spe	expansion	GO:0071949	FAD binding	8/175	18/7140	3.94176e-09	2.61142e-08	1.40036e-08	8	molecular_function	Sper04489.t1/Sper05592.t1/Sper11670.t1/Sper11672.t1/Sper11674.t1/Sper11676.t1/Sper11964.t1/Sper14734.t1
	Spe	expansion	GO:0050660	flavin adenine dinucleotide binding	57/175	97/7140	9.84094e-70	5.2157e-68	2.7969e-68	57	molecular_function	Sper04489.t1/Sper04829.t1/Sper04830.t1/Sper05592.t1/Sper06042.t1/Sper06043.t1/Sper06045.t1/Sper09101.t1/Sper09102.t1/Sper10682.t1/Sper10683.t1/Sper11263.t1/Sper11264.t1/Sper11670.t1/Sper11672.t1/Sper11674.t1/Sper11676.t1/Sper11964.t1/Sper13328.t1/Sper13329.t1/Sper13330.t1/Sper13331.t1/Sper13950.t1/Sper14734.t1/Sper14827.t1/Sper14831.t1/Sper14832.t1/Sper14836.t1/Sper14837.t1/Sper15331.t1/Sper15332…
	Spe	expansion	GO:0051536	iron-sulfur cluster binding	9/175	28/7140	1.20266e-08	7.08235e-08	3.79788e-08	9	molecular_function	Sper02855.t1/Sper04489.t1/Sper05592.t1/Sper11670.t1/Sper11672.t1/Sper11674.t1/Sper11676.t1/Sper11964.t1/Sper14734.t1
	Spe	expansion	GO:0005506	iron ion binding	13/175	149/7140	6.77106e-05	0.000276051	0.000148031	13	molecular_function	Sper02855.t1/Sper04489.t1/Sper05592.t1/Sper07324.t1/Sper07388.t1/Sper11672.t1/Sper11674.t1/Sper11676.t1/Sper11964.t1/Sper14936.t1/Sper14937.t1/Sper14938.t1/Sper14939.t1
	Spe	expansion	GO:0016020	membrane	32/175	522/7140	9.71135e-07	4.28918e-06	2.30006e-06	32	cellular_component	Sper00469.t1/Sper00986.t1/Sper07252.t1/Sper07253.t1/Sper07268.t1/Sper08096.t1/Sper08097.t1/Sper08130.t1/Sper08226.t1/Sper08227.t1/Sper08230.t1/Sper08259.t1/Sper08302.t1/Sper08304.t1/Sper08305.t1/Sper09424.t1/Sper11313.t1/Sper11613.t1/Sper11630.t1/Sper11930.t1/Sper11932.t1/Sper11934.t1/Sper12641.t1/Sper12643.t1/Sper12657.t1/Sper13702.t1/Sper14369.t1/Sper14371.t1/Sper14376.t1/Sper14378.t1/Sper14379…
	Spe	expansion	GO:0046872	metal ion binding	8/175	105/7140	0.00409985	0.0114364	0.00613274	8	molecular_function	Sper04489.t1/Sper05592.t1/Sper11670.t1/Sper11672.t1/Sper11674.t1/Sper11676.t1/Sper11964.t1/Sper14734.t1
	Spe	expansion	GO:0003676	nucleic acid binding	19/175	369/7140	0.00165583	0.00487549	0.00261446	19	molecular_function	Sper04880.t1/Sper05001.t1/Sper07366.t1/Sper07397.t1/Sper08779.t1/Sper10766.t1/Sper11011.t1/Sper11233.t1/Sper12244.t1/Sper15866.t1/Sper15875.t1/Sper15876.t1/Sper15891.t1/Sper15903.t1/Sper16157.t1/Sper16180.t1/Sper16215.t1/Sper16235.t1/Sper16284.t1
	Spe	expansion	GO:0005549	odorant binding	17/175	143/7140	5.95982e-08	2.87155e-07	1.53986e-07	17	molecular_function	Sper04533.t1/Sper08096.t1/Sper08097.t1/Sper08226.t1/Sper08227.t1/Sper08230.t1/Sper08259.t1/Sper08302.t1/Sper08304.t1/Sper08305.t1/Sper10420.t1/Sper10430.t1/Sper11613.t1/Sper11630.t1/Sper12641.t1/Sper12643.t1/Sper14190.t1
	Spe	expansion	GO:0004984	olfactory receptor activity	13/175	55/7140	4.36808e-10	3.30726e-09	1.77351e-09	13	molecular_function	Sper08096.t1/Sper08097.t1/Sper08226.t1/Sper08227.t1/Sper08230.t1/Sper08259.t1/Sper08302.t1/Sper08304.t1/Sper08305.t1/Sper11613.t1/Sper11630.t1/Sper12641.t1/Sper12643.t1
	Spe	expansion	GO:0055114	oxidation-reduction process	64/175	444/7140	8.11485e-34	1.43362e-32	7.68775e-33	64	biological_process	Sper02855.t1/Sper04489.t1/Sper04829.t1/Sper04830.t1/Sper05592.t1/Sper06042.t1/Sper06043.t1/Sper06045.t1/Sper07324.t1/Sper07388.t1/Sper09101.t1/Sper09102.t1/Sper10682.t1/Sper10683.t1/Sper11263.t1/Sper11264.t1/Sper11670.t1/Sper11672.t1/Sper11674.t1/Sper11676.t1/Sper11964.t1/Sper13328.t1/Sper13329.t1/Sper13330.t1/Sper13331.t1/Sper13950.t1/Sper14734.t1/Sper14827.t1/Sper14831.t1/Sper14832.t1/Sper14836…
	Spe	expansion	GO:0016614	oxidoreductase activity, acting on CH-OH group of donors	49/175	64/7140	1.01051e-68	2.67786e-67	1.43599e-67	49	molecular_function	Sper04829.t1/Sper04830.t1/Sper06042.t1/Sper06043.t1/Sper06045.t1/Sper09101.t1/Sper09102.t1/Sper10682.t1/Sper10683.t1/Sper11263.t1/Sper11264.t1/Sper13328.t1/Sper13329.t1/Sper13330.t1/Sper13331.t1/Sper13950.t1/Sper14827.t1/Sper14831.t1/Sper14832.t1/Sper14836.t1/Sper14837.t1/Sper15331.t1/Sper15332.t1/Sper15333.t1/Sper15335.t1/Sper15337.t1/Sper15339.t1/Sper15340.t1/Sper15341.t1/Sper15342.t1/Sper15345…
	Spe	expansion	GO:0006486	protein glycosylation	5/175	22/7140	0.00015678	0.000553958	0.000297058	5	biological_process	Sper08130.t1/Sper11313.t1/Sper11930.t1/Sper11932.t1/Sper11934.t1
	Spe	expansion	GO:0006508	proteolysis	22/175	405/7140	0.000339725	0.00112534	0.000603459	22	biological_process	Sper00469.t1/Sper06075.t1/Sper06106.t1/Sper06195.t1/Sper06196.t1/Sper06197.t1/Sper07452.t1/Sper07478.t1/Sper07479.t1/Sper07480.t1/Sper08302.t1/Sper08303.t1/Sper08304.t1/Sper09245.t1/Sper09246.t1/Sper09247.t1/Sper11771.t1/Sper11772.t1/Sper11773.t1/Sper12063.t1/Sper15876.t1/Sper16016.t1
	Spe	expansion	GO:0007608	sensory perception of smell	13/175	55/7140	4.36808e-10	3.30726e-09	1.77351e-09	13	biological_process	Sper08096.t1/Sper08097.t1/Sper08226.t1/Sper08227.t1/Sper08230.t1/Sper08259.t1/Sper08302.t1/Sper08304.t1/Sper08305.t1/Sper11613.t1/Sper11630.t1/Sper12641.t1/Sper12643.t1
	Spe	expansion	GO:0004185	serine-type carboxypeptidase activity	13/175	20/7140	4.92459e-17	6.52508e-16	3.49905e-16	13	molecular_function	Sper06075.t1/Sper06106.t1/Sper06195.t1/Sper06196.t1/Sper06197.t1/Sper07452.t1/Sper07478.t1/Sper07479.t1/Sper07480.t1/Sper09245.t1/Sper09246.t1/Sper09247.t1/Sper12063.t1
	Spe	expansion	GO:0008146	sulfotransferase activity	5/175	28/7140	0.000519374	0.00161923	0.000868304	5	molecular_function	Sper02385.t1/Sper10064.t1/Sper12943.t1/Sper12944.t1/Sper14717.t1
	Spe	expansion	GO:0022857	transmembrane transporter activity	10/175	184/7140	0.0147645	0.039126	0.0209812	10	molecular_function	Sper07252.t1/Sper07253.t1/Sper07268.t1/Sper12657.t1/Sper14369.t1/Sper14371.t1/Sper14376.t1/Sper14378.t1/Sper14379.t1/Sper16064.t1
	Spe	expansion	GO:0008270	zinc ion binding	15/175	336/7140	0.0176101	0.0444447	0.0238333	15	molecular_function	Sper04880.t1/Sper05001.t1/Sper07366.t1/Sper07397.t1/Sper10766.t1/Sper11233.t1/Sper12244.t1/Sper15866.t1/Sper15876.t1/Sper15903.t1/Sper16157.t1/Sper16180.t1/Sper16215.t1/Sper16235.t1/Sper16284.t1
	Spe	contraction	GO:0042626	ATPase-coupled transmembrane transporter activity	12/190	24/7140	1.82467e-13	1.53794e-12	9.05476e-13	12	molecular_function	Sper02533.t1/Sper03378.t1/Sper03380.t1/Sper04442.t1/Sper04917.t1/Sper06260.t1/Sper06262.t1/Sper06308.t1/Sper06546.t1/Sper09476.t1/Sper09477.t1/Sper09942.t1
	Spe	contraction	GO:0016887	ATPase activity	17/190	61/7140	1.58415e-13	1.53794e-12	9.05476e-13	17	molecular_function	Sper02533.t1/Sper03378.t1/Sper03380.t1/Sper04442.t1/Sper04917.t1/Sper05159.t1/Sper06260.t1/Sper06262.t1/Sper06308.t1/Sper06546.t1/Sper07547.t1/Sper08391.t1/Sper09476.t1/Sper09942.t1/Sper10143.t1/Sper13706.t1/Sper13718.t1
	Spe	contraction	GO:0009058	biosynthetic process	4/190	24/7140	0.00340038	0.0105591	0.00621675	4	biological_process	Sper14567.t1/Sper14894.t1/Sper14895.t1/Sper14898.t1
	Spe	contraction	GO:0004144	diacylglycerol O-acyltransferase activity	3/190	11/7140	0.00261392	0.00856785	0.00504441	3	molecular_function	Sper05389.t1/Sper05390.t1/Sper14884.t1
	Spe	contraction	GO:0020037	heme binding	46/190	145/7140	2.29795e-38	6.77896e-37	3.99118e-37	46	molecular_function	Sper00175.t1/Sper00176.t1/Sper00277.t1/Sper00569.t1/Sper01922.t1/Sper02006.t1/Sper02009.t1/Sper02537.t1/Sper03517.t1/Sper04473.t1/Sper04828.t1/Sper06331.t1/Sper06377.t1/Sper07672.t1/Sper08053.t1/Sper08095.t1/Sper08112.t1/Sper08197.t1/Sper08201.t1/Sper08202.t1/Sper08203.t1/Sper08258.t1/Sper08938.t1/Sper09573.t1/Sper10070.t1/Sper10957.t1/Sper11292.t1/Sper12045.t1/Sper13488.t1/Sper14249.t1/Sper14536…
	Spe	contraction	GO:0016788	hydrolase activity, acting on ester bonds	8/190	18/7140	7.56437e-09	4.05725e-08	2.38875e-08	8	molecular_function	Sper04387.t1/Sper10600.t1/Sper14274.t1/Sper14567.t1/Sper14894.t1/Sper14895.t1/Sper14898.t1/Sper15084.t1
	Spe	contraction	GO:0016021	integral component of membrane	28/190	578/7140	0.00131032	0.00454759	0.00267744	28	cellular_component	Sper00911.t1/Sper02470.t1/Sper02533.t1/Sper02779.t1/Sper02780.t1/Sper03378.t1/Sper03380.t1/Sper04442.t1/Sper04521.t1/Sper04917.t1/Sper05159.t1/Sper05714.t1/Sper05716.t1/Sper05717.t1/Sper05719.t1/Sper06260.t1/Sper06262.t1/Sper06308.t1/Sper06546.t1/Sper08391.t1/Sper09476.t1/Sper09477.t1/Sper09942.t1/Sper10143.t1/Sper11810.t1/Sper12933.t1/Sper13706.t1/Sper13718.t1
	Spe	contraction	GO:0005506	iron ion binding	46/190	149/7140	9.44889e-38	1.85828e-36	1.09408e-36	46	molecular_function	Sper00175.t1/Sper00176.t1/Sper00277.t1/Sper00569.t1/Sper01922.t1/Sper02006.t1/Sper02009.t1/Sper02537.t1/Sper03517.t1/Sper04473.t1/Sper04828.t1/Sper06331.t1/Sper06377.t1/Sper07672.t1/Sper08053.t1/Sper08095.t1/Sper08112.t1/Sper08197.t1/Sper08201.t1/Sper08202.t1/Sper08203.t1/Sper08258.t1/Sper08938.t1/Sper09573.t1/Sper10070.t1/Sper10957.t1/Sper11292.t1/Sper12045.t1/Sper13488.t1/Sper14249.t1/Sper14536…
	Spe	contraction	GO:0006629	lipid metabolic process	8/190	60/7140	0.000169674	0.000625673	0.000368371	8	biological_process	Sper04387.t1/Sper04389.t1/Sper06332.t1/Sper10230.t1/Sper10600.t1/Sper10602.t1/Sper15083.t1/Sper15084.t1
	Spe	contraction	GO:0004222	metalloendopeptidase activity	17/190	71/7140	2.42205e-12	1.58779e-11	9.34826e-12	17	molecular_function	Sper00168.t1/Sper00939.t1/Sper01951.t1/Sper01953.t1/Sper01954.t1/Sper03295.t1/Sper03297.t1/Sper03298.t1/Sper03299.t1/Sper03300.t1/Sper03303.t1/Sper03304.t1/Sper03305.t1/Sper03307.t1/Sper07489.t1/Sper09076.t1/Sper14901.t1
	Spe	contraction	GO:0008237	metallopeptidase activity	21/190	90/7140	9.59672e-15	1.13241e-13	6.6672e-14	21	molecular_function	Sper00168.t1/Sper00235.t1/Sper00236.t1/Sper00237.t1/Sper00939.t1/Sper01951.t1/Sper01953.t1/Sper01954.t1/Sper03295.t1/Sper03297.t1/Sper03298.t1/Sper03299.t1/Sper03300.t1/Sper03303.t1/Sper03304.t1/Sper03305.t1/Sper03307.t1/Sper07489.t1/Sper09076.t1/Sper11870.t1/Sper14901.t1
	Spe	contraction	GO:0005874	microtubule	3/190	17/7140	0.00957835	0.0256874	0.0151237	3	cellular_component	Sper00231.t1/Sper00303.t1/Sper01574.t1
	Spe	contraction	GO:0007017	microtubule-based process	3/190	19/7140	0.0131277	0.0336753	0.0198267	3	biological_process	Sper00231.t1/Sper00303.t1/Sper01574.t1
	Spe	contraction	GO:0004497	monooxygenase activity	9/190	28/7140	2.4714e-08	1.21511e-07	7.15406e-08	9	molecular_function	Sper06377.t1/Sper08202.t1/Sper08258.t1/Sper08938.t1/Sper10957.t1/Sper13488.t1/Sper14818.t1/Sper14940.t1/Sper15995.t1
	Spe	contraction	GO:0005549	odorant binding	9/190	143/7140	0.0138132	0.0339575	0.0199928	9	molecular_function	Sper00850.t1/Sper08095.t1/Sper14015.t1/Sper14016.t1/Sper15489.t1/Sper15701.t1/Sper15726.t1/Sper15727.t1/Sper15728.t1
	Spe	contraction	GO:0055114	oxidation-reduction process	53/190	444/7140	1.14871e-21	1.69435e-20	9.97565e-21	53	biological_process	Sper00086.t1/Sper00175.t1/Sper00176.t1/Sper00277.t1/Sper00569.t1/Sper01922.t1/Sper02006.t1/Sper02009.t1/Sper02537.t1/Sper02584.t1/Sper03517.t1/Sper04473.t1/Sper04828.t1/Sper06331.t1/Sper06377.t1/Sper07269.t1/Sper07270.t1/Sper07672.t1/Sper08053.t1/Sper08095.t1/Sper08112.t1/Sper08197.t1/Sper08201.t1/Sper08202.t1/Sper08203.t1/Sper08258.t1/Sper08938.t1/Sper09573.t1/Sper10070.t1/Sper10957.t1/Sper11292…
	Spe	contraction	GO:0016491	oxidoreductase activity	12/190	194/7140	0.00546456	0.0161205	0.00949108	12	molecular_function	Sper00086.t1/Sper00476.t1/Sper02584.t1/Sper05611.t1/Sper07269.t1/Sper07270.t1/Sper14567.t1/Sper14825.t1/Sper14887.t1/Sper14894.t1/Sper14895.t1/Sper14898.t1
	Spe	contraction	GO:0016705	oxidoreductase activity, acting on paired donors, with incorporation or reduction of molecular oxygen	46/190	119/7140	5.63227e-43	3.32304e-41	1.95647e-41	46	molecular_function	Sper00175.t1/Sper00176.t1/Sper00277.t1/Sper00569.t1/Sper01922.t1/Sper02006.t1/Sper02009.t1/Sper02537.t1/Sper03517.t1/Sper04473.t1/Sper04828.t1/Sper06331.t1/Sper06377.t1/Sper07672.t1/Sper08053.t1/Sper08095.t1/Sper08112.t1/Sper08197.t1/Sper08201.t1/Sper08202.t1/Sper08203.t1/Sper08258.t1/Sper08938.t1/Sper09573.t1/Sper10070.t1/Sper10957.t1/Sper11292.t1/Sper12045.t1/Sper13488.t1/Sper14249.t1/Sper14536…
	Spe	contraction	GO:0006508	proteolysis	35/190	405/7140	3.39019e-10	2.00021e-09	1.17764e-09	35	biological_process	Sper00168.t1/Sper00235.t1/Sper00236.t1/Sper00237.t1/Sper00939.t1/Sper01768.t1/Sper01951.t1/Sper01953.t1/Sper01954.t1/Sper03295.t1/Sper03297.t1/Sper03298.t1/Sper03299.t1/Sper03300.t1/Sper03303.t1/Sper03304.t1/Sper03305.t1/Sper03307.t1/Sper04088.t1/Sper07377.t1/Sper07379.t1/Sper07489.t1/Sper09076.t1/Sper09888.t1/Sper11870.t1/Sper12810.t1/Sper13671.t1/Sper13672.t1/Sper14491.t1/Sper14492.t1/Sper14809…
	Spe	contraction	GO:0004252	serine-type endopeptidase activity	14/190	165/7140	0.000117751	0.000463155	0.000272687	14	molecular_function	Sper01768.t1/Sper04088.t1/Sper07377.t1/Sper07379.t1/Sper09888.t1/Sper12810.t1/Sper13671.t1/Sper13672.t1/Sper14491.t1/Sper14492.t1/Sper14809.t1/Sper14811.t1/Sper14906.t1/Sper15095.t1
	Spe	contraction	GO:0005200	structural constituent of cytoskeleton	3/190	15/7140	0.00666434	0.0187236	0.0110237	3	molecular_function	Sper00231.t1/Sper00303.t1/Sper01574.t1
	Spe	contraction	GO:0016740	transferase activity	7/190	16/7140	7.90457e-08	3.33121e-07	1.96128e-07	7	molecular_function	Sper00086.t1/Sper07269.t1/Sper07270.t1/Sper14567.t1/Sper14887.t1/Sper14894.t1/Sper14895.t1
	Spe	contraction	GO:0055085	transmembrane transport	27/190	314/7140	5.1194e-08	2.32342e-07	1.36794e-07	27	biological_process	Sper00875.t1/Sper00911.t1/Sper02470.t1/Sper02533.t1/Sper02779.t1/Sper02780.t1/Sper03378.t1/Sper03380.t1/Sper04442.t1/Sper04917.t1/Sper05159.t1/Sper05714.t1/Sper05716.t1/Sper05717.t1/Sper05719.t1/Sper06260.t1/Sper06262.t1/Sper06308.t1/Sper06546.t1/Sper08391.t1/Sper09476.t1/Sper09477.t1/Sper09942.t1/Sper10143.t1/Sper11810.t1/Sper13706.t1/Sper13718.t1
	Spe	contraction	GO:0008194	UDP-glycosyltransferase activity	14/190	38/7140	3.05814e-13	2.25538e-12	1.32788e-12	14	molecular_function	Sper01897.t1/Sper03525.t1/Sper04521.t1/Sper12659.t1/Sper12660.t1/Sper12661.t1/Sper12662.t1/Sper12665.t1/Sper12933.t1/Sper14262.t1/Sper14474.t1/Sper16162.t1/Sper16268.t1/Sper16281.t1
	Spe	expansion	K00108	betA, CHDH; choline dehydrogenase [EC:1.1.99.1]	31/290	41/8782	2.028e-38	1.8252e-37	5.33685e-38	31	KO	Sper04829.t1/Sper04830.t1/Sper10683.t1/Sper11263.t1/Sper11264.t1/Sper13328.t1/Sper13329.t1/Sper13330.t1/Sper13950.t1/Sper15331.t1/Sper15332.t1/Sper15333.t1/Sper15335.t1/Sper15337.t1/Sper15339.t1/Sper15340.t1/Sper15341.t1/Sper15342.t1/Sper15345.t1/Sper15346.t1/Sper15347.t1/Sper15348.t1/Sper15349.t1/Sper15350.t1/Sper15351.t1/Sper15352.t1/Sper15353.t1/Sper15957.t1/Sper15987.t1/Sper16066.t1/Sper16193…
	Spe	expansion	K09645	CPVL; vitellogenic carboxypeptidase-like protein [EC:3.4.16.-]	13/290	18/8782	3.14798e-16	8.0948e-16	2.3669e-16	13	KO	Sper06075.t1/Sper06106.t1/Sper06195.t1/Sper06196.t1/Sper06197.t1/Sper07452.t1/Sper07478.t1/Sper07479.t1/Sper07480.t1/Sper09245.t1/Sper09246.t1/Sper09247.t1/Sper12063.t1
	Spe	expansion	K01090	E3.1.3.16; protein phosphatase [EC:3.1.3.16]	37/290	96/8782	1.47289e-30	8.83733e-30	2.58402e-30	37	KO	Sper12861.t1/Sper12862.t1/Sper12863.t1/Sper13203.t1/Sper13204.t1/Sper13757.t1/Sper13758.t1/Sper13759.t1/Sper14117.t1/Sper14125.t1/Sper14177.t1/Sper15221.t1/Sper15354.t1/Sper15365.t1/Sper15366.t1/Sper15531.t1/Sper15532.t1/Sper15533.t1/Sper15534.t1/Sper15535.t1/Sper15536.t1/Sper15539.t1/Sper15595.t1/Sper15598.t1/Sper15599.t1/Sper15600.t1/Sper15601.t1/Sper15603.t1/Sper15604.t1/Sper15606.t1/Sper15607…
	Spe	expansion	K00115	GLD; glucose 1-dehydrogenase (FAD, quinone) [EC:1.1.5.9]	18/290	21/8782	1.57449e-24	7.08522e-24	2.0717e-24	18	KO	Sper06042.t1/Sper06043.t1/Sper06045.t1/Sper09101.t1/Sper09102.t1/Sper10682.t1/Sper13331.t1/Sper14827.t1/Sper14831.t1/Sper14832.t1/Sper14836.t1/Sper14837.t1/Sper15438.t1/Sper15458.t1/Sper15459.t1/Sper15953.t1/Sper15954.t1/Sper15956.t1
	Spe	expansion	K08471	GR; gustatory receptor	14/290	76/8782	1.46045e-07	2.6288e-07	7.68655e-08	14	KO	Sper08096.t1/Sper08097.t1/Sper08226.t1/Sper08227.t1/Sper08230.t1/Sper08259.t1/Sper08305.t1/Sper11613.t1/Sper11630.t1/Sper11708.t1/Sper12641.t1/Sper12643.t1/Sper13690.t1/Sper13691.t1
	Spe	expansion	K03283	HSPA1s; heat shock 70kDa protein 1/2/6/8	17/290	25/8782	3.54061e-20	1.27462e-19	3.72695e-20	17	KO	Sper00462.t1/Sper00809.t1/Sper05032.t1/Sper06780.t1/Sper10441.t1/Sper10442.t1/Sper11011.t1/Sper11282.t1/Sper11283.t1/Sper11371.t1/Sper11372.t1/Sper11373.t1/Sper11374.t1/Sper14123.t1/Sper15723.t1/Sper16016.t1/Sper16212.t1
	Spe	expansion	K10693	MYCBP2, PAM; RCR-type E3 ubiquitin transferase [EC:2.3.2.33]	39/290	75/8782	1.50527e-38	1.8252e-37	5.33685e-38	39	KO	Sper03039.t1/Sper03864.t1/Sper03865.t1/Sper03866.t1/Sper03867.t1/Sper04359.t1/Sper06026.t1/Sper06027.t1/Sper06044.t1/Sper06719.t1/Sper06720.t1/Sper06721.t1/Sper07445.t1/Sper07448.t1/Sper07450.t1/Sper07451.t1/Sper07541.t1/Sper07555.t1/Sper09552.t1/Sper09771.t1/Sper09790.t1/Sper09792.t1/Sper09824.t1/Sper11593.t1/Sper11594.t1/Sper12137.t1/Sper12138.t1/Sper12193.t1/Sper12220.t1/Sper12523.t1/Sper15188…
	Spe	expansion	K14834	NOC3; nucleolar complex protein 3	4/290	13/8782	0.000657661	0.000910608	0.00026626	4	KO	Sper02785.t1/Sper04631.t1/Sper05016.t1/Sper07219.t1
	Spe	expansion	K14388	SLC5A8_12, SMCT; solute carrier family 5 (sodium-coupled	11/290	22/8782	2.15455e-11	4.3091e-11	1.25997e-11	11	KO	Sper07252.t1/Sper07253.t1/Sper07268.t1/Sper12657.t1/Sper14369.t1/Sper14371.t1/Sper14376.t1/Sper14378.t1/Sper14379.t1/Sper14380.t1/Sper16064.t1
	Spe	expansion	K01016	SULT1E1, STE; estrone sulfotransferase [EC:2.8.2.4]	5/290	12/8782	2.48297e-05	4.06305e-05	1.18803e-05	5	KO	Sper02385.t1/Sper10064.t1/Sper12943.t1/Sper12944.t1/Sper14717.t1
	Spe	expansion	K05401	TLR3, CD283; toll-like receptor 3	5/290	22/8782	0.000628976	0.000910608	0.00026626	5	KO	Sper04846.t1/Sper08422.t1/Sper08423.t1/Sper08424.t1/Sper15250.t1
	Spe	expansion	K00505	TYR; tyrosinase [EC:1.14.18.1]	14/290	20/8782	4.36525e-17	1.30957e-16	3.82916e-17	14	KO	Sper07041.t1/Sper07042.t1/Sper07043.t1/Sper07044.t1/Sper07045.t1/Sper07046.t1/Sper07047.t1/Sper07049.t1/Sper07055.t1/Sper07056.t1/Sper07057.t1/Sper07058.t1/Sper07059.t1/Sper07060.t1
	Spe	expansion	K00106	XDH; xanthine dehydrogenase/oxidase [EC:1.17.1.4 1.17.3.2]	11/290	15/8782	5.12775e-14	1.15374e-13	3.37352e-14	11	KO	Sper02855.t1/Sper04489.t1/Sper05592.t1/Sper11669.t1/Sper11670.t1/Sper11672.t1/Sper11674.t1/Sper11675.t1/Sper11676.t1/Sper11964.t1/Sper14734.t1
	Spe	contraction	K01904	4CL; 4-coumarate--CoA ligase [EC:6.2.1.12]	5/227	25/8782	0.000384284	0.000800592	0.000235964	5	KO	Sper05531.t1/Sper06973.t1/Sper06979.t1/Sper13067.t1/Sper13157.t1
	Spe	contraction	K05673	ABCC4; ATP-binding cassette, subfamily C (CFTR/MRP), member	9/227	11/8782	2.31547e-13	1.15774e-12	3.41228e-13	9	KO	Sper03378.t1/Sper03380.t1/Sper04442.t1/Sper04917.t1/Sper06260.t1/Sper06262.t1/Sper06308.t1/Sper09476.t1/Sper09477.t1
	Spe	contraction	K10380	ANK; ankyrin	5/227	26/8782	0.000465861	0.000895887	0.000264051	5	KO	Sper07025.t1/Sper07065.t1/Sper08224.t1/Sper12452.t1/Sper12786.t1
	Spe	contraction	K15001	CYP4; cytochrome P450 family 4 [EC:1.14.-.-]	7/227	26/8782	3.04089e-06	7.60222e-06	2.24065e-06	7	KO	Sper02006.t1/Sper02009.t1/Sper02537.t1/Sper04473.t1/Sper04828.t1/Sper09573.t1/Sper14631.t1
	Spe	contraction	K15002	CYP6; cytochrome P450, family 6 [EC:1.14.-.-]	24/227	37/8782	6.15769e-30	1.53942e-28	4.53725e-29	24	KO	Sper00175.t1/Sper00176.t1/Sper00277.t1/Sper00569.t1/Sper03517.t1/Sper06377.t1/Sper08938.t1/Sper10957.t1/Sper12045.t1/Sper13488.t1/Sper14249.t1/Sper14536.t1/Sper14537.t1/Sper14538.t1/Sper14817.t1/Sper14818.t1/Sper14940.t1/Sper14941.t1/Sper14942.t1/Sper15097.t1/Sper15098.t1/Sper15113.t1/Sper15992.t1/Sper15995.t1
	Spe	contraction	K15003	CYP9; cytochrome P450 family 9 [EC:1.14.-.-]	11/227	20/8782	3.70315e-13	1.54298e-12	4.54773e-13	11	KO	Sper07672.t1/Sper08053.t1/Sper08095.t1/Sper08112.t1/Sper08197.t1/Sper08201.t1/Sper08202.t1/Sper08203.t1/Sper08258.t1/Sper10070.t1/Sper11796.t1
	Spe	contraction	K00665	FASN; fatty acid synthase, animal type [EC:2.3.1.85]	10/227	17/8782	1.81541e-12	6.48362e-12	1.91096e-12	10	KO	Sper00086.t1/Sper05407.t1/Sper07269.t1/Sper07270.t1/Sper14567.t1/Sper14825.t1/Sper14887.t1/Sper14894.t1/Sper14895.t1/Sper14898.t1
	Spe	contraction	K00540	fqr; F420H(2)-dependent quinone reductase [EC:1.1.98.-]	4/227	23/8782	0.00261499	0.00408593	0.00120427	4	KO	Sper05611.t1/Sper09352.t1/Sper09357.t1/Sper16017.t1
	Spe	contraction	K04533	HD; huntingtin	6/227	10/8782	5.37944e-08	1.68107e-07	4.95474e-08	6	KO	Sper05159.t1/Sper07547.t1/Sper08391.t1/Sper10143.t1/Sper13706.t1/Sper13718.t1
	Spe	contraction	K01063	JHE; juvenile-hormone esterase [EC:3.1.1.59]	12/227	23/8782	7.00918e-14	4.38074e-13	1.29116e-13	12	KO	Sper00305.t1/Sper00374.t1/Sper06407.t1/Sper06408.t1/Sper06409.t1/Sper06410.t1/Sper07429.t1/Sper08136.t1/Sper09494.t1/Sper09495.t1/Sper09496.t1/Sper13253.t1
	Spe	contraction	K01046	lip, TGL2; triacylglycerol lipase [EC:3.1.1.3]	4/227	18/8782	0.00100003	0.00166671	0.000491242	4	KO	Sper04387.t1/Sper10600.t1/Sper10602.t1/Sper14274.t1
	Spe	contraction	K08635	MMEL1, NEP; neprilysin [EC:3.4.24.11]	15/227	25/8782	2.51863e-18	3.14829e-17	9.27917e-18	15	KO	Sper00168.t1/Sper00939.t1/Sper01951.t1/Sper01954.t1/Sper03295.t1/Sper03297.t1/Sper03298.t1/Sper03299.t1/Sper03300.t1/Sper03303.t1/Sper03304.t1/Sper03305.t1/Sper03307.t1/Sper07489.t1/Sper09076.t1
	Spe	contraction	K01312	PRSS1_2_3; trypsin [EC:3.4.21.4]	6/227	41/8782	0.00058853	0.00105095	0.000309753	6	KO	Sper07377.t1/Sper07379.t1/Sper09888.t1/Sper14809.t1/Sper14811.t1/Sper15095.t1
	Spe	contraction	K13963	SERPINB; serpin B	6/227	19/8782	5.71429e-06	1.2987e-05	3.82775e-06	6	KO	Sper01136.t1/Sper01301.t1/Sper01455.t1/Sper03536.t1/Sper03537.t1/Sper09977.t1
	Spe	contraction	K14258	TRET1; facilitated trehalose transporter	9/227	41/8782	7.49479e-07	2.08189e-06	6.13608e-07	9	KO	Sper00911.t1/Sper02470.t1/Sper02779.t1/Sper05716.t1/Sper05717.t1/Sper05719.t1/Sper10387.t1/Sper11810.t1/Sper11811.t1
	Spe	contraction	K11997	TRIM2_3; tripartite motif-containing protein 2/3	3/227	12/8782	0.0031547	0.00463926	0.00136736	3	KO	Sper14388.t1/Sper14492.t1/Sper14906.t1
	Spe	contraction	K00699	UGT; glucuronosyltransferase [EC:2.4.1.17]	15/227	42/8782	5.14794e-14	4.28995e-13	1.26441e-13	15	KO	Sper01897.t1/Sper03525.t1/Sper04521.t1/Sper10514.t1/Sper12659.t1/Sper12660.t1/Sper12661.t1/Sper12662.t1/Sper12665.t1/Sper12933.t1/Sper14262.t1/Sper14474.t1/Sper16162.t1/Sper16268.t1/Sper16281.t1
	Ilu	expansion	GO:0004144	diacylglycerol O-acyltransferase activity	13/1830	18/13113	3.16009e-08	1.13763e-07	6.51977e-08	13	molecular_function	ILUMI_03894-PA/ILUMI_04342-PA/ILUMI_04343-PA/ILUMI_06376-PA/ILUMI_06377-PA/ILUMI_13631-PA/ILUMI_13674-PA/ILUMI_13675-PA/ILUMI_13676-PA/ILUMI_14320-PA/ILUMI_14747-PA/ILUMI_14803-PA/ILUMI_19778-PA
	Ilu	expansion	GO:0003677	DNA binding	243/1830	1119/13113	9.39682e-14	5.28571e-13	3.02924e-13	243	molecular_function	ILUMI_00170-PA/ILUMI_00214-PA/ILUMI_00267-PA/ILUMI_00588-PA/ILUMI_00771-PA/ILUMI_00828-PA/ILUMI_00988-PA/ILUMI_01255-PA/ILUMI_01258-PA/ILUMI_01634-PA/ILUMI_01663-PA/ILUMI_01943-PA/ILUMI_01973-PA/ILUMI_02073-PA/ILUMI_02111-PA/ILUMI_02353-PA/ILUMI_02445-PA/ILUMI_02579-PA/ILUMI_02581-PA/ILUMI_02680-PA/ILUMI_02718-PA/ILUMI_02966-PA/ILUMI_03390-PA/ILUMI_03443-PA/ILUMI_03453-PA/ILUMI_03490-PA/ILUMI_036…
	Ilu	expansion	GO:0003678	DNA helicase activity	24/1830	46/13113	9.11475e-10	3.72876e-09	2.13695e-09	24	molecular_function	ILUMI_02924-PA/ILUMI_04209-PA/ILUMI_07499-PA/ILUMI_08127-PA/ILUMI_09471-PA/ILUMI_11133-PA/ILUMI_11775-PA/ILUMI_12050-PA/ILUMI_12691-PA/ILUMI_14164-PA/ILUMI_14329-PA/ILUMI_14924-PA/ILUMI_15272-PA/ILUMI_15439-PA/ILUMI_15975-PA/ILUMI_17070-PA/ILUMI_19232-PA/ILUMI_19374-PA/ILUMI_19375-PA/ILUMI_20203-PA/ILUMI_21249-PA/ILUMI_21795-PA/ILUMI_23941-PA/ILUMI_26893-PA
	Ilu	expansion	GO:0015074	DNA integration	124/1830	372/13113	4.58603e-22	4.58603e-21	2.62825e-21	124	biological_process	ILUMI_00214-PA/ILUMI_00578-PA/ILUMI_01634-PA/ILUMI_01943-PA/ILUMI_02069-PA/ILUMI_02579-PA/ILUMI_02963-PA/ILUMI_03453-PA/ILUMI_03613-PA/ILUMI_03710-PA/ILUMI_03829-PA/ILUMI_03898-PA/ILUMI_03950-PA/ILUMI_03998-PA/ILUMI_05641-PA/ILUMI_06595-PA/ILUMI_06715-PA/ILUMI_06781-PA/ILUMI_07012-PA/ILUMI_07131-PA/ILUMI_07250-PA/ILUMI_07512-PA/ILUMI_07603-PA/ILUMI_08178-PA/ILUMI_08581-PA/ILUMI_08600-PA/ILUMI_086…
	Ilu	expansion	GO:0006281	DNA repair	25/1830	110/13113	0.0084124	0.0199241	0.0114185	25	biological_process	ILUMI_02924-PA/ILUMI_04209-PA/ILUMI_07499-PA/ILUMI_08127-PA/ILUMI_09471-PA/ILUMI_11133-PA/ILUMI_11775-PA/ILUMI_12050-PA/ILUMI_12466-PA/ILUMI_12691-PA/ILUMI_14164-PA/ILUMI_14329-PA/ILUMI_14924-PA/ILUMI_15272-PA/ILUMI_15439-PA/ILUMI_15975-PA/ILUMI_17070-PA/ILUMI_19232-PA/ILUMI_19374-PA/ILUMI_19375-PA/ILUMI_20203-PA/ILUMI_21249-PA/ILUMI_21795-PA/ILUMI_23941-PA/ILUMI_26893-PA
	Ilu	expansion	GO:0003690	double-stranded DNA binding	9/1830	12/13113	2.91058e-06	9.03284e-06	5.17671e-06	9	molecular_function	ILUMI_00381-PA/ILUMI_08083-PA/ILUMI_09220-PA/ILUMI_11351-PA/ILUMI_13313-PA/ILUMI_13652-PA/ILUMI_14454-PA/ILUMI_18405-PA/ILUMI_23367-PA
	Ilu	expansion	GO:0050660	flavin adenine dinucleotide binding	55/1830	131/13113	2.95197e-15	1.8977e-14	1.08757e-14	55	molecular_function	ILUMI_01423-PA/ILUMI_02833-PA/ILUMI_02834-PA/ILUMI_02912-PA/ILUMI_03996-PA/ILUMI_04233-PA/ILUMI_04518-PA/ILUMI_05409-PA/ILUMI_05411-PA/ILUMI_05827-PA/ILUMI_05828-PA/ILUMI_06113-PA/ILUMI_06175-PA/ILUMI_06176-PA/ILUMI_07115-PA/ILUMI_08393-PA/ILUMI_08394-PA/ILUMI_08680-PA/ILUMI_10384-PA/ILUMI_10428-PA/ILUMI_10429-PA/ILUMI_10770-PA/ILUMI_11959-PA/ILUMI_11980-PA/ILUMI_13290-PA/ILUMI_14287-PA/ILUMI_147…
	Ilu	expansion	GO:0020037	heme binding	144/1830	357/13113	9.45795e-36	1.70243e-34	9.75662e-35	144	molecular_function	ILUMI_00104-PA/ILUMI_01617-PA/ILUMI_01618-PA/ILUMI_01619-PA/ILUMI_02104-PA/ILUMI_02105-PA/ILUMI_02503-PA/ILUMI_02504-PA/ILUMI_02505-PA/ILUMI_02506-PA/ILUMI_02507-PA/ILUMI_02842-PA/ILUMI_02843-PA/ILUMI_03241-PA/ILUMI_03243-PA/ILUMI_03244-PA/ILUMI_03246-PA/ILUMI_03247-PA/ILUMI_04246-PA/ILUMI_04741-PA/ILUMI_04742-PA/ILUMI_04957-PA/ILUMI_05233-PA/ILUMI_05709-PA/ILUMI_05710-PA/ILUMI_05749-PA/ILUMI_057…
	Ilu	expansion	GO:0016788	hydrolase activity, acting on ester bonds	38/1830	68/13113	5.51459e-16	3.81779e-15	2.18798e-15	38	molecular_function	ILUMI_01486-PA/ILUMI_01567-PA/ILUMI_01569-PA/ILUMI_03303-PA/ILUMI_04116-PA/ILUMI_04463-PA/ILUMI_04464-PA/ILUMI_04465-PA/ILUMI_04466-PA/ILUMI_04629-PA/ILUMI_04630-PA/ILUMI_04632-PA/ILUMI_05338-PA/ILUMI_06960-PA/ILUMI_08040-PA/ILUMI_09252-PA/ILUMI_09253-PA/ILUMI_10736-PA/ILUMI_11805-PA/ILUMI_12940-PA/ILUMI_14238-PA/ILUMI_14415-PA/ILUMI_14853-PA/ILUMI_15501-PA/ILUMI_15772-PA/ILUMI_16335-PA/ILUMI_166…
	Ilu	expansion	GO:0005506	iron ion binding	151/1830	359/13113	4.52399e-40	1.0179e-38	5.83356e-39	151	molecular_function	ILUMI_00104-PA/ILUMI_01423-PA/ILUMI_01617-PA/ILUMI_01618-PA/ILUMI_01619-PA/ILUMI_02104-PA/ILUMI_02105-PA/ILUMI_02503-PA/ILUMI_02504-PA/ILUMI_02505-PA/ILUMI_02506-PA/ILUMI_02507-PA/ILUMI_02842-PA/ILUMI_02843-PA/ILUMI_03241-PA/ILUMI_03243-PA/ILUMI_03244-PA/ILUMI_03246-PA/ILUMI_03247-PA/ILUMI_04246-PA/ILUMI_04741-PA/ILUMI_04742-PA/ILUMI_04957-PA/ILUMI_05233-PA/ILUMI_05709-PA/ILUMI_05710-PA/ILUMI_057…
	Ilu	expansion	GO:0006629	lipid metabolic process	42/1830	125/13113	1.86141e-08	7.28377e-08	4.17432e-08	42	biological_process	ILUMI_01567-PA/ILUMI_01569-PA/ILUMI_03303-PA/ILUMI_04116-PA/ILUMI_04463-PA/ILUMI_04464-PA/ILUMI_04465-PA/ILUMI_04466-PA/ILUMI_04629-PA/ILUMI_04630-PA/ILUMI_04632-PA/ILUMI_05338-PA/ILUMI_06960-PA/ILUMI_08040-PA/ILUMI_09252-PA/ILUMI_09253-PA/ILUMI_10029-PA/ILUMI_10736-PA/ILUMI_12940-PA/ILUMI_14238-PA/ILUMI_14415-PA/ILUMI_14576-PA/ILUMI_14853-PA/ILUMI_15333-PA/ILUMI_15501-PA/ILUMI_15772-PA/ILUMI_161…
	Ilu	expansion	GO:0016020	membrane	196/1830	976/13113	2.74355e-08	1.02883e-07	5.89622e-08	196	cellular_component	ILUMI_00921-PA/ILUMI_01326-PA/ILUMI_01450-PA/ILUMI_01451-PA/ILUMI_01461-PA/ILUMI_01462-PA/ILUMI_02064-PA/ILUMI_02069-PA/ILUMI_02070-PA/ILUMI_02071-PA/ILUMI_03401-PA/ILUMI_03463-PA/ILUMI_03465-PA/ILUMI_03847-PA/ILUMI_03849-PA/ILUMI_03851-PA/ILUMI_03852-PA/ILUMI_03853-PA/ILUMI_04247-PA/ILUMI_04248-PA/ILUMI_04250-PA/ILUMI_04251-PA/ILUMI_04252-PA/ILUMI_05316-PA/ILUMI_05807-PA/ILUMI_06320-PA/ILUMI_065…
	Ilu	expansion	GO:0008152	metabolic process	103/1830	443/13113	5.96242e-08	2.06391e-07	1.18283e-07	103	biological_process	ILUMI_00001-PA/ILUMI_00407-PA/ILUMI_00537-PA/ILUMI_00538-PA/ILUMI_01985-PA/ILUMI_01988-PA/ILUMI_02096-PA/ILUMI_02412-PA/ILUMI_02413-PA/ILUMI_02533-PA/ILUMI_02534-PA/ILUMI_03060-PA/ILUMI_03654-PA/ILUMI_03756-PA/ILUMI_03757-PA/ILUMI_03957-PA/ILUMI_04855-PA/ILUMI_05090-PA/ILUMI_05305-PA/ILUMI_06155-PA/ILUMI_06156-PA/ILUMI_06433-PA/ILUMI_06681-PA/ILUMI_07151-PA/ILUMI_07578-PA/ILUMI_07591-PA/ILUMI_075…
	Ilu	expansion	GO:0004222	metalloendopeptidase activity	39/1830	144/13113	2.37753e-05	7.13258e-05	4.08768e-05	39	molecular_function	ILUMI_01796-PA/ILUMI_02562-PA/ILUMI_03845-PA/ILUMI_04005-PA/ILUMI_04166-PA/ILUMI_04170-PA/ILUMI_04913-PA/ILUMI_05875-PA/ILUMI_05941-PA/ILUMI_05943-PA/ILUMI_08593-PA/ILUMI_09785-PA/ILUMI_10113-PA/ILUMI_10788-PA/ILUMI_10863-PA/ILUMI_12458-PA/ILUMI_12459-PA/ILUMI_13276-PA/ILUMI_17722-PA/ILUMI_18710-PA/ILUMI_19691-PA/ILUMI_20111-PA/ILUMI_21345-PA/ILUMI_21347-PA/ILUMI_21349-PA/ILUMI_21609-PA/ILUMI_216…
	Ilu	expansion	GO:0008237	metallopeptidase activity	44/1830	174/13113	4.64583e-05	0.000134879	7.7299e-05	44	molecular_function	ILUMI_01794-PA/ILUMI_02562-PA/ILUMI_03845-PA/ILUMI_04005-PA/ILUMI_04166-PA/ILUMI_04170-PA/ILUMI_04913-PA/ILUMI_05875-PA/ILUMI_05941-PA/ILUMI_05943-PA/ILUMI_06110-PA/ILUMI_07834-PA/ILUMI_08593-PA/ILUMI_09126-PA/ILUMI_09785-PA/ILUMI_10113-PA/ILUMI_10229-PA/ILUMI_10230-PA/ILUMI_10788-PA/ILUMI_10863-PA/ILUMI_12018-PA/ILUMI_12458-PA/ILUMI_12459-PA/ILUMI_13662-PA/ILUMI_13663-PA/ILUMI_14457-PA/ILUMI_150…
	Ilu	expansion	GO:0005874	microtubule	11/1830	25/13113	0.000256078	0.000658487	0.000377379	11	cellular_component	ILUMI_01008-PA/ILUMI_04737-PA/ILUMI_06827-PA/ILUMI_09832-PA/ILUMI_11325-PA/ILUMI_23535-PA/ILUMI_23536-PA/ILUMI_23537-PA/ILUMI_23538-PA/ILUMI_25487-PA/ILUMI_26405-PA
	Ilu	expansion	GO:0007017	microtubule-based process	11/1830	26/13113	0.000388241	0.000970604	0.000556252	11	biological_process	ILUMI_01008-PA/ILUMI_04737-PA/ILUMI_06827-PA/ILUMI_09832-PA/ILUMI_11325-PA/ILUMI_23535-PA/ILUMI_23536-PA/ILUMI_23537-PA/ILUMI_23538-PA/ILUMI_25487-PA/ILUMI_26405-PA
	Ilu	expansion	GO:0004497	monooxygenase activity	15/1830	61/13113	0.0183642	0.0423789	0.0242873	15	molecular_function	ILUMI_01618-PA/ILUMI_02503-PA/ILUMI_02506-PA/ILUMI_03247-PA/ILUMI_06618-PA/ILUMI_08846-PA/ILUMI_09065-PA/ILUMI_17602-PA/ILUMI_17929-PA/ILUMI_18318-PA/ILUMI_18911-PA/ILUMI_19003-PA/ILUMI_25409-PA/ILUMI_26858-PA/ILUMI_26905-PA
	Ilu	expansion	GO:0004518	nuclease activity	42/1830	135/13113	2.175e-07	7.25001e-07	4.15498e-07	42	molecular_function	ILUMI_02445-PA/ILUMI_02680-PA/ILUMI_02966-PA/ILUMI_03490-PA/ILUMI_03655-PA/ILUMI_06404-PA/ILUMI_07601-PA/ILUMI_09066-PA/ILUMI_11008-PA/ILUMI_13006-PA/ILUMI_13286-PA/ILUMI_14112-PA/ILUMI_14117-PA/ILUMI_14153-PA/ILUMI_14418-PA/ILUMI_15166-PA/ILUMI_15197-PA/ILUMI_15400-PA/ILUMI_15673-PA/ILUMI_16179-PA/ILUMI_16523-PA/ILUMI_16707-PA/ILUMI_17290-PA/ILUMI_17633-PA/ILUMI_18573-PA/ILUMI_18653-PA/ILUMI_198…
	Ilu	expansion	GO:0003676	nucleic acid binding	482/1830	1854/13113	7.13909e-51	3.21259e-49	1.84113e-49	482	molecular_function	ILUMI_00099-PA/ILUMI_00106-PA/ILUMI_00156-PA/ILUMI_00296-PA/ILUMI_00363-PA/ILUMI_00381-PA/ILUMI_00474-PA/ILUMI_00548-PA/ILUMI_00578-PA/ILUMI_00695-PA/ILUMI_00828-PA/ILUMI_00866-PA/ILUMI_00867-PA/ILUMI_00917-PA/ILUMI_01049-PA/ILUMI_01064-PA/ILUMI_01108-PA/ILUMI_01530-PA/ILUMI_01663-PA/ILUMI_01664-PA/ILUMI_01827-PA/ILUMI_02069-PA/ILUMI_02109-PA/ILUMI_02110-PA/ILUMI_02118-PA/ILUMI_02186-PA/ILUMI_022…
	Ilu	expansion	GO:0005549	odorant binding	209/1830	471/13113	2.04573e-60	1.84116e-58	1.05517e-58	209	molecular_function	ILUMI_01326-PA/ILUMI_01390-PA/ILUMI_01450-PA/ILUMI_01451-PA/ILUMI_01592-PA/ILUMI_02064-PA/ILUMI_02069-PA/ILUMI_02070-PA/ILUMI_02071-PA/ILUMI_02293-PA/ILUMI_02294-PA/ILUMI_02295-PA/ILUMI_02296-PA/ILUMI_02297-PA/ILUMI_02298-PA/ILUMI_02300-PA/ILUMI_02301-PA/ILUMI_02302-PA/ILUMI_02576-PA/ILUMI_02907-PA/ILUMI_03401-PA/ILUMI_03463-PA/ILUMI_03465-PA/ILUMI_03847-PA/ILUMI_03849-PA/ILUMI_03851-PA/ILUMI_038…
	Ilu	expansion	GO:0004984	olfactory receptor activity	123/1830	280/13113	5.33957e-35	6.86516e-34	3.93442e-34	123	molecular_function	ILUMI_01326-PA/ILUMI_01450-PA/ILUMI_01451-PA/ILUMI_02064-PA/ILUMI_02069-PA/ILUMI_02070-PA/ILUMI_02071-PA/ILUMI_03401-PA/ILUMI_03463-PA/ILUMI_03465-PA/ILUMI_03847-PA/ILUMI_03849-PA/ILUMI_03851-PA/ILUMI_03852-PA/ILUMI_03853-PA/ILUMI_06586-PA/ILUMI_06987-PA/ILUMI_06991-PA/ILUMI_07553-PA/ILUMI_07681-PA/ILUMI_08071-PA/ILUMI_08140-PA/ILUMI_08141-PA/ILUMI_08898-PA/ILUMI_09474-PA/ILUMI_09638-PA/ILUMI_098…
	Ilu	expansion	GO:0055114	oxidation-reduction process	223/1830	805/13113	3.16249e-26	3.55781e-25	2.03898e-25	223	biological_process	ILUMI_00104-PA/ILUMI_01014-PA/ILUMI_01191-PA/ILUMI_01423-PA/ILUMI_01617-PA/ILUMI_01618-PA/ILUMI_01619-PA/ILUMI_02104-PA/ILUMI_02105-PA/ILUMI_02503-PA/ILUMI_02504-PA/ILUMI_02505-PA/ILUMI_02506-PA/ILUMI_02507-PA/ILUMI_02833-PA/ILUMI_02834-PA/ILUMI_02842-PA/ILUMI_02843-PA/ILUMI_02912-PA/ILUMI_03241-PA/ILUMI_03243-PA/ILUMI_03244-PA/ILUMI_03246-PA/ILUMI_03247-PA/ILUMI_03996-PA/ILUMI_04233-PA/ILUMI_042…
	Ilu	expansion	GO:0016491	oxidoreductase activity	94/1830	409/13113	3.97525e-07	1.27776e-06	7.32283e-07	94	molecular_function	ILUMI_01014-PA/ILUMI_01191-PA/ILUMI_01423-PA/ILUMI_02833-PA/ILUMI_02834-PA/ILUMI_02912-PA/ILUMI_03276-PA/ILUMI_03996-PA/ILUMI_04040-PA/ILUMI_04041-PA/ILUMI_04044-PA/ILUMI_04045-PA/ILUMI_04046-PA/ILUMI_04233-PA/ILUMI_04518-PA/ILUMI_04849-PA/ILUMI_05409-PA/ILUMI_05411-PA/ILUMI_05827-PA/ILUMI_05828-PA/ILUMI_05988-PA/ILUMI_05989-PA/ILUMI_05990-PA/ILUMI_05991-PA/ILUMI_05993-PA/ILUMI_05994-PA/ILUMI_059…
	Ilu	expansion	GO:0016614	oxidoreductase activity, acting on CH-OH group of donors	55/1830	102/13113	1.565e-21	1.4085e-20	8.07209e-21	55	molecular_function	ILUMI_01423-PA/ILUMI_02833-PA/ILUMI_02834-PA/ILUMI_02912-PA/ILUMI_03996-PA/ILUMI_04233-PA/ILUMI_04518-PA/ILUMI_05409-PA/ILUMI_05411-PA/ILUMI_05827-PA/ILUMI_05828-PA/ILUMI_06113-PA/ILUMI_06175-PA/ILUMI_06176-PA/ILUMI_07115-PA/ILUMI_08393-PA/ILUMI_08394-PA/ILUMI_08680-PA/ILUMI_10384-PA/ILUMI_10428-PA/ILUMI_10429-PA/ILUMI_10770-PA/ILUMI_11959-PA/ILUMI_11980-PA/ILUMI_13290-PA/ILUMI_14287-PA/ILUMI_147…
	Ilu	expansion	GO:0016705	oxidoreductase activity, acting on paired donors, with incorporation or reduction of molecular oxygen	144/1830	332/13113	4.25112e-40	1.0179e-38	5.83356e-39	144	molecular_function	ILUMI_00104-PA/ILUMI_01617-PA/ILUMI_01618-PA/ILUMI_01619-PA/ILUMI_02104-PA/ILUMI_02105-PA/ILUMI_02503-PA/ILUMI_02504-PA/ILUMI_02505-PA/ILUMI_02506-PA/ILUMI_02507-PA/ILUMI_02842-PA/ILUMI_02843-PA/ILUMI_03241-PA/ILUMI_03243-PA/ILUMI_03244-PA/ILUMI_03246-PA/ILUMI_03247-PA/ILUMI_04246-PA/ILUMI_04741-PA/ILUMI_04742-PA/ILUMI_04957-PA/ILUMI_05233-PA/ILUMI_05709-PA/ILUMI_05710-PA/ILUMI_05749-PA/ILUMI_057…
	Ilu	expansion	GO:0030414	peptidase inhibitor activity	16/1830	48/13113	0.000525819	0.00127902	0.000733005	16	molecular_function	ILUMI_01603-PA/ILUMI_04303-PA/ILUMI_04304-PA/ILUMI_04307-PA/ILUMI_07274-PA/ILUMI_08605-PA/ILUMI_08607-PA/ILUMI_09570-PA/ILUMI_14471-PA/ILUMI_14940-PA/ILUMI_17861-PA/ILUMI_19222-PA/ILUMI_19223-PA/ILUMI_19930-PA/ILUMI_22453-PA/ILUMI_22454-PA
	Ilu	expansion	GO:0046983	protein dimerization activity	67/1830	208/13113	1.02468e-11	5.12342e-11	2.93623e-11	67	molecular_function	ILUMI_00474-PA/ILUMI_00866-PA/ILUMI_00917-PA/ILUMI_02194-PA/ILUMI_02480-PA/ILUMI_02665-PA/ILUMI_03205-PA/ILUMI_03553-PA/ILUMI_03561-PA/ILUMI_03703-PA/ILUMI_03985-PA/ILUMI_04357-PA/ILUMI_04385-PA/ILUMI_04467-PA/ILUMI_05066-PA/ILUMI_05207-PA/ILUMI_06430-PA/ILUMI_06694-PA/ILUMI_07652-PA/ILUMI_08558-PA/ILUMI_08708-PA/ILUMI_09503-PA/ILUMI_09563-PA/ILUMI_10204-PA/ILUMI_11539-PA/ILUMI_13595-PA/ILUMI_142…
	Ilu	expansion	GO:0007608	sensory perception of smell	123/1830	280/13113	5.33957e-35	6.86516e-34	3.93442e-34	123	biological_process	ILUMI_01326-PA/ILUMI_01450-PA/ILUMI_01451-PA/ILUMI_02064-PA/ILUMI_02069-PA/ILUMI_02070-PA/ILUMI_02071-PA/ILUMI_03401-PA/ILUMI_03463-PA/ILUMI_03465-PA/ILUMI_03847-PA/ILUMI_03849-PA/ILUMI_03851-PA/ILUMI_03852-PA/ILUMI_03853-PA/ILUMI_06586-PA/ILUMI_06987-PA/ILUMI_06991-PA/ILUMI_07553-PA/ILUMI_07681-PA/ILUMI_08071-PA/ILUMI_08140-PA/ILUMI_08141-PA/ILUMI_08898-PA/ILUMI_09474-PA/ILUMI_09638-PA/ILUMI_098…
	Ilu	expansion	GO:0005200	structural constituent of cytoskeleton	11/1830	22/13113	6.06275e-05	0.000165348	9.47607e-05	11	molecular_function	ILUMI_01008-PA/ILUMI_04737-PA/ILUMI_06827-PA/ILUMI_09832-PA/ILUMI_11325-PA/ILUMI_23535-PA/ILUMI_23536-PA/ILUMI_23537-PA/ILUMI_23538-PA/ILUMI_25487-PA/ILUMI_26405-PA
	Ilu	expansion	GO:0008146	sulfotransferase activity	19/1830	56/13113	0.000124777	0.000330291	0.00018929	19	molecular_function	ILUMI_03295-PA/ILUMI_07154-PA/ILUMI_07589-PA/ILUMI_11829-PA/ILUMI_12215-PA/ILUMI_12535-PA/ILUMI_12537-PA/ILUMI_12538-PA/ILUMI_13325-PA/ILUMI_13326-PA/ILUMI_13327-PA/ILUMI_16805-PA/ILUMI_17275-PA/ILUMI_17353-PA/ILUMI_17727-PA/ILUMI_19497-PA/ILUMI_19590-PA/ILUMI_19984-PA/ILUMI_25120-PA
	Ilu	expansion	GO:0000723	telomere maintenance	24/1830	42/13113	7.19595e-11	3.23818e-10	1.8558e-10	24	biological_process	ILUMI_02924-PA/ILUMI_04209-PA/ILUMI_07499-PA/ILUMI_08127-PA/ILUMI_09471-PA/ILUMI_11133-PA/ILUMI_11775-PA/ILUMI_12050-PA/ILUMI_12691-PA/ILUMI_14164-PA/ILUMI_14329-PA/ILUMI_14924-PA/ILUMI_15272-PA/ILUMI_15439-PA/ILUMI_15975-PA/ILUMI_17070-PA/ILUMI_19232-PA/ILUMI_19374-PA/ILUMI_19375-PA/ILUMI_20203-PA/ILUMI_21249-PA/ILUMI_21795-PA/ILUMI_23941-PA/ILUMI_26893-PA
	Ilu	expansion	GO:0016758	transferase activity, transferring hexosyl groups	43/1830	102/13113	2.65921e-12	1.40782e-11	8.0682e-12	43	molecular_function	ILUMI_00407-PA/ILUMI_00537-PA/ILUMI_00538-PA/ILUMI_02412-PA/ILUMI_02413-PA/ILUMI_03060-PA/ILUMI_03654-PA/ILUMI_03957-PA/ILUMI_04855-PA/ILUMI_05090-PA/ILUMI_06155-PA/ILUMI_06156-PA/ILUMI_07578-PA/ILUMI_07591-PA/ILUMI_09707-PA/ILUMI_09708-PA/ILUMI_10246-PA/ILUMI_10259-PA/ILUMI_12614-PA/ILUMI_12615-PA/ILUMI_13470-PA/ILUMI_13472-PA/ILUMI_13473-PA/ILUMI_13474-PA/ILUMI_13475-PA/ILUMI_14321-PA/ILUMI_160…
	Ilu	expansion	GO:0055085	transmembrane transport	87/1830	416/13113	5.20019e-05	0.000146255	8.38189e-05	87	biological_process	ILUMI_00182-PA/ILUMI_00183-PA/ILUMI_00921-PA/ILUMI_01392-PA/ILUMI_01461-PA/ILUMI_01462-PA/ILUMI_01463-PA/ILUMI_01464-PA/ILUMI_01465-PA/ILUMI_01466-PA/ILUMI_02059-PA/ILUMI_02774-PA/ILUMI_04247-PA/ILUMI_04248-PA/ILUMI_04250-PA/ILUMI_04251-PA/ILUMI_04252-PA/ILUMI_06320-PA/ILUMI_06775-PA/ILUMI_06901-PA/ILUMI_08055-PA/ILUMI_08182-PA/ILUMI_08807-PA/ILUMI_10243-PA/ILUMI_10244-PA/ILUMI_10455-PA/ILUMI_113…
	Ilu	expansion	GO:0022857	transmembrane transporter activity	63/1830	131/13113	5.27065e-21	4.31235e-20	2.47141e-20	63	molecular_function	ILUMI_00182-PA/ILUMI_00183-PA/ILUMI_00921-PA/ILUMI_01461-PA/ILUMI_01462-PA/ILUMI_01463-PA/ILUMI_01464-PA/ILUMI_01465-PA/ILUMI_01466-PA/ILUMI_02059-PA/ILUMI_02774-PA/ILUMI_08182-PA/ILUMI_10243-PA/ILUMI_10244-PA/ILUMI_10455-PA/ILUMI_11365-PA/ILUMI_11366-PA/ILUMI_13235-PA/ILUMI_13485-PA/ILUMI_13495-PA/ILUMI_13586-PA/ILUMI_14169-PA/ILUMI_14526-PA/ILUMI_15483-PA/ILUMI_18070-PA/ILUMI_18607-PA/ILUMI_201…
	Ilu	expansion	GO:0005215	transporter activity	70/1830	237/13113	2.9122e-10	1.24809e-09	7.15277e-10	70	molecular_function	ILUMI_00182-PA/ILUMI_00183-PA/ILUMI_00921-PA/ILUMI_01461-PA/ILUMI_01462-PA/ILUMI_01463-PA/ILUMI_01464-PA/ILUMI_01465-PA/ILUMI_01466-PA/ILUMI_02059-PA/ILUMI_02774-PA/ILUMI_04247-PA/ILUMI_04248-PA/ILUMI_04250-PA/ILUMI_04251-PA/ILUMI_04252-PA/ILUMI_06320-PA/ILUMI_08055-PA/ILUMI_08807-PA/ILUMI_10455-PA/ILUMI_11365-PA/ILUMI_11366-PA/ILUMI_13485-PA/ILUMI_13495-PA/ILUMI_13586-PA/ILUMI_13726-PA/ILUMI_137…
	Ilu	expansion	GO:0004803	transposase activity	37/1830	83/13113	1.19055e-11	5.63945e-11	3.23196e-11	37	molecular_function	ILUMI_00604-PA/ILUMI_01665-PA/ILUMI_02763-PA/ILUMI_03227-PA/ILUMI_03238-PA/ILUMI_04095-PA/ILUMI_06367-PA/ILUMI_07956-PA/ILUMI_11213-PA/ILUMI_11668-PA/ILUMI_12882-PA/ILUMI_12891-PA/ILUMI_13707-PA/ILUMI_13908-PA/ILUMI_14368-PA/ILUMI_14663-PA/ILUMI_15172-PA/ILUMI_15279-PA/ILUMI_15779-PA/ILUMI_16292-PA/ILUMI_18161-PA/ILUMI_18763-PA/ILUMI_18808-PA/ILUMI_19895-PA/ILUMI_19904-PA/ILUMI_19947-PA/ILUMI_205…
	Ilu	expansion	GO:0006313	transposition, DNA-mediated	64/1830	169/13113	6.4085e-15	3.8451e-14	2.20363e-14	64	biological_process	ILUMI_00604-PA/ILUMI_01634-PA/ILUMI_01665-PA/ILUMI_02579-PA/ILUMI_02763-PA/ILUMI_03227-PA/ILUMI_03238-PA/ILUMI_03829-PA/ILUMI_03998-PA/ILUMI_04095-PA/ILUMI_06367-PA/ILUMI_06595-PA/ILUMI_06715-PA/ILUMI_06781-PA/ILUMI_07012-PA/ILUMI_07956-PA/ILUMI_08600-PA/ILUMI_10144-PA/ILUMI_11213-PA/ILUMI_11668-PA/ILUMI_11933-PA/ILUMI_12578-PA/ILUMI_12823-PA/ILUMI_12882-PA/ILUMI_12891-PA/ILUMI_13652-PA/ILUMI_137…
	Ilu	contraction	GO:0005524	ATP binding	29/47	697/13113	1.15196e-25	7.48771e-25	3.33461e-25	29	molecular_function	ILUMI_00648-PA/ILUMI_01807-PA/ILUMI_02243-PA/ILUMI_05261-PA/ILUMI_05263-PA/ILUMI_08550-PA/ILUMI_08551-PA/ILUMI_09443-PA/ILUMI_09635-PA/ILUMI_11261-PA/ILUMI_11262-PA/ILUMI_11735-PA/ILUMI_11737-PA/ILUMI_12173-PA/ILUMI_17380-PA/ILUMI_17809-PA/ILUMI_19571-PA/ILUMI_22035-PA/ILUMI_23292-PA/ILUMI_23294-PA/ILUMI_24862-PA/ILUMI_24863-PA/ILUMI_24865-PA/ILUMI_24866-PA/ILUMI_24867-PA/ILUMI_25557-PA/ILUMI_261…
	Ilu	contraction	GO:0042626	ATPase-coupled transmembrane transporter activity	23/47	47/13113	1.2892e-46	1.67596e-45	7.4638e-46	23	molecular_function	ILUMI_00648-PA/ILUMI_01807-PA/ILUMI_05261-PA/ILUMI_05263-PA/ILUMI_09443-PA/ILUMI_11261-PA/ILUMI_11262-PA/ILUMI_11735-PA/ILUMI_11737-PA/ILUMI_12173-PA/ILUMI_17380-PA/ILUMI_17809-PA/ILUMI_19571-PA/ILUMI_22035-PA/ILUMI_23292-PA/ILUMI_23294-PA/ILUMI_24862-PA/ILUMI_24863-PA/ILUMI_24865-PA/ILUMI_24866-PA/ILUMI_25557-PA/ILUMI_26179-PA/ILUMI_26180-PA
	Ilu	contraction	GO:0016887	ATPase activity	29/47	114/13113	1.46639e-49	3.8126e-48	1.69792e-48	29	molecular_function	ILUMI_00648-PA/ILUMI_01807-PA/ILUMI_02243-PA/ILUMI_05261-PA/ILUMI_05263-PA/ILUMI_08550-PA/ILUMI_08551-PA/ILUMI_09443-PA/ILUMI_09635-PA/ILUMI_11261-PA/ILUMI_11262-PA/ILUMI_11735-PA/ILUMI_11737-PA/ILUMI_12173-PA/ILUMI_17380-PA/ILUMI_17809-PA/ILUMI_19571-PA/ILUMI_22035-PA/ILUMI_23292-PA/ILUMI_23294-PA/ILUMI_24862-PA/ILUMI_24863-PA/ILUMI_24865-PA/ILUMI_24866-PA/ILUMI_24867-PA/ILUMI_25557-PA/ILUMI_261…
	Ilu	contraction	GO:0009058	biosynthetic process	4/47	39/13113	1.08679e-05	3.53206e-05	1.57298e-05	4	biological_process	ILUMI_01702-PA/ILUMI_07913-PA/ILUMI_12358-PA/ILUMI_22210-PA
	Ilu	contraction	GO:0003824	catalytic activity	8/47	502/13113	0.000367575	0.000868813	0.000386921	8	molecular_function	ILUMI_00040-PA/ILUMI_01702-PA/ILUMI_06894-PA/ILUMI_07913-PA/ILUMI_12358-PA/ILUMI_18254-PA/ILUMI_20026-PA/ILUMI_26245-PA
	Ilu	contraction	GO:0016788	hydrolase activity, acting on ester bonds	4/47	68/13113	9.97282e-05	0.000288104	0.000128305	4	molecular_function	ILUMI_01702-PA/ILUMI_07913-PA/ILUMI_12358-PA/ILUMI_22210-PA
	Ilu	contraction	GO:0016021	integral component of membrane	24/47	789/13113	1.5543e-17	6.73532e-17	2.99953e-17	24	cellular_component	ILUMI_00648-PA/ILUMI_01807-PA/ILUMI_05261-PA/ILUMI_05263-PA/ILUMI_05661-PA/ILUMI_09443-PA/ILUMI_11261-PA/ILUMI_11262-PA/ILUMI_11735-PA/ILUMI_11737-PA/ILUMI_12173-PA/ILUMI_17380-PA/ILUMI_17809-PA/ILUMI_19571-PA/ILUMI_22035-PA/ILUMI_23292-PA/ILUMI_23294-PA/ILUMI_24862-PA/ILUMI_24863-PA/ILUMI_24865-PA/ILUMI_24866-PA/ILUMI_25557-PA/ILUMI_26179-PA/ILUMI_26180-PA
	Ilu	contraction	GO:0008152	metabolic process	8/47	443/13113	0.000157228	0.000408792	0.000182053	8	biological_process	ILUMI_00040-PA/ILUMI_01702-PA/ILUMI_06894-PA/ILUMI_07913-PA/ILUMI_12358-PA/ILUMI_18254-PA/ILUMI_20026-PA/ILUMI_26245-PA
	Ilu	contraction	GO:0055114	oxidation-reduction process	7/47	805/13113	0.0235277	0.0436943	0.019459	7	biological_process	ILUMI_00040-PA/ILUMI_01702-PA/ILUMI_06894-PA/ILUMI_07913-PA/ILUMI_07921-PA/ILUMI_12358-PA/ILUMI_22210-PA
	Ilu	contraction	GO:0016491	oxidoreductase activity	7/47	409/13113	0.000583636	0.00126454	0.000563157	7	molecular_function	ILUMI_00040-PA/ILUMI_01702-PA/ILUMI_06894-PA/ILUMI_07913-PA/ILUMI_07921-PA/ILUMI_12358-PA/ILUMI_22210-PA
	Ilu	contraction	GO:0016740	transferase activity	7/47	23/13113	1.11857e-12	4.15469e-12	1.85026e-12	7	molecular_function	ILUMI_00040-PA/ILUMI_01702-PA/ILUMI_06894-PA/ILUMI_07913-PA/ILUMI_12358-PA/ILUMI_18254-PA/ILUMI_20026-PA
	Ilu	contraction	GO:0055085	transmembrane transport	24/47	416/13113	4.62174e-24	2.4033e-23	1.0703e-23	24	biological_process	ILUMI_00648-PA/ILUMI_01807-PA/ILUMI_05261-PA/ILUMI_05263-PA/ILUMI_05661-PA/ILUMI_09443-PA/ILUMI_11261-PA/ILUMI_11262-PA/ILUMI_11735-PA/ILUMI_11737-PA/ILUMI_12173-PA/ILUMI_17380-PA/ILUMI_17809-PA/ILUMI_19571-PA/ILUMI_22035-PA/ILUMI_23292-PA/ILUMI_23294-PA/ILUMI_24862-PA/ILUMI_24863-PA/ILUMI_24865-PA/ILUMI_24866-PA/ILUMI_25557-PA/ILUMI_26179-PA/ILUMI_26180-PA
	Ilu	contraction	GO:0006810	transport	28/47	268/13113	5.8334e-36	5.05561e-35	2.25149e-35	28	biological_process	ILUMI_00648-PA/ILUMI_01807-PA/ILUMI_02243-PA/ILUMI_05261-PA/ILUMI_05263-PA/ILUMI_08550-PA/ILUMI_09443-PA/ILUMI_09635-PA/ILUMI_11261-PA/ILUMI_11262-PA/ILUMI_11735-PA/ILUMI_11737-PA/ILUMI_12173-PA/ILUMI_17380-PA/ILUMI_17809-PA/ILUMI_19571-PA/ILUMI_22035-PA/ILUMI_23292-PA/ILUMI_23294-PA/ILUMI_24862-PA/ILUMI_24863-PA/ILUMI_24865-PA/ILUMI_24866-PA/ILUMI_25557-PA/ILUMI_26179-PA/ILUMI_26180-PA/ILUMI_266…
	Ilu	contraction	GO:0005215	transporter activity	4/47	237/13113	0.0101018	0.0202037	0.00899759	4	molecular_function	ILUMI_05661-PA/ILUMI_26179-PA/ILUMI_26180-PA/ILUMI_26656-PA
	Ilu	expansion	K01904	4CL; 4-coumarate--CoA ligase [EC:6.2.1.12]	47/1680	69/13578	4.64485e-27	1.67214e-25	5.86718e-26	47	KO	ILUMI_00001-PA/ILUMI_02096-PA/ILUMI_02533-PA/ILUMI_02534-PA/ILUMI_03756-PA/ILUMI_03757-PA/ILUMI_05305-PA/ILUMI_06433-PA/ILUMI_08251-PA/ILUMI_10236-PA/ILUMI_10334-PA/ILUMI_10335-PA/ILUMI_11394-PA/ILUMI_11395-PA/ILUMI_11596-PA/ILUMI_11818-PA/ILUMI_11819-PA/ILUMI_12221-PA/ILUMI_13640-PA/ILUMI_14529-PA/ILUMI_15577-PA/ILUMI_15923-PA/ILUMI_16650-PA/ILUMI_17468-PA/ILUMI_17848-PA/ILUMI_18879-PA/ILUMI_191…
	Ilu	expansion	K10380	ANK; ankyrin	24/1680	66/13578	4.84167e-07	2.0916e-06	7.33895e-07	24	KO	ILUMI_01061-PA/ILUMI_02821-PA/ILUMI_02975-PA/ILUMI_03133-PA/ILUMI_04628-PA/ILUMI_05150-PA/ILUMI_05242-PA/ILUMI_06329-PA/ILUMI_08211-PA/ILUMI_08865-PA/ILUMI_12632-PA/ILUMI_12849-PA/ILUMI_13011-PA/ILUMI_13274-PA/ILUMI_16500-PA/ILUMI_18233-PA/ILUMI_21346-PA/ILUMI_22242-PA/ILUMI_23582-PA/ILUMI_23894-PA/ILUMI_23906-PA/ILUMI_23907-PA/ILUMI_24658-PA/ILUMI_26433-PA
	Ilu	expansion	K11140	ANPEP, CD13; aminopeptidase N [EC:3.4.11.2]	13/1680	40/13578	0.00072028	0.00141437	0.00049627	13	KO	ILUMI_06110-PA/ILUMI_07834-PA/ILUMI_09126-PA/ILUMI_10229-PA/ILUMI_10230-PA/ILUMI_12018-PA/ILUMI_13662-PA/ILUMI_13663-PA/ILUMI_14457-PA/ILUMI_15025-PA/ILUMI_15081-PA/ILUMI_17137-PA/ILUMI_18188-PA
	Ilu	expansion	K08337	ATG7; ubiquitin-like modifier-activating enzyme ATG7	13/1680	16/13578	5.95472e-10	4.59364e-09	1.6118e-09	13	KO	ILUMI_01665-PA/ILUMI_02763-PA/ILUMI_03238-PA/ILUMI_07956-PA/ILUMI_12882-PA/ILUMI_14709-PA/ILUMI_16410-PA/ILUMI_17049-PA/ILUMI_19947-PA/ILUMI_20559-PA/ILUMI_23660-PA/ILUMI_26012-PA/ILUMI_26995-PA
	Ilu	expansion	K04228	AVPR2; arginine vasopressin receptor 2	20/1680	58/13578	1.09084e-05	3.02078e-05	1.05992e-05	20	KO	ILUMI_01905-PA/ILUMI_02118-PA/ILUMI_03971-PA/ILUMI_04928-PA/ILUMI_05039-PA/ILUMI_05586-PA/ILUMI_11422-PA/ILUMI_11504-PA/ILUMI_13507-PA/ILUMI_13777-PA/ILUMI_14110-PA/ILUMI_14186-PA/ILUMI_15957-PA/ILUMI_16451-PA/ILUMI_16866-PA/ILUMI_17835-PA/ILUMI_18335-PA/ILUMI_18838-PA/ILUMI_20305-PA/ILUMI_24940-PA
	Ilu	expansion	K15074	BACURD; BTB/POZ domain-containing adapter for CUL3-mediated RhoA	13/1680	28/13578	9.38053e-06	2.7381e-05	9.60738e-06	13	KO	ILUMI_02069-PA/ILUMI_10581-PA/ILUMI_11032-PA/ILUMI_11242-PA/ILUMI_12558-PA/ILUMI_13408-PA/ILUMI_14544-PA/ILUMI_15337-PA/ILUMI_19969-PA/ILUMI_21147-PA/ILUMI_22738-PA/ILUMI_26658-PA/ILUMI_27254-PA
	Ilu	expansion	K00108	betA, CHDH; choline dehydrogenase [EC:1.1.99.1]	39/1680	72/13578	1.49296e-17	2.30343e-16	8.08221e-17	39	KO	ILUMI_02833-PA/ILUMI_02834-PA/ILUMI_02912-PA/ILUMI_03996-PA/ILUMI_04233-PA/ILUMI_04518-PA/ILUMI_05409-PA/ILUMI_06175-PA/ILUMI_06176-PA/ILUMI_07115-PA/ILUMI_08394-PA/ILUMI_10384-PA/ILUMI_11959-PA/ILUMI_14287-PA/ILUMI_14783-PA/ILUMI_15690-PA/ILUMI_16483-PA/ILUMI_17935-PA/ILUMI_18520-PA/ILUMI_19092-PA/ILUMI_19357-PA/ILUMI_19717-PA/ILUMI_19718-PA/ILUMI_19720-PA/ILUMI_19822-PA/ILUMI_19997-PA/ILUMI_242…
	Ilu	expansion	K11321	BRD8; bromodomain-containing protein 8	20/1680	91/13578	0.00700972	0.0116469	0.00408664	20	KO	ILUMI_06022-PA/ILUMI_08590-PA/ILUMI_10653-PA/ILUMI_14905-PA/ILUMI_15268-PA/ILUMI_15619-PA/ILUMI_15813-PA/ILUMI_15824-PA/ILUMI_16158-PA/ILUMI_17204-PA/ILUMI_17376-PA/ILUMI_17725-PA/ILUMI_17833-PA/ILUMI_18577-PA/ILUMI_18687-PA/ILUMI_19270-PA/ILUMI_22557-PA/ILUMI_22732-PA/ILUMI_25242-PA/ILUMI_27549-PA
	Ilu	expansion	K15196	BRF1, GTF3B; transcription factor IIIB 90 kDa	10/1680	23/13578	0.000203006	0.000421628	0.00014794	10	KO	ILUMI_00567-PA/ILUMI_00578-PA/ILUMI_07250-PA/ILUMI_08178-PA/ILUMI_08787-PA/ILUMI_10062-PA/ILUMI_10466-PA/ILUMI_22739-PA/ILUMI_25937-PA/ILUMI_26334-PA
	Ilu	expansion	K03364	CDH1; cell division cycle 20-like protein 1,	15/1680	60/13578	0.0053837	0.00922921	0.00323832	15	KO	ILUMI_00918-PA/ILUMI_02963-PA/ILUMI_07937-PA/ILUMI_13450-PA/ILUMI_13737-PA/ILUMI_14435-PA/ILUMI_15232-PA/ILUMI_15251-PA/ILUMI_15723-PA/ILUMI_15933-PA/ILUMI_16051-PA/ILUMI_16918-PA/ILUMI_17840-PA/ILUMI_23111-PA/ILUMI_24029-PA
	Ilu	expansion	K03927	CES2; carboxylesterase 2 [EC:3.1.1.1 3.1.1.84 3.1.1.56]	7/1680	12/13578	0.000196977	0.000417128	0.000146361	7	KO	ILUMI_02212-PA/ILUMI_02213-PA/ILUMI_02214-PA/ILUMI_03838-PA/ILUMI_07729-PA/ILUMI_14353-PA/ILUMI_19486-PA
	Ilu	expansion	K14999	CYP6; cytochrome P450 family 6 [EC:1.14.-.-]	14/1680	16/13578	1.76769e-11	1.46854e-10	5.15277e-11	14	KO	ILUMI_09672-PA/ILUMI_12409-PA/ILUMI_12410-PA/ILUMI_17793-PA/ILUMI_18665-PA/ILUMI_19527-PA/ILUMI_19912-PA/ILUMI_25769-PA/ILUMI_26856-PA/ILUMI_26859-PA/ILUMI_26861-PA/ILUMI_26862-PA/ILUMI_26864-PA/ILUMI_26866-PA
	Ilu	expansion	K15002	CYP6; cytochrome P450, family 6 [EC:1.14.-.-]	64/1680	103/13578	8.21053e-33	8.86738e-31	3.11136e-31	64	KO	ILUMI_00104-PA/ILUMI_01617-PA/ILUMI_01618-PA/ILUMI_01619-PA/ILUMI_02104-PA/ILUMI_02105-PA/ILUMI_03241-PA/ILUMI_03243-PA/ILUMI_03244-PA/ILUMI_03246-PA/ILUMI_03247-PA/ILUMI_05233-PA/ILUMI_07203-PA/ILUMI_07205-PA/ILUMI_07206-PA/ILUMI_07208-PA/ILUMI_07962-PA/ILUMI_08337-PA/ILUMI_08338-PA/ILUMI_08768-PA/ILUMI_08770-PA/ILUMI_08850-PA/ILUMI_08920-PA/ILUMI_08961-PA/ILUMI_08962-PA/ILUMI_09065-PA/ILUMI_094…
	Ilu	expansion	K15003	CYP9; cytochrome P450 family 9 [EC:1.14.-.-]	49/1680	91/13578	1.46905e-21	3.17315e-20	1.11339e-20	49	KO	ILUMI_02503-PA/ILUMI_02504-PA/ILUMI_02505-PA/ILUMI_02506-PA/ILUMI_02507-PA/ILUMI_02842-PA/ILUMI_02843-PA/ILUMI_04741-PA/ILUMI_04742-PA/ILUMI_04957-PA/ILUMI_05749-PA/ILUMI_05752-PA/ILUMI_06618-PA/ILUMI_06619-PA/ILUMI_06622-PA/ILUMI_06625-PA/ILUMI_06627-PA/ILUMI_06628-PA/ILUMI_06629-PA/ILUMI_06631-PA/ILUMI_06752-PA/ILUMI_07590-PA/ILUMI_08020-PA/ILUMI_08022-PA/ILUMI_08153-PA/ILUMI_08592-PA/ILUMI_090…
	Ilu	expansion	K14807	DDX51, DBP6; ATP-dependent RNA helicase DDX51/DBP6 [EC:3.6.4.13]	18/1680	20/13578	6.32834e-15	8.54326e-14	2.99764e-14	18	KO	ILUMI_00363-PA/ILUMI_01948-PA/ILUMI_02501-PA/ILUMI_02595-PA/ILUMI_03314-PA/ILUMI_05913-PA/ILUMI_06400-PA/ILUMI_08267-PA/ILUMI_08576-PA/ILUMI_10719-PA/ILUMI_11031-PA/ILUMI_12233-PA/ILUMI_12234-PA/ILUMI_15010-PA/ILUMI_17153-PA/ILUMI_18267-PA/ILUMI_19485-PA/ILUMI_24669-PA
	Ilu	expansion	K11592	DICER1, DCR1; endoribonuclease Dicer [EC:3.1.26.-]	6/1680	20/13578	0.0296951	0.0445426	0.015629	6	KO	ILUMI_08968-PA/ILUMI_14953-PA/ILUMI_22929-PA/ILUMI_23614-PA/ILUMI_24796-PA/ILUMI_25316-PA
	Ilu	expansion	K00292	E1.5.1.9; saccharopine dehydrogenase (NAD+, L-glutamate forming) [EC:1.5.1.9]	7/1680	11/13578	9.19123e-05	0.000211203	7.41062e-05	7	KO	ILUMI_01014-PA/ILUMI_01191-PA/ILUMI_07271-PA/ILUMI_15054-PA/ILUMI_19287-PA/ILUMI_19288-PA/ILUMI_21875-PA
	Ilu	expansion	K15183	ELL; RNA polymerase II elongation factor ELL	5/1680	11/13578	0.00698934	0.0116469	0.00408664	5	KO	ILUMI_02031-PA/ILUMI_12376-PA/ILUMI_14764-PA/ILUMI_17776-PA/ILUMI_21243-PA
	Ilu	expansion	K01143	exo; exodeoxyribonuclease (lambda-induced) [EC:3.1.11.3]	6/1680	10/13578	0.000478959	0.000975992	0.000342454	6	KO	ILUMI_07601-PA/ILUMI_15197-PA/ILUMI_16523-PA/ILUMI_21355-PA/ILUMI_23658-PA/ILUMI_23918-PA
	Ilu	expansion	K00540	fqr; F420H(2)-dependent quinone reductase [EC:1.1.98.-]	18/1680	53/13578	3.76556e-05	9.03733e-05	3.17099e-05	18	KO	ILUMI_04040-PA/ILUMI_04041-PA/ILUMI_04042-PA/ILUMI_04043-PA/ILUMI_04044-PA/ILUMI_04045-PA/ILUMI_04046-PA/ILUMI_04047-PA/ILUMI_04848-PA/ILUMI_04849-PA/ILUMI_09476-PA/ILUMI_11220-PA/ILUMI_12584-PA/ILUMI_12586-PA/ILUMI_15835-PA/ILUMI_21306-PA/ILUMI_25663-PA/ILUMI_25664-PA
	Ilu	expansion	K00115	GLD; glucose 1-dehydrogenase (FAD, quinone) [EC:1.1.5.9]	8/1680	12/13578	1.68659e-05	4.44272e-05	1.55885e-05	8	KO	ILUMI_05411-PA/ILUMI_08393-PA/ILUMI_10428-PA/ILUMI_10429-PA/ILUMI_11980-PA/ILUMI_13290-PA/ILUMI_17650-PA/ILUMI_26373-PA
	Ilu	expansion	K06230	GLI3; zinc finger protein GLI3	13/1680	29/13578	1.50815e-05	4.07201e-05	1.42877e-05	13	KO	ILUMI_01255-PA/ILUMI_06584-PA/ILUMI_13005-PA/ILUMI_15237-PA/ILUMI_15260-PA/ILUMI_15776-PA/ILUMI_17205-PA/ILUMI_19048-PA/ILUMI_19790-PA/ILUMI_20911-PA/ILUMI_22397-PA/ILUMI_23206-PA/ILUMI_26207-PA
	Ilu	expansion	K08471	GR; gustatory receptor	42/1680	160/13578	1.2747e-06	4.91668e-06	1.72515e-06	42	KO	ILUMI_01326-PA/ILUMI_01451-PA/ILUMI_02064-PA/ILUMI_02070-PA/ILUMI_02071-PA/ILUMI_03849-PA/ILUMI_03853-PA/ILUMI_08071-PA/ILUMI_08898-PA/ILUMI_11128-PA/ILUMI_11275-PA/ILUMI_11545-PA/ILUMI_11589-PA/ILUMI_12457-PA/ILUMI_12877-PA/ILUMI_13206-PA/ILUMI_13209-PA/ILUMI_13218-PA/ILUMI_13890-PA/ILUMI_14440-PA/ILUMI_16949-PA/ILUMI_17164-PA/ILUMI_18089-PA/ILUMI_18438-PA/ILUMI_18507-PA/ILUMI_18636-PA/ILUMI_186…
	Ilu	expansion	K00799	GST, gst; glutathione S-transferase [EC:2.5.1.18]	15/1680	58/13578	0.00381796	0.00687233	0.00241134	15	KO	ILUMI_03445-PA/ILUMI_04818-PA/ILUMI_04821-PA/ILUMI_04822-PA/ILUMI_04824-PA/ILUMI_04826-PA/ILUMI_04827-PA/ILUMI_11855-PA/ILUMI_11856-PA/ILUMI_14071-PA/ILUMI_14677-PA/ILUMI_15118-PA/ILUMI_16315-PA/ILUMI_17008-PA/ILUMI_18047-PA
	Ilu	expansion	K15201	GTP3C3, TFC4; general transcription factor 3C polypeptide	6/1680	12/13578	0.00168985	0.00320183	0.00112345	6	KO	ILUMI_01258-PA/ILUMI_11714-PA/ILUMI_15955-PA/ILUMI_17889-PA/ILUMI_18585-PA/ILUMI_20223-PA
	Ilu	expansion	K01951	guaA, GMPS; GMP synthase (glutamine-hydrolysing) [EC:6.3.5.2]	10/1680	17/13578	6.97931e-06	2.21696e-05	7.7788e-06	10	KO	ILUMI_02952-PA/ILUMI_06234-PA/ILUMI_08536-PA/ILUMI_12017-PA/ILUMI_13731-PA/ILUMI_14575-PA/ILUMI_15796-PA/ILUMI_16375-PA/ILUMI_18229-PA/ILUMI_19330-PA
	Ilu	expansion	K13663	gumF; acyltransferase [EC:2.3.1.-]	5/1680	14/13578	0.0220529	0.0345176	0.0121114	5	KO	ILUMI_02007-PA/ILUMI_03551-PA/ILUMI_05491-PA/ILUMI_11750-PA/ILUMI_25647-PA
	Ilu	expansion	K00844	HK; hexokinase [EC:2.7.1.1]	17/1680	32/13578	3.1189e-08	1.68421e-07	5.9095e-08	17	KO	ILUMI_00206-PA/ILUMI_06403-PA/ILUMI_09383-PA/ILUMI_09497-PA/ILUMI_11706-PA/ILUMI_12150-PA/ILUMI_12384-PA/ILUMI_13754-PA/ILUMI_15303-PA/ILUMI_16756-PA/ILUMI_20256-PA/ILUMI_20291-PA/ILUMI_20465-PA/ILUMI_21460-PA/ILUMI_22410-PA/ILUMI_26526-PA/ILUMI_26671-PA
	Ilu	expansion	K00069	HPGD; 15-hydroxyprostaglandin dehydrogenase (NAD) [EC:1.1.1.141]	10/1680	29/13578	0.00176719	0.00329062	0.00115461	10	KO	ILUMI_03276-PA/ILUMI_03277-PA/ILUMI_06681-PA/ILUMI_07151-PA/ILUMI_19046-PA/ILUMI_24056-PA/ILUMI_24058-PA/ILUMI_24059-PA/ILUMI_24060-PA/ILUMI_24061-PA
	Ilu	expansion	K03283	HSPA1s; heat shock 70kDa protein 1/2/6/8	10/1680	21/13578	7.91019e-05	0.000185718	6.51641e-05	10	KO	ILUMI_00019-PA/ILUMI_02335-PA/ILUMI_03559-PA/ILUMI_10707-PA/ILUMI_14294-PA/ILUMI_22711-PA/ILUMI_22713-PA/ILUMI_25509-PA/ILUMI_25575-PA/ILUMI_25577-PA
	Ilu	expansion	K05719	ITGB1, CD29; integrin beta 1	6/1680	16/13578	0.00945296	0.0154685	0.00542754	6	KO	ILUMI_02129-PA/ILUMI_02131-PA/ILUMI_02133-PA/ILUMI_02134-PA/ILUMI_02135-PA/ILUMI_04402-PA
	Ilu	expansion	K01063	JHE; juvenile-hormone esterase [EC:3.1.1.59]	41/1680	72/13578	1.81274e-19	3.26294e-18	1.14489e-18	41	KO	ILUMI_01926-PA/ILUMI_01983-PA/ILUMI_01984-PA/ILUMI_01985-PA/ILUMI_01986-PA/ILUMI_01988-PA/ILUMI_01989-PA/ILUMI_02216-PA/ILUMI_03375-PA/ILUMI_03376-PA/ILUMI_03435-PA/ILUMI_03436-PA/ILUMI_03441-PA/ILUMI_03534-PA/ILUMI_03536-PA/ILUMI_03538-PA/ILUMI_03835-PA/ILUMI_04048-PA/ILUMI_04049-PA/ILUMI_04718-PA/ILUMI_04893-PA/ILUMI_06060-PA/ILUMI_06473-PA/ILUMI_06511-PA/ILUMI_06512-PA/ILUMI_06513-PA/ILUMI_088…
	Ilu	expansion	K07497	K07497; putative transposase	25/1680	81/13578	8.73691e-06	2.62107e-05	9.19675e-06	25	KO	ILUMI_04094-PA/ILUMI_07512-PA/ILUMI_08581-PA/ILUMI_09523-PA/ILUMI_11393-PA/ILUMI_12975-PA/ILUMI_15741-PA/ILUMI_16326-PA/ILUMI_16889-PA/ILUMI_16904-PA/ILUMI_17370-PA/ILUMI_17427-PA/ILUMI_18224-PA/ILUMI_19334-PA/ILUMI_19708-PA/ILUMI_20318-PA/ILUMI_21153-PA/ILUMI_21675-PA/ILUMI_21761-PA/ILUMI_21845-PA/ILUMI_21908-PA/ILUMI_22558-PA/ILUMI_22989-PA/ILUMI_25136-PA/ILUMI_25827-PA
	Ilu	expansion	K05098	KDR, VEGFR2, CD309; kinase insert domain protein	11/1680	13/13578	6.20776e-09	3.94375e-08	1.38377e-08	11	KO	ILUMI_07131-PA/ILUMI_07765-PA/ILUMI_08919-PA/ILUMI_13299-PA/ILUMI_15556-PA/ILUMI_17105-PA/ILUMI_17334-PA/ILUMI_20438-PA/ILUMI_21124-PA/ILUMI_22044-PA/ILUMI_25998-PA
	Ilu	expansion	K10395	KIF4; kinesin family member 4	78/1680	342/13578	4.06061e-08	2.01845e-07	7.0823e-08	78	KO	ILUMI_00099-PA/ILUMI_00156-PA/ILUMI_00828-PA/ILUMI_01530-PA/ILUMI_02353-PA/ILUMI_02582-PA/ILUMI_03390-PA/ILUMI_03410-PA/ILUMI_03748-PA/ILUMI_04240-PA/ILUMI_04706-PA/ILUMI_04939-PA/ILUMI_05053-PA/ILUMI_05249-PA/ILUMI_05250-PA/ILUMI_06557-PA/ILUMI_06558-PA/ILUMI_06588-PA/ILUMI_06746-PA/ILUMI_07210-PA/ILUMI_08132-PA/ILUMI_08176-PA/ILUMI_08299-PA/ILUMI_08480-PA/ILUMI_09157-PA/ILUMI_09743-PA/ILUMI_106…
	Ilu	expansion	K01229	LCT; lactase-phlorizin hydrolase [EC:3.2.1.108 3.2.1.62]	14/1680	27/13578	7.78396e-07	3.23334e-06	1.1345e-06	14	KO	ILUMI_01820-PA/ILUMI_03026-PA/ILUMI_03029-PA/ILUMI_03030-PA/ILUMI_03503-PA/ILUMI_07698-PA/ILUMI_08827-PA/ILUMI_09049-PA/ILUMI_12001-PA/ILUMI_18385-PA/ILUMI_19907-PA/ILUMI_19908-PA/ILUMI_19909-PA/ILUMI_20273-PA
	Ilu	expansion	K04309	LGR4, GPR48; leucine-rich repeat-containing G protein-coupled receptor	5/1680	13/13578	0.0157516	0.0250173	0.00877801	5	KO	ILUMI_00232-PA/ILUMI_05581-PA/ILUMI_08343-PA/ILUMI_17084-PA/ILUMI_17666-PA
	Ilu	expansion	K01046	lip, TGL2; triacylglycerol lipase [EC:3.1.1.3]	25/1680	95/13578	0.000164649	0.000355641	0.000124786	25	KO	ILUMI_04116-PA/ILUMI_04629-PA/ILUMI_04630-PA/ILUMI_04632-PA/ILUMI_08040-PA/ILUMI_09252-PA/ILUMI_10029-PA/ILUMI_11805-PA/ILUMI_12940-PA/ILUMI_13459-PA/ILUMI_15333-PA/ILUMI_15501-PA/ILUMI_16166-PA/ILUMI_16335-PA/ILUMI_16597-PA/ILUMI_16692-PA/ILUMI_16798-PA/ILUMI_18146-PA/ILUMI_18278-PA/ILUMI_18430-PA/ILUMI_19088-PA/ILUMI_19251-PA/ILUMI_19252-PA/ILUMI_20076-PA/ILUMI_22536-PA
	Ilu	expansion	K01052	LIPA; lysosomal acid lipase/cholesteryl ester hydrolase [EC:3.1.1.13]	21/1680	45/13578	1.51293e-08	9.07759e-08	3.18512e-08	21	KO	ILUMI_01486-PA/ILUMI_01567-PA/ILUMI_01569-PA/ILUMI_03303-PA/ILUMI_04463-PA/ILUMI_04464-PA/ILUMI_04465-PA/ILUMI_04466-PA/ILUMI_05338-PA/ILUMI_09253-PA/ILUMI_10736-PA/ILUMI_14238-PA/ILUMI_14415-PA/ILUMI_14576-PA/ILUMI_14853-PA/ILUMI_15772-PA/ILUMI_17068-PA/ILUMI_17339-PA/ILUMI_18275-PA/ILUMI_19805-PA/ILUMI_20205-PA
	Ilu	expansion	K08635	MMEL1, NEP; neprilysin [EC:3.4.24.11]	30/1680	57/13578	2.25533e-13	2.21433e-12	7.76957e-13	30	KO	ILUMI_01796-PA/ILUMI_02562-PA/ILUMI_03845-PA/ILUMI_04005-PA/ILUMI_04166-PA/ILUMI_04170-PA/ILUMI_04913-PA/ILUMI_05875-PA/ILUMI_05941-PA/ILUMI_05943-PA/ILUMI_08593-PA/ILUMI_09785-PA/ILUMI_10113-PA/ILUMI_10788-PA/ILUMI_12458-PA/ILUMI_12459-PA/ILUMI_13276-PA/ILUMI_18710-PA/ILUMI_19691-PA/ILUMI_20111-PA/ILUMI_21609-PA/ILUMI_21610-PA/ILUMI_22552-PA/ILUMI_22553-PA/ILUMI_22554-PA/ILUMI_22556-PA/ILUMI_259…
	Ilu	expansion	K10356	MYO1; myosin I	5/1680	12/13578	0.0107747	0.0173682	0.00609409	5	KO	ILUMI_07824-PA/ILUMI_10140-PA/ILUMI_10419-PA/ILUMI_17291-PA/ILUMI_19975-PA
	Ilu	expansion	K12882	NCBP1, CBP80; nuclear cap-binding protein subunit 1	16/1680	47/13578	9.75285e-05	0.000219439	7.69962e-05	16	KO	ILUMI_03227-PA/ILUMI_06367-PA/ILUMI_09808-PA/ILUMI_11213-PA/ILUMI_12891-PA/ILUMI_13117-PA/ILUMI_13434-PA/ILUMI_13641-PA/ILUMI_13707-PA/ILUMI_13908-PA/ILUMI_16950-PA/ILUMI_18161-PA/ILUMI_21087-PA/ILUMI_21088-PA/ILUMI_21726-PA/ILUMI_22987-PA
	Ilu	expansion	K14834	NOC3; nucleolar complex protein 3	19/1680	57/13578	3.11159e-05	7.81517e-05	2.74216e-05	19	KO	ILUMI_00474-PA/ILUMI_00832-PA/ILUMI_03537-PA/ILUMI_09014-PA/ILUMI_13442-PA/ILUMI_16634-PA/ILUMI_17254-PA/ILUMI_17737-PA/ILUMI_18280-PA/ILUMI_18374-PA/ILUMI_19837-PA/ILUMI_23362-PA/ILUMI_23933-PA/ILUMI_24954-PA/ILUMI_25375-PA/ILUMI_25401-PA/ILUMI_25792-PA/ILUMI_26706-PA/ILUMI_26801-PA
	Ilu	expansion	K07190	PHKA_B; phosphorylase kinase alpha/beta subunit	9/1680	14/13578	7.4324e-06	2.29343e-05	8.04711e-06	9	KO	ILUMI_00866-PA/ILUMI_02194-PA/ILUMI_03205-PA/ILUMI_05066-PA/ILUMI_06694-PA/ILUMI_11539-PA/ILUMI_16817-PA/ILUMI_17060-PA/ILUMI_26705-PA
	Ilu	expansion	K15255	PIF1; ATP-dependent DNA helicase PIF1 [EC:3.6.4.12]	24/1680	35/13578	1.51828e-14	1.63974e-13	5.75346e-14	24	KO	ILUMI_02924-PA/ILUMI_04209-PA/ILUMI_07499-PA/ILUMI_08127-PA/ILUMI_09471-PA/ILUMI_11133-PA/ILUMI_11775-PA/ILUMI_12050-PA/ILUMI_12691-PA/ILUMI_14164-PA/ILUMI_14329-PA/ILUMI_14924-PA/ILUMI_15272-PA/ILUMI_15439-PA/ILUMI_15975-PA/ILUMI_17070-PA/ILUMI_19232-PA/ILUMI_19374-PA/ILUMI_19375-PA/ILUMI_20203-PA/ILUMI_21249-PA/ILUMI_21795-PA/ILUMI_23941-PA/ILUMI_26893-PA
	Ilu	expansion	K02330	POLB; DNA polymerase beta [EC:2.7.7.7 4.2.99.-]	7/1680	10/13578	3.74381e-05	9.03733e-05	3.17099e-05	7	KO	ILUMI_07281-PA/ILUMI_09855-PA/ILUMI_09858-PA/ILUMI_21652-PA/ILUMI_21653-PA/ILUMI_26219-PA/ILUMI_26783-PA
	Ilu	expansion	K07376	PRKG1; cGMP-dependent protein kinase 1 [EC:2.7.11.12]	4/1680	10/13578	0.0264887	0.0408683	0.0143398	4	KO	ILUMI_05739-PA/ILUMI_09042-PA/ILUMI_15818-PA/ILUMI_16069-PA
	Ilu	expansion	K01514	PRUNE, PPX1; exopolyphosphatase [EC:3.6.1.11]	23/1680	55/13578	4.11167e-08	2.01845e-07	7.0823e-08	23	KO	ILUMI_03710-PA/ILUMI_05910-PA/ILUMI_06823-PA/ILUMI_09426-PA/ILUMI_10949-PA/ILUMI_11429-PA/ILUMI_12156-PA/ILUMI_13730-PA/ILUMI_15277-PA/ILUMI_15290-PA/ILUMI_15746-PA/ILUMI_16274-PA/ILUMI_17120-PA/ILUMI_17382-PA/ILUMI_18408-PA/ILUMI_18431-PA/ILUMI_18933-PA/ILUMI_19234-PA/ILUMI_19425-PA/ILUMI_21152-PA/ILUMI_21683-PA/ILUMI_26479-PA/ILUMI_26757-PA
	Ilu	expansion	K13948	PTGR1, LTB4DH; prostaglandin reductase 1 [EC:1.3.1.74 1.3.1.48]	8/1680	10/13578	1.93184e-06	6.95463e-06	2.44022e-06	8	KO	ILUMI_05988-PA/ILUMI_05989-PA/ILUMI_05990-PA/ILUMI_05991-PA/ILUMI_05993-PA/ILUMI_05994-PA/ILUMI_05995-PA/ILUMI_05996-PA
	Ilu	expansion	K14558	PWP2, UTP1; periodic tryptophan protein 2	16/1680	20/13578	8.40539e-12	7.56486e-11	2.65434e-11	16	KO	ILUMI_01110-PA/ILUMI_03334-PA/ILUMI_05720-PA/ILUMI_08190-PA/ILUMI_08441-PA/ILUMI_09936-PA/ILUMI_10207-PA/ILUMI_14015-PA/ILUMI_14060-PA/ILUMI_14499-PA/ILUMI_14560-PA/ILUMI_15576-PA/ILUMI_16728-PA/ILUMI_18016-PA/ILUMI_19808-PA/ILUMI_24756-PA
	Ilu	expansion	K03002	RPA2, POLR1B; DNA-directed RNA polymerase I subunit	20/1680	56/13578	5.92751e-06	1.93991e-05	6.80671e-06	20	KO	ILUMI_01634-PA/ILUMI_02289-PA/ILUMI_02579-PA/ILUMI_06595-PA/ILUMI_06715-PA/ILUMI_07012-PA/ILUMI_08600-PA/ILUMI_11933-PA/ILUMI_13652-PA/ILUMI_14538-PA/ILUMI_16590-PA/ILUMI_16631-PA/ILUMI_17193-PA/ILUMI_19789-PA/ILUMI_21178-PA/ILUMI_21530-PA/ILUMI_22087-PA/ILUMI_24659-PA/ILUMI_24908-PA/ILUMI_27032-PA
	Ilu	expansion	K13963	SERPINB; serpin B	16/1680	60/13578	0.00203423	0.00372368	0.00130656	16	KO	ILUMI_06948-PA/ILUMI_06949-PA/ILUMI_07520-PA/ILUMI_08655-PA/ILUMI_08656-PA/ILUMI_10005-PA/ILUMI_11059-PA/ILUMI_11061-PA/ILUMI_11062-PA/ILUMI_11399-PA/ILUMI_11400-PA/ILUMI_12666-PA/ILUMI_12668-PA/ILUMI_20055-PA/ILUMI_26485-PA/ILUMI_27303-PA
	Ilu	expansion	K11433	SETMAR; [histone H3]-lysine36 N-dimethyltransferase SETMAR [EC:2.1.1.357]	6/1680	14/13578	0.0044094	0.00768089	0.00269505	6	KO	ILUMI_00770-PA/ILUMI_11022-PA/ILUMI_17798-PA/ILUMI_20125-PA/ILUMI_25631-PA/ILUMI_25973-PA
	Ilu	expansion	K15107	SLC25A18_22, GC; solute carrier family 25 (mitochondrial	19/1680	38/13578	1.77125e-08	1.00682e-07	3.5327e-08	19	KO	ILUMI_03986-PA/ILUMI_06430-PA/ILUMI_07969-PA/ILUMI_08558-PA/ILUMI_08695-PA/ILUMI_15535-PA/ILUMI_16538-PA/ILUMI_16540-PA/ILUMI_16551-PA/ILUMI_17031-PA/ILUMI_17354-PA/ILUMI_18131-PA/ILUMI_18491-PA/ILUMI_19461-PA/ILUMI_22635-PA/ILUMI_23489-PA/ILUMI_24210-PA/ILUMI_24249-PA/ILUMI_24678-PA
	Ilu	expansion	K15102	SLC25A3, PHC, PIC; solute carrier family 25	12/1680	36/13578	0.000888528	0.00171359	0.000601259	12	KO	ILUMI_01943-PA/ILUMI_03453-PA/ILUMI_05641-PA/ILUMI_07603-PA/ILUMI_09055-PA/ILUMI_10447-PA/ILUMI_10448-PA/ILUMI_10697-PA/ILUMI_23004-PA/ILUMI_24034-PA/ILUMI_25975-PA/ILUMI_26623-PA
	Ilu	expansion	K15115	SLC25A32, MFT; solute carrier family 25 (mitochondrial	17/1680	33/13578	5.6919e-08	2.67272e-07	9.37796e-08	17	KO	ILUMI_01663-PA/ILUMI_02109-PA/ILUMI_03561-PA/ILUMI_04751-PA/ILUMI_06747-PA/ILUMI_08708-PA/ILUMI_10204-PA/ILUMI_13722-PA/ILUMI_14697-PA/ILUMI_16555-PA/ILUMI_21537-PA/ILUMI_22951-PA/ILUMI_24106-PA/ILUMI_24250-PA/ILUMI_24672-PA/ILUMI_25861-PA/ILUMI_26046-PA
	Ilu	expansion	K08145	SLC2A8, GLUT8; MFS transporter, SP family, solute	10/1680	19/13578	2.61995e-05	6.73702e-05	2.36387e-05	10	KO	ILUMI_14526-PA/ILUMI_21223-PA/ILUMI_21224-PA/ILUMI_21226-PA/ILUMI_21228-PA/ILUMI_21231-PA/ILUMI_21233-PA/ILUMI_22912-PA/ILUMI_22921-PA/ILUMI_22922-PA
	Ilu	expansion	K14613	SLC46A1; MFS transporter, PCFT/HCP family, solute carrier	22/1680	85/13578	0.000509678	0.00101936	0.000357669	22	KO	ILUMI_00604-PA/ILUMI_01392-PA/ILUMI_04095-PA/ILUMI_14663-PA/ILUMI_15172-PA/ILUMI_15265-PA/ILUMI_15279-PA/ILUMI_15446-PA/ILUMI_15779-PA/ILUMI_18763-PA/ILUMI_18808-PA/ILUMI_19904-PA/ILUMI_21056-PA/ILUMI_21743-PA/ILUMI_21841-PA/ILUMI_21934-PA/ILUMI_21935-PA/ILUMI_21936-PA/ILUMI_21937-PA/ILUMI_22363-PA/ILUMI_24183-PA/ILUMI_26897-PA
	Ilu	expansion	K14388	SLC5A8_12, SMCT; solute carrier family 5 (sodium-coupled	16/1680	30/13578	7.42951e-08	3.34328e-07	1.17308e-07	16	KO	ILUMI_04247-PA/ILUMI_04248-PA/ILUMI_04250-PA/ILUMI_04251-PA/ILUMI_04252-PA/ILUMI_06320-PA/ILUMI_08055-PA/ILUMI_08807-PA/ILUMI_13726-PA/ILUMI_13727-PA/ILUMI_13728-PA/ILUMI_13729-PA/ILUMI_18801-PA/ILUMI_19438-PA/ILUMI_22869-PA/ILUMI_25784-PA
	Ilu	expansion	K06838	SLIT1; slit 1	6/1680	14/13578	0.0044094	0.00768089	0.00269505	6	KO	ILUMI_13157-PA/ILUMI_13158-PA/ILUMI_20061-PA/ILUMI_20062-PA/ILUMI_27341-PA/ILUMI_27344-PA
	Ilu	expansion	K01014	SULT1A; aryl sulfotransferase [EC:2.8.2.1]	12/1680	21/13578	1.24025e-06	4.91668e-06	1.72515e-06	12	KO	ILUMI_03295-PA/ILUMI_07154-PA/ILUMI_07589-PA/ILUMI_12215-PA/ILUMI_12535-PA/ILUMI_12537-PA/ILUMI_12538-PA/ILUMI_13326-PA/ILUMI_17353-PA/ILUMI_19497-PA/ILUMI_19590-PA/ILUMI_19984-PA
	Ilu	expansion	K01016	SULT1E1, STE; estrone sulfotransferase [EC:2.8.2.4]	7/1680	25/13578	0.0281098	0.0427586	0.015003	7	KO	ILUMI_11829-PA/ILUMI_13325-PA/ILUMI_13327-PA/ILUMI_16805-PA/ILUMI_17275-PA/ILUMI_17727-PA/ILUMI_25120-PA
	Ilu	expansion	K05401	TLR3, CD283; toll-like receptor 3	54/1680	93/13578	8.45573e-26	2.28305e-24	8.01069e-25	54	KO	ILUMI_00890-PA/ILUMI_00891-PA/ILUMI_00892-PA/ILUMI_04126-PA/ILUMI_05197-PA/ILUMI_05825-PA/ILUMI_05965-PA/ILUMI_06075-PA/ILUMI_06160-PA/ILUMI_06161-PA/ILUMI_06162-PA/ILUMI_06163-PA/ILUMI_06593-PA/ILUMI_07424-PA/ILUMI_07425-PA/ILUMI_07426-PA/ILUMI_07833-PA/ILUMI_09359-PA/ILUMI_09862-PA/ILUMI_09873-PA/ILUMI_09874-PA/ILUMI_10004-PA/ILUMI_10006-PA/ILUMI_10208-PA/ILUMI_10689-PA/ILUMI_10692-PA/ILUMI_109…
	Ilu	expansion	K13084	TMEM55; phosphatidylinositol-4,5-bisphosphate 4-phosphatase [EC:3.1.3.78]	9/1680	18/13578	0.000113289	0.000249698	8.76133e-05	9	KO	ILUMI_00433-PA/ILUMI_01222-PA/ILUMI_04032-PA/ILUMI_08286-PA/ILUMI_09772-PA/ILUMI_14218-PA/ILUMI_14705-PA/ILUMI_17079-PA/ILUMI_25901-PA
	Ilu	expansion	K14258	TRET1; facilitated trehalose transporter	53/1680	85/13578	1.7265e-27	9.32309e-26	3.27126e-26	53	KO	ILUMI_00182-PA/ILUMI_00183-PA/ILUMI_00921-PA/ILUMI_01461-PA/ILUMI_01462-PA/ILUMI_01463-PA/ILUMI_01464-PA/ILUMI_01465-PA/ILUMI_01466-PA/ILUMI_02059-PA/ILUMI_02774-PA/ILUMI_08182-PA/ILUMI_10243-PA/ILUMI_10244-PA/ILUMI_10455-PA/ILUMI_11365-PA/ILUMI_11366-PA/ILUMI_13235-PA/ILUMI_13485-PA/ILUMI_13495-PA/ILUMI_13586-PA/ILUMI_14169-PA/ILUMI_15483-PA/ILUMI_18070-PA/ILUMI_18607-PA/ILUMI_20172-PA/ILUMI_212…
	Ilu	expansion	K11997	TRIM2_3; tripartite motif-containing protein 2/3	14/1680	32/13578	1.00081e-05	2.84442e-05	9.9804e-06	14	KO	ILUMI_00385-PA/ILUMI_00386-PA/ILUMI_00388-PA/ILUMI_00389-PA/ILUMI_00390-PA/ILUMI_13484-PA/ILUMI_13486-PA/ILUMI_19276-PA/ILUMI_21139-PA/ILUMI_22408-PA/ILUMI_24332-PA/ILUMI_24334-PA/ILUMI_24335-PA/ILUMI_24336-PA
	Ilu	expansion	K07374	TUBA; tubulin alpha	11/1680	13/13578	6.20776e-09	3.94375e-08	1.38377e-08	11	KO	ILUMI_01008-PA/ILUMI_04737-PA/ILUMI_06827-PA/ILUMI_09832-PA/ILUMI_11325-PA/ILUMI_23535-PA/ILUMI_23536-PA/ILUMI_23537-PA/ILUMI_23538-PA/ILUMI_25487-PA/ILUMI_26405-PA
	Ilu	expansion	K00699	UGT; glucuronosyltransferase [EC:2.4.1.17]	43/1680	98/13578	7.16637e-15	8.59964e-14	3.01742e-14	43	KO	ILUMI_00407-PA/ILUMI_00537-PA/ILUMI_00538-PA/ILUMI_02412-PA/ILUMI_02413-PA/ILUMI_03060-PA/ILUMI_03654-PA/ILUMI_03957-PA/ILUMI_04855-PA/ILUMI_05090-PA/ILUMI_06155-PA/ILUMI_06156-PA/ILUMI_07578-PA/ILUMI_07591-PA/ILUMI_09707-PA/ILUMI_09708-PA/ILUMI_10246-PA/ILUMI_10259-PA/ILUMI_12614-PA/ILUMI_12615-PA/ILUMI_13470-PA/ILUMI_13472-PA/ILUMI_13473-PA/ILUMI_13474-PA/ILUMI_13475-PA/ILUMI_14321-PA/ILUMI_160…
	Ilu	expansion	K14861	URB1; nucleolar pre-ribosomal-associated protein 1	16/1680	37/13578	2.80549e-06	9.77398e-06	3.42947e-06	16	KO	ILUMI_04711-PA/ILUMI_05912-PA/ILUMI_06399-PA/ILUMI_06561-PA/ILUMI_07523-PA/ILUMI_07839-PA/ILUMI_08092-PA/ILUMI_14737-PA/ILUMI_15009-PA/ILUMI_15304-PA/ILUMI_15583-PA/ILUMI_15809-PA/ILUMI_16127-PA/ILUMI_16180-PA/ILUMI_16960-PA/ILUMI_21673-PA
	Ilu	expansion	K00106	XDH; xanthine dehydrogenase/oxidase [EC:1.17.1.4 1.17.3.2]	11/1680	20/13578	5.80719e-06	1.93991e-05	6.80671e-06	11	KO	ILUMI_01423-PA/ILUMI_05827-PA/ILUMI_05828-PA/ILUMI_06112-PA/ILUMI_06113-PA/ILUMI_08680-PA/ILUMI_10770-PA/ILUMI_16642-PA/ILUMI_18872-PA/ILUMI_21179-PA/ILUMI_22637-PA
	Ilu	expansion	K12619	XRN2, RAT1; 5'-3' exoribonuclease 2 [EC:3.1.13.-]	22/1680	45/13578	2.27257e-09	1.63625e-08	5.74122e-09	22	KO	ILUMI_00551-PA/ILUMI_02768-PA/ILUMI_03613-PA/ILUMI_03898-PA/ILUMI_03950-PA/ILUMI_11052-PA/ILUMI_13547-PA/ILUMI_15021-PA/ILUMI_15106-PA/ILUMI_15159-PA/ILUMI_15233-PA/ILUMI_16327-PA/ILUMI_16454-PA/ILUMI_16792-PA/ILUMI_17091-PA/ILUMI_17202-PA/ILUMI_18637-PA/ILUMI_20449-PA/ILUMI_20541-PA/ILUMI_22209-PA/ILUMI_25646-PA/ILUMI_27135-PA
	Ilu	expansion	K07114	yfbK; Ca-activated chloride channel homolog	11/1680	18/13578	1.39546e-06	5.1969e-06	1.82347e-06	11	KO	ILUMI_06973-PA/ILUMI_06974-PA/ILUMI_07056-PA/ILUMI_07057-PA/ILUMI_07190-PA/ILUMI_10766-PA/ILUMI_10917-PA/ILUMI_17080-PA/ILUMI_17420-PA/ILUMI_18562-PA/ILUMI_20315-PA
	Ilu	contraction	K05673	ABCC4; ATP-binding cassette, subfamily C (CFTR/MRP), member	21/51	38/13578	2.67696e-43	2.14157e-42	8.45355e-43	21	KO	ILUMI_00648-PA/ILUMI_05261-PA/ILUMI_05263-PA/ILUMI_09443-PA/ILUMI_11261-PA/ILUMI_11262-PA/ILUMI_11735-PA/ILUMI_11737-PA/ILUMI_12173-PA/ILUMI_17380-PA/ILUMI_17809-PA/ILUMI_19571-PA/ILUMI_22035-PA/ILUMI_23292-PA/ILUMI_23294-PA/ILUMI_24862-PA/ILUMI_24863-PA/ILUMI_24865-PA/ILUMI_24866-PA/ILUMI_24867-PA/ILUMI_25557-PA
	Ilu	contraction	K01090	E3.1.3.16; protein phosphatase [EC:3.1.3.16]	3/51	40/13578	0.000447202	0.000894404	0.000353054	3	KO	ILUMI_21186-PA/ILUMI_21188-PA/ILUMI_21190-PA
	Ilu	contraction	K00665	FASN; fatty acid synthase, animal type [EC:2.3.1.85]	9/51	22/13578	3.38506e-17	1.35402e-16	5.34483e-17	9	KO	ILUMI_00040-PA/ILUMI_01702-PA/ILUMI_06894-PA/ILUMI_07913-PA/ILUMI_07921-PA/ILUMI_12358-PA/ILUMI_18254-PA/ILUMI_20026-PA/ILUMI_22210-PA
	Ilu	contraction	K04533	HD; huntingtin	5/51	15/13578	1.78439e-09	4.75837e-09	1.8783e-09	5	KO	ILUMI_02243-PA/ILUMI_08550-PA/ILUMI_08551-PA/ILUMI_09635-PA/ILUMI_27552-PA
	Ilu	contraction	K05719	ITGB1, CD29; integrin beta 1	2/51	16/13578	0.00160494	0.0025679	0.00101364	2	KO	ILUMI_06019-PA/ILUMI_19241-PA
	AB-LRS	expansion	GO:0043190	ATP-binding cassette (ABC) transporter complex	20/368	38/54219	7.67812e-34	2.64469e-33	1.25724e-33	20	cellular_component	Ess04596.t1/Ess04598.t1/Ess06499.t1/Ess09951.t1/Ess11718.t1/Star00798.t1/Star00808.t1/Star01093.t1/Star07367.t1/Star07572.t1/Star07725.t1/Star07957.t1/Star08312.t1/Ves04080.t1/Ves05553.t1/Ves08360.t1/Ves09920.t1/Ves11571.t1/Ves14422.t1/Ves18415.t1
	AB-LRS	expansion	GO:0016887	ATPase activity	72/368	764/54219	2.13784e-59	9.46759e-59	4.50072e-59	72	molecular_function	Ess04596.t1/Ess04597.t1/Ess04598.t1/Ess04653.t1/Ess06499.t1/Ess08236.t1/Ess09951.t1/Ess11718.t1/LT02938/LT04984/LT06159/LT06167/LT06485/LT06705/LT08846/LT12555/LT12556/LT14534/LT14535/LT14536/LT14537/LT14538/LT14539/LT16474/LY01146/LY01930/LY06214/LY14425/LY14432/LY15842/LY16868/LY16870/LY18412/PPYR_02870-PA/PPYR_02962-PA/PPYR_02963-PA/PPYR_03389-PA/PPYR_03391-PA/PPYR_03654-PA/PPYR_03655-PA/PPYR_…
	AB-LRS	expansion	GO:0015074	DNA integration	7/368	321/54219	0.00669479	0.0122082	0.00580354	7	biological_process	LT15982/LT16264/LT16598/LT18706/LT19320/PPYR_02110-PA/PPYR_15055-PA
	AB-LRS	expansion	GO:0006310	DNA recombination	7/368	253/54219	0.00182978	0.0035452	0.00168532	7	biological_process	LT15982/LT16264/LT16598/LT18706/LT19320/PPYR_02110-PA/PPYR_15055-PA
	AB-LRS	expansion	GO:0031012	extracellular matrix	19/368	131/54219	7.03474e-20	1.98252e-19	9.42453e-20	19	cellular_component	Ess00395.t1/Ess03694.t1/Ess04153.t1/Ess11584.t1/Ess11585.t1/Ess11586.t1/Ess11587.t1/Ess11588.t1/Ess11589.t1/Star11145.t1/Star11146.t1/Star11147.t1/Star11148.t1/Star11149.t1/Star11150.t1/Ves16211.t1/Ves16212.t1/Ves16213.t1/Ves16214.t1
	AB-LRS	expansion	GO:0005525	GTP binding	80/368	1051/54219	6.65041e-59	2.57704e-58	1.22508e-58	80	molecular_function	Ess00297.t1/Ess01772.t1/Ess03588.t1/Ess03589.t1/Ess03590.t1/Ess03591.t1/Ess03592.t1/Ess03593.t1/Ess03727.t1/Ess05842.t1/LT01419/LT03274/LT03275/LT03276/LT03277/LT04945/LT07713/LT07731/LT08477/LT09009/LT10301/LT13039/LT13665/LT17486/LT17487/LY00421/LY00821/LY01786/LY01865/LY04436/LY06448/LY06449/LY09736/LY12065/LY12434/LY13163/LY13882/LY13883/LY13884/LY13885/LY13886/LY14772/PPYR_00158-PA/PPYR_0015…
	AB-LRS	expansion	GO:0003924	GTPase activity	80/368	636/54219	2.62805e-76	1.35783e-75	6.45486e-76	80	molecular_function	Ess00297.t1/Ess01772.t1/Ess03588.t1/Ess03589.t1/Ess03590.t1/Ess03591.t1/Ess03592.t1/Ess03593.t1/Ess03727.t1/Ess05842.t1/LT01419/LT03274/LT03275/LT03276/LT03277/LT04945/LT07713/LT07731/LT08477/LT09009/LT10301/LT13039/LT13665/LT17486/LT17487/LY00421/LY00821/LY01786/LY01865/LY04436/LY06448/LY06449/LY09736/LY12065/LY12434/LY13163/LY13882/LY13883/LY13884/LY13885/LY13886/LY14772/PPYR_00158-PA/PPYR_0015…
	AB-LRS	expansion	GO:0004222	metalloendopeptidase activity	141/368	593/54219	7.37699e-181	2.28687e-179	1.08714e-179	141	molecular_function	Ess00395.t1/Ess02468.t1/Ess02615.t1/Ess02616.t1/Ess02617.t1/Ess02618.t1/Ess02619.t1/Ess02970.t1/Ess03694.t1/Ess04153.t1/Ess05702.t1/Ess05703.t1/Ess05704.t1/Ess05705.t1/Ess06613.t1/Ess06637.t1/Ess09327.t1/Ess09859.t1/Ess11584.t1/Ess11585.t1/Ess11586.t1/Ess11587.t1/Ess11588.t1/Ess11589.t1/LT02587/LT03336/LT03337/LT04619/LT04621/LT06224/LT06861/LT06966/LT08712/LT09276/LT13521/LT14878/LT14897/LT14898…
	AB-LRS	expansion	GO:0008237	metallopeptidase activity	136/368	714/54219	1.55471e-159	2.4098e-158	1.14558e-158	136	molecular_function	Ess00395.t1/Ess02468.t1/Ess02615.t1/Ess02616.t1/Ess02617.t1/Ess02618.t1/Ess02619.t1/Ess02970.t1/Ess03694.t1/Ess04153.t1/Ess05702.t1/Ess05703.t1/Ess05704.t1/Ess05705.t1/Ess06613.t1/Ess06637.t1/Ess09327.t1/Ess09859.t1/Ess11584.t1/Ess11585.t1/Ess11586.t1/Ess11587.t1/Ess11588.t1/Ess11589.t1/LT02587/LT03336/LT03337/LT04619/LT04621/LT06224/LT06861/LT06966/LT08712/LT13521/LT14878/LT14897/LT14898/LT14899…
	AB-LRS	expansion	GO:0005874	microtubule	80/368	155/54219	6.15219e-133	4.76795e-132	2.2666e-132	80	cellular_component	Ess00297.t1/Ess01772.t1/Ess03588.t1/Ess03589.t1/Ess03590.t1/Ess03591.t1/Ess03592.t1/Ess03593.t1/Ess03727.t1/Ess05842.t1/LT01419/LT03274/LT03275/LT03276/LT03277/LT04945/LT07713/LT07731/LT08477/LT09009/LT10301/LT13039/LT13665/LT17486/LT17487/LY00421/LY00821/LY01786/LY01865/LY04436/LY06448/LY06449/LY09736/LY12065/LY12434/LY13163/LY13882/LY13883/LY13884/LY13885/LY13886/LY14772/PPYR_00158-PA/PPYR_0015…
	AB-LRS	expansion	GO:0007017	microtubule-based process	80/368	174/54219	1.70364e-127	1.05626e-126	5.02126e-127	80	biological_process	Ess00297.t1/Ess01772.t1/Ess03588.t1/Ess03589.t1/Ess03590.t1/Ess03591.t1/Ess03592.t1/Ess03593.t1/Ess03727.t1/Ess05842.t1/LT01419/LT03274/LT03275/LT03276/LT03277/LT04945/LT07713/LT07731/LT08477/LT09009/LT10301/LT13039/LT13665/LT17486/LT17487/LY00421/LY00821/LY01786/LY01865/LY04436/LY06448/LY06449/LY09736/LY12065/LY12434/LY13163/LY13882/LY13883/LY13884/LY13885/LY13886/LY14772/PPYR_00158-PA/PPYR_0015…
	AB-LRS	expansion	GO:0005549	odorant binding	19/368	1225/54219	0.000828553	0.00171234	0.000814017	19	molecular_function	Ess06907.t1/Ess06908.t1/Ess06909.t1/Ess06910.t1/LT10135/LT10136/LT10138/LY13383/Star04456.t1/Star04457.t1/Star04532.t1/Star09879.t1/Ves02389.t1/Ves02390.t1/Ves02391.t1/Ves03744.t1/Ves16112.t1/Ves18865.t1/Ves18866.t1
	AB-LRS	expansion	GO:0004984	olfactory receptor activity	19/368	255/54219	2.04152e-14	4.86824e-14	2.31427e-14	19	molecular_function	Ess06907.t1/Ess06908.t1/Ess06909.t1/Ess06910.t1/LT10135/LT10136/LT10138/LY13383/Star04456.t1/Star04457.t1/Star04532.t1/Star09879.t1/Ves02389.t1/Ves02390.t1/Ves02391.t1/Ves03744.t1/Ves16112.t1/Ves18865.t1/Ves18866.t1
	AB-LRS	expansion	GO:0007608	sensory perception of smell	19/368	255/54219	2.04152e-14	4.86824e-14	2.31427e-14	19	biological_process	Ess06907.t1/Ess06908.t1/Ess06909.t1/Ess06910.t1/LT10135/LT10136/LT10138/LY13383/Star04456.t1/Star04457.t1/Star04532.t1/Star09879.t1/Ves02389.t1/Ves02390.t1/Ves02391.t1/Ves03744.t1/Ves16112.t1/Ves18865.t1/Ves18866.t1
	AB-LRS	expansion	GO:0005200	structural constituent of cytoskeleton	80/368	136/54219	1.81301e-139	1.87344e-138	8.90601e-139	80	molecular_function	Ess00297.t1/Ess01772.t1/Ess03588.t1/Ess03589.t1/Ess03590.t1/Ess03591.t1/Ess03592.t1/Ess03593.t1/Ess03727.t1/Ess05842.t1/LT01419/LT03274/LT03275/LT03276/LT03277/LT04945/LT07713/LT07731/LT08477/LT09009/LT10301/LT13039/LT13665/LT17486/LT17487/LY00421/LY00821/LY01786/LY01865/LY04436/LY06448/LY06449/LY09736/LY12065/LY12434/LY13163/LY13882/LY13883/LY13884/LY13885/LY13886/LY14772/PPYR_00158-PA/PPYR_0015…
	AB-LRS	expansion	GO:0008146	sulfotransferase activity	30/368	179/54219	1.19628e-32	3.70846e-32	1.76294e-32	30	molecular_function	LT08611/LT08612/LT08615/LT08616/LT11169/LT11170/LT18385/LT18387/LT18963/LY06198/LY06202/LY06203/LY06204/LY06205/LY06206/LY06207/LY06208/LY06209/LY06210/PPYR_05481-PA/Star06554.t1/Star06555.t1/Star06556.t1/Star06557.t1/Ves00193.t1/Ves01943.t1/Ves03082.t1/Ves13301.t1/Ves16973.t1/Ves17324.t1
	AB-LRS	expansion	GO:0006810	transport	24/368	1082/54219	5.37008e-07	1.18909e-06	5.65272e-07	24	biological_process	LT02938/LT04984/LT06705/LT12556/LT14537/LY01146/LY14425/LY14432/LY15842/LY16868/LY16870/LY18412/PPYR_02962-PA/PPYR_02963-PA/PPYR_03389-PA/PPYR_03391-PA/PPYR_04174-PA/PPYR_10147-PA/PPYR_11318-PA/PPYR_11319-PA/PPYR_11983-PA/PPYR_12138-PA/PPYR_12152-PA/PPYR_12213-PA
	AB-LRS	contraction	GO:0004144	diacylglycerol O-acyltransferase activity	5/170	42/54219	2.21201e-07	6.00404e-07	2.9937e-07	5	molecular_function	Ess08845.t1/LY05735/Star02206.t1/Star02209.t1/Ves04389.t1
	AB-LRS	contraction	GO:0005525	GTP binding	9/170	1051/54219	0.00618979	0.0117606	0.00586401	9	molecular_function	Ess04154.t1/LT00486/LT02111/LT02112/LT06231/LT06232/LT08717/PPYR_14231-PA/Ves19725.t1
	AB-LRS	contraction	GO:0020037	heme binding	124/170	1136/54219	2.71644e-170	1.72041e-169	8.57823e-170	124	molecular_function	Ess00213.t1/Ess02398.t1/Ess02402.t1/Ess05116.t1/Ess05118.t1/Ess05121.t1/Ess05129.t1/Ess05130.t1/Ess05131.t1/Ess05132.t1/Ess05133.t1/Ess05134.t1/Ess05137.t1/Ess05138.t1/Ess05139.t1/Ess05140.t1/Ess05141.t1/Ess05142.t1/Ess05145.t1/Ess05146.t1/Ess05147.t1/Ess05251.t1/LT00126/LT00240/LT01177/LT02252/LT03335/LT03338/LT03922/LT06931/LT06932/LT06986/LT08883/LT10708/LT12416/LT12417/LT12418/LT12419/LT12420…
	AB-LRS	contraction	GO:0005506	iron ion binding	124/170	1083/54219	5.32789e-173	5.0615e-172	2.52374e-172	124	molecular_function	Ess00213.t1/Ess02398.t1/Ess02402.t1/Ess05116.t1/Ess05118.t1/Ess05121.t1/Ess05129.t1/Ess05130.t1/Ess05131.t1/Ess05132.t1/Ess05133.t1/Ess05134.t1/Ess05137.t1/Ess05138.t1/Ess05139.t1/Ess05140.t1/Ess05141.t1/Ess05142.t1/Ess05145.t1/Ess05146.t1/Ess05147.t1/Ess05251.t1/LT00126/LT00240/LT01177/LT02252/LT03335/LT03338/LT03922/LT06931/LT06932/LT06986/LT08883/LT10708/LT12416/LT12417/LT12418/LT12419/LT12420…
	AB-LRS	contraction	GO:0004497	monooxygenase activity	14/170	195/54219	2.57656e-15	1.22387e-14	6.10238e-15	14	molecular_function	Ess05134.t1/Ess05138.t1/Ess05141.t1/LT12418/LT12419/LY01745/LY16819/PPYR_01525-PA/PPYR_04526-PA/PPYR_11241-PA/Ves00571.t1/Ves05350.t1/Ves20902.t1/Ves20903.t1
	AB-LRS	contraction	GO:0005549	odorant binding	10/170	1225/54219	0.00553171	0.0116781	0.00582285	10	molecular_function	Ess03660.t1/Ess03661.t1/Ess03662.t1/Ess03663.t1/Ess03664.t1/Ess03665.t1/Ess03666.t1/Star07003.t1/Star07004.t1/Star09605.t1
	AB-LRS	contraction	GO:0004984	olfactory receptor activity	10/170	255/54219	9.73952e-09	3.08418e-08	1.53782e-08	10	molecular_function	Ess03660.t1/Ess03661.t1/Ess03662.t1/Ess03663.t1/Ess03664.t1/Ess03665.t1/Ess03666.t1/Star07003.t1/Star07004.t1/Star09605.t1
	AB-LRS	contraction	GO:0016705	oxidoreductase activity, acting on paired donors, with incorporation or reduction of molecular oxygen	124/170	970/54219	2.79667e-179	5.31367e-178	2.64947e-178	124	molecular_function	Ess00213.t1/Ess02398.t1/Ess02402.t1/Ess05116.t1/Ess05118.t1/Ess05121.t1/Ess05129.t1/Ess05130.t1/Ess05131.t1/Ess05132.t1/Ess05133.t1/Ess05134.t1/Ess05137.t1/Ess05138.t1/Ess05139.t1/Ess05140.t1/Ess05141.t1/Ess05142.t1/Ess05145.t1/Ess05146.t1/Ess05147.t1/Ess05251.t1/LT00126/LT00240/LT01177/LT02252/LT03335/LT03338/LT03922/LT06931/LT06932/LT06986/LT08883/LT10708/LT12416/LT12417/LT12418/LT12419/LT12420…
	AB-LRS	contraction	GO:0004523	RNA-DNA hybrid ribonuclease activity	3/170	41/54219	0.000295734	0.000702368	0.000350211	3	molecular_function	PPYR_10538-PA/Ves04823.t1/Ves20902.t1
	AB-LRS	contraction	GO:0007608	sensory perception of smell	10/170	255/54219	9.73952e-09	3.08418e-08	1.53782e-08	10	biological_process	Ess03660.t1/Ess03661.t1/Ess03662.t1/Ess03663.t1/Ess03664.t1/Ess03665.t1/Ess03666.t1/Star07003.t1/Star07004.t1/Star09605.t1
	AB-LRS	expansion	K01415	ECE; endothelin-converting enzyme [EC:3.4.24.71]	10/368	61/59183	5.20361e-12	1.38763e-11	5.47748e-12	10	KO	Ess03513.t1/LT06966/LT14878/LY09384/LY09388/LY18209/PPYR_03550-PA/Star00214.t1/Star01140.t1/Star03041.t1
	AB-LRS	expansion	K08471	GR; gustatory receptor	17/368	382/59183	4.23666e-10	9.68381e-10	3.82255e-10	17	KO	Ess06907.t1/Ess06908.t1/Ess06909.t1/Ess06910.t1/LT10135/LT10136/LT10138/LY13383/Star04456.t1/Star04457.t1/Star04532.t1/Star09879.t1/Ves02389.t1/Ves03744.t1/Ves16112.t1/Ves18865.t1/Ves18866.t1
	AB-LRS	expansion	K04533	HD; huntingtin	74/368	94/59183	2.59437e-147	1.38366e-146	5.46182e-147	74	KO	Ess04596.t1/Ess04597.t1/Ess04598.t1/Ess04653.t1/Ess06499.t1/Ess08236.t1/Ess09951.t1/Ess11718.t1/LT02938/LT04984/LT06159/LT06167/LT06485/LT06705/LT08846/LT12555/LT12556/LT14534/LT14535/LT14536/LT14537/LT14538/LT14539/LT16474/LY01146/LY01930/LY06214/LY14425/LY14432/LY15842/LY16868/LY16870/LY18412/PPYR_02870-PA/PPYR_02962-PA/PPYR_02963-PA/PPYR_03389-PA/PPYR_03391-PA/PPYR_03654-PA/PPYR_03655-PA/PPYR_…
	AB-LRS	expansion	K08635	MMEL1, NEP; neprilysin [EC:3.4.24.11]	113/368	182/59183	2.93153e-207	4.69046e-206	1.8515e-206	113	KO	Ess02468.t1/Ess02615.t1/Ess02616.t1/Ess02617.t1/Ess02618.t1/Ess02619.t1/Ess02970.t1/Ess05702.t1/Ess05703.t1/Ess05704.t1/Ess05705.t1/Ess06613.t1/Ess06637.t1/Ess07985.t1/Ess09327.t1/Ess09859.t1/LT02587/LT03336/LT03337/LT04619/LT04621/LT06224/LT06861/LT08712/LT09276/LT13521/LT14897/LT14898/LT14899/LT14901/LT14902/LT14903/LT14904/LT17764/LT17765/LY00237/LY01162/LY02461/LY02462/LY02463/LY07793/LY08897…
	AB-LRS	expansion	K07996	MMP16; matrix metalloproteinase-16 (membrane-inserted) [EC:3.4.24.-]	2/368	14/59183	0.00333962	0.0053434	0.00210924	2	KO	Star11147.t1/Ves16214.t1
	AB-LRS	expansion	K01397	MMP7; matrix metalloproteinase-7 (matrilysin, uterine) [EC:3.4.24.23]	4/368	10/59183	2.99858e-07	5.33081e-07	2.10427e-07	4	KO	Ess04153.t1/Ess11589.t1/Ves16211.t1/Ves16212.t1
	AB-LRS	expansion	K01014	SULT1A; aryl sulfotransferase [EC:2.8.2.1]	7/368	44/59183	1.06738e-08	2.13476e-08	8.42667e-09	7	KO	LT08616/LT11169/PPYR_05481-PA/Star06554.t1/Star06555.t1/Star06556.t1/Star06557.t1
	AB-LRS	expansion	K01016	SULT1E1, STE; estrone sulfotransferase [EC:2.8.2.4]	24/368	78/59183	3.04398e-34	1.21759e-33	4.80629e-34	24	KO	Ess07163.t1/LT08611/LT08612/LT08615/LT11170/LT18385/LT18387/LT18963/LY06198/LY06202/LY06203/LY06204/LY06205/LY06206/LY06207/LY06208/LY06209/LY06210/Ves00193.t1/Ves01943.t1/Ves03082.t1/Ves13301.t1/Ves16973.t1/Ves17324.t1
	AB-LRS	expansion	K07374	TUBA; tubulin alpha	80/368	87/59183	1.72202e-171	1.37762e-170	5.43797e-171	80	KO	Ess00297.t1/Ess01772.t1/Ess03588.t1/Ess03589.t1/Ess03590.t1/Ess03591.t1/Ess03592.t1/Ess03593.t1/Ess03727.t1/Ess05842.t1/Ess07507.t1/Ess07508.t1/LT01419/LT03274/LT03275/LT03276/LT03277/LT04945/LT07713/LT07731/LT08477/LT09009/LT10301/LT13039/LT13665/LT17486/LT17487/LY00421/LY00821/LY01786/LY01865/LY04436/LY06448/LY06449/LY09736/LY12065/LY12434/LY13163/LY13882/LY13883/LY13884/LY13885/LY13886/LY14772…
	AB-LRS	expansion	K10900	WRN, RECQL2; werner syndrome ATP-dependent helicase [EC:3.6.4.12]	15/368	132/59183	6.73477e-15	2.15513e-14	8.50708e-15	15	KO	LT15956/LT16598/LT17042/LT17269/LT17493/LT18706/LT19320/LY01582/PPYR_15055-PA/Star09910.t1/Ves17238.t1/Ves19237.t1/Ves20247.t1/Ves21823.t1/Ves22870.t1
	AB-LRS	contraction	K14156	CHK; choline/ethanolamine kinase [EC:2.7.1.32 2.7.1.82]	5/176	13/59183	2.77311e-10	9.0126e-10	3.64883e-10	5	KO	LT14084/PPYR_00708-PA/PPYR_10040-PA/PPYR_10674-PA/Ves05630.t1
	AB-LRS	contraction	K15002	CYP6; cytochrome P450, family 6 [EC:1.14.-.-]	123/176	241/59183	8.5308e-266	1.109e-264	4.4899e-265	123	KO	Ess00213.t1/Ess02398.t1/Ess02402.t1/Ess05116.t1/Ess05118.t1/Ess05121.t1/Ess05129.t1/Ess05130.t1/Ess05131.t1/Ess05132.t1/Ess05133.t1/Ess05134.t1/Ess05137.t1/Ess05138.t1/Ess05139.t1/Ess05140.t1/Ess05141.t1/Ess05142.t1/Ess05145.t1/Ess05146.t1/Ess05147.t1/Ess05251.t1/LT00126/LT00240/LT01177/LT02252/LT03335/LT03338/LT03922/LT06931/LT06932/LT06986/LT08883/LT10708/LT12416/LT12417/LT12418/LT12419/LT12420…
	AB-LRS	contraction	K08471	GR; gustatory receptor	6/176	382/59183	0.00104946	0.00227382	0.000920575	6	KO	Ess03660.t1/Ess03661.t1/Ess03663.t1/Star07003.t1/Star07004.t1/Star09605.t1
	AB-LRS	contraction	K05719	ITGB1, CD29; integrin beta 1	10/176	112/59183	1.82004e-12	1.18302e-11	4.78957e-12	10	KO	Ess02215.t1/Ess02216.t1/LT04211/LY08298/LY08299/LY13830/PPYR_03777-PA/PPYR_07094-PA/PPYR_12888-PA/Ves13807.t1
	AB-LRS	contraction	K02330	POLB; DNA polymerase beta [EC:2.7.7.7 4.2.99.-]	3/176	11/59183	4.19173e-06	1.08985e-05	4.41234e-06	3	KO	LT06245/LY09639/LY09640
	AB-LRS	contraction	K00505	TYR; tyrosinase [EC:1.14.18.1]	7/176	31/59183	4.51553e-12	1.95673e-11	7.92199e-12	7	KO	Ess03110.t1/Ess03111.t1/LT10814/LY10071/PPYR_14966-PA/Star11182.t1/Ves12865.t1
	Ess	expansion	GO:0006974	cellular response to DNA damage stimulus	12/130	13/6009	8.03817e-20	1.72821e-18	7.19204e-19	12	biological_process	Ess06688.t1/Ess08192.t1/Ess08472.t1/Ess08553.t1/Ess08980.t1/Ess09143.t1/Ess09144.t1/Ess09312.t1/Ess09934.t1/Ess11370.t1/Ess11423.t1/Ess11431.t1
	Ess	expansion	GO:0015074	DNA integration	11/130	20/6009	4.51953e-14	6.47799e-13	2.69586e-13	11	biological_process	Ess02308.t1/Ess02727.t1/Ess04683.t1/Ess05076.t1/Ess06719.t1/Ess10162.t1/Ess10185.t1/Ess11755.t1/Ess11896.t1/Ess11937.t1/Ess12037.t1
	Ess	expansion	GO:0031012	extracellular matrix	9/130	15/6009	3.52839e-12	2.52868e-11	1.05233e-11	9	cellular_component	Ess00395.t1/Ess03694.t1/Ess04153.t1/Ess11584.t1/Ess11585.t1/Ess11586.t1/Ess11587.t1/Ess11588.t1/Ess11589.t1
	Ess	expansion	GO:0071949	FAD binding	4/130	14/6009	0.000176962	0.000543526	0.000226192	4	molecular_function	Ess02761.t1/Ess09765.t1/Ess09767.t1/Ess11997.t1
	Ess	expansion	GO:0050660	flavin adenine dinucleotide binding	4/130	52/6009	0.0254451	0.0437655	0.0182133	4	molecular_function	Ess02761.t1/Ess09765.t1/Ess09767.t1/Ess11997.t1
	Ess	expansion	GO:0005525	GTP binding	10/130	130/6009	0.000468773	0.00134382	0.000559238	10	molecular_function	Ess00297.t1/Ess01772.t1/Ess03588.t1/Ess03589.t1/Ess03590.t1/Ess03591.t1/Ess03592.t1/Ess03593.t1/Ess03727.t1/Ess05842.t1
	Ess	expansion	GO:0003924	GTPase activity	10/130	97/6009	4.04741e-05	0.000145032	6.03561e-05	10	molecular_function	Ess00297.t1/Ess01772.t1/Ess03588.t1/Ess03589.t1/Ess03590.t1/Ess03591.t1/Ess03592.t1/Ess03593.t1/Ess03727.t1/Ess05842.t1
	Ess	expansion	GO:0046872	metal ion binding	8/130	100/6009	0.00135654	0.00350124	0.00145706	8	molecular_function	Ess00845.t1/Ess02308.t1/Ess02761.t1/Ess03548.t1/Ess04976.t1/Ess09765.t1/Ess09767.t1/Ess11997.t1
	Ess	expansion	GO:0004222	metalloendopeptidase activity	9/130	72/6009	2.11595e-05	8.27142e-05	3.44221e-05	9	molecular_function	Ess00395.t1/Ess03694.t1/Ess04153.t1/Ess11584.t1/Ess11585.t1/Ess11586.t1/Ess11587.t1/Ess11588.t1/Ess11589.t1
	Ess	expansion	GO:0008237	metallopeptidase activity	9/130	87/6009	9.69909e-05	0.000320816	0.00013351	9	molecular_function	Ess00395.t1/Ess03694.t1/Ess04153.t1/Ess11584.t1/Ess11585.t1/Ess11586.t1/Ess11587.t1/Ess11588.t1/Ess11589.t1
	Ess	expansion	GO:0005874	microtubule	10/130	19/6009	1.24271e-12	1.06873e-11	4.44758e-12	10	cellular_component	Ess00297.t1/Ess01772.t1/Ess03588.t1/Ess03589.t1/Ess03590.t1/Ess03591.t1/Ess03592.t1/Ess03593.t1/Ess03727.t1/Ess05842.t1
	Ess	expansion	GO:0007017	microtubule-based process	10/130	29/6009	2.24276e-10	9.64389e-10	4.01337e-10	10	biological_process	Ess00297.t1/Ess01772.t1/Ess03588.t1/Ess03589.t1/Ess03590.t1/Ess03591.t1/Ess03592.t1/Ess03593.t1/Ess03727.t1/Ess05842.t1
	Ess	expansion	GO:0003676	nucleic acid binding	16/130	332/6009	0.00200399	0.00478731	0.00199227	16	molecular_function	Ess00669.t1/Ess00771.t1/Ess02111.t1/Ess02308.t1/Ess02424.t1/Ess02869.t1/Ess04098.t1/Ess04236.t1/Ess04271.t1/Ess04917.t1/Ess05939.t1/Ess06707.t1/Ess09721.t1/Ess09955.t1/Ess10185.t1/Ess10983.t1
	Ess	expansion	GO:0005634	nucleus	12/130	203/6009	0.00138421	0.00350124	0.00145706	12	cellular_component	Ess06688.t1/Ess08192.t1/Ess08472.t1/Ess08553.t1/Ess08980.t1/Ess09143.t1/Ess09144.t1/Ess09312.t1/Ess09934.t1/Ess11370.t1/Ess11423.t1/Ess11431.t1
	Ess	expansion	GO:0005549	odorant binding	8/130	113/6009	0.00295166	0.00668008	0.00277996	8	molecular_function	Ess06907.t1/Ess06908.t1/Ess06909.t1/Ess06910.t1/Ess09805.t1/Ess09806.t1/Ess09807.t1/Ess10210.t1
	Ess	expansion	GO:0004984	olfactory receptor activity	5/130	56/6009	0.00693292	0.014196	0.00590775	5	molecular_function	Ess06907.t1/Ess06908.t1/Ess06909.t1/Ess06910.t1/Ess10210.t1
	Ess	expansion	GO:0016491	oxidoreductase activity	9/130	160/6009	0.007569	0.0147436	0.00613567	9	molecular_function	Ess02761.t1/Ess09571.t1/Ess09573.t1/Ess09574.t1/Ess09575.t1/Ess09765.t1/Ess09766.t1/Ess09767.t1/Ess11997.t1
	Ess	expansion	GO:0006508	proteolysis	30/130	327/6009	5.9453e-12	3.24987e-11	1.35245e-11	30	biological_process	Ess00395.t1/Ess02350.t1/Ess02528.t1/Ess02529.t1/Ess02532.t1/Ess02534.t1/Ess02535.t1/Ess03486.t1/Ess03556.t1/Ess03694.t1/Ess04153.t1/Ess04542.t1/Ess04708.t1/Ess04709.t1/Ess06893.t1/Ess06894.t1/Ess06895.t1/Ess10336.t1/Ess10342.t1/Ess10875.t1/Ess11127.t1/Ess11128.t1/Ess11133.t1/Ess11134.t1/Ess11584.t1/Ess11585.t1/Ess11586.t1/Ess11587.t1/Ess11588.t1/Ess11589.t1
	Ess	expansion	GO:0048478	replication fork protection	12/130	12/6009	6.29759e-21	2.70796e-19	1.12694e-19	12	biological_process	Ess06688.t1/Ess08192.t1/Ess08472.t1/Ess08553.t1/Ess08980.t1/Ess09143.t1/Ess09144.t1/Ess09312.t1/Ess09934.t1/Ess11370.t1/Ess11423.t1/Ess11431.t1
	Ess	expansion	GO:0007608	sensory perception of smell	5/130	56/6009	0.00693292	0.014196	0.00590775	5	biological_process	Ess06907.t1/Ess06908.t1/Ess06909.t1/Ess06910.t1/Ess10210.t1
	Ess	expansion	GO:0004252	serine-type endopeptidase activity	21/130	173/6009	7.67464e-11	3.66677e-10	1.52595e-10	21	molecular_function	Ess02350.t1/Ess02528.t1/Ess02529.t1/Ess02532.t1/Ess02534.t1/Ess02535.t1/Ess03486.t1/Ess03556.t1/Ess04542.t1/Ess04708.t1/Ess04709.t1/Ess06893.t1/Ess06894.t1/Ess06895.t1/Ess10336.t1/Ess10342.t1/Ess10875.t1/Ess11127.t1/Ess11128.t1/Ess11133.t1/Ess11134.t1
	Ess	expansion	GO:0005200	structural constituent of cytoskeleton	10/130	17/6009	2.71403e-13	2.91758e-12	1.21417e-12	10	molecular_function	Ess00297.t1/Ess01772.t1/Ess03588.t1/Ess03589.t1/Ess03590.t1/Ess03591.t1/Ess03592.t1/Ess03593.t1/Ess03727.t1/Ess05842.t1
	Ess	expansion	GO:0022857	transmembrane transporter activity	8/130	143/6009	0.011967	0.021441	0.0089228	8	molecular_function	Ess04398.t1/Ess04399.t1/Ess04808.t1/Ess04809.t1/Ess04810.t1/Ess04812.t1/Ess04813.t1/Ess04814.t1
	Ess	expansion	GO:0006313	transposition, DNA-mediated	8/130	11/6009	6.04626e-12	3.24987e-11	1.35245e-11	8	biological_process	Ess02727.t1/Ess04683.t1/Ess05076.t1/Ess06719.t1/Ess11755.t1/Ess11896.t1/Ess11937.t1/Ess12037.t1
	Ess	expansion	GO:0008270	zinc ion binding	13/130	283/6009	0.00788614	0.0147436	0.00613567	13	molecular_function	Ess00395.t1/Ess00771.t1/Ess03694.t1/Ess04153.t1/Ess04917.t1/Ess09721.t1/Ess09955.t1/Ess11584.t1/Ess11585.t1/Ess11586.t1/Ess11587.t1/Ess11588.t1/Ess11589.t1
	Ess	contraction	GO:0042626	ATPase-coupled transmembrane transporter activity	16/172	27/6009	1.00101e-18	7.34075e-18	3.68794e-18	16	molecular_function	Ess00503.t1/Ess00880.t1/Ess01015.t1/Ess01896.t1/Ess02367.t1/Ess02368.t1/Ess02629.t1/Ess02630.t1/Ess02631.t1/Ess02762.t1/Ess02850.t1/Ess10321.t1/Ess10927.t1/Ess11446.t1/Ess11946.t1/Ess11947.t1
	Ess	contraction	GO:0016887	ATPase activity	17/172	61/6009	4.73857e-13	2.31663e-12	1.16386e-12	17	molecular_function	Ess00503.t1/Ess00880.t1/Ess01015.t1/Ess01896.t1/Ess02367.t1/Ess02368.t1/Ess02629.t1/Ess02630.t1/Ess02631.t1/Ess02748.t1/Ess02762.t1/Ess02850.t1/Ess10321.t1/Ess10927.t1/Ess11446.t1/Ess11946.t1/Ess11947.t1
	Ess	contraction	GO:0009058	biosynthetic process	5/172	28/6009	0.00104365	0.00241688	0.00121422	5	biological_process	Ess03721.t1/Ess04480.t1/Ess05148.t1/Ess09107.t1/Ess09108.t1
	Ess	contraction	GO:0003824	catalytic activity	17/172	266/6009	0.00148009	0.00325619	0.00163588	17	molecular_function	Ess00054.t1/Ess01959.t1/Ess02250.t1/Ess02252.t1/Ess03615.t1/Ess03721.t1/Ess04064.t1/Ess04480.t1/Ess05148.t1/Ess05150.t1/Ess06571.t1/Ess06572.t1/Ess06733.t1/Ess06734.t1/Ess09105.t1/Ess09107.t1/Ess09108.t1
	Ess	contraction	GO:0050660	flavin adenine dinucleotide binding	19/172	52/6009	5.91974e-17	3.72098e-16	1.86939e-16	19	molecular_function	Ess00580.t1/Ess02450.t1/Ess02451.t1/Ess04617.t1/Ess04713.t1/Ess04714.t1/Ess04719.t1/Ess04720.t1/Ess04721.t1/Ess04722.t1/Ess04723.t1/Ess04724.t1/Ess04725.t1/Ess04726.t1/Ess04727.t1/Ess09809.t1/Ess09810.t1/Ess09992.t1/Ess09993.t1
	Ess	contraction	GO:0020037	heme binding	40/172	122/6009	6.44915e-33	9.45875e-32	4.75201e-32	40	molecular_function	Ess00213.t1/Ess02398.t1/Ess02402.t1/Ess02599.t1/Ess02774.t1/Ess03060.t1/Ess03087.t1/Ess03091.t1/Ess03092.t1/Ess03093.t1/Ess03094.t1/Ess03810.t1/Ess04371.t1/Ess05116.t1/Ess05118.t1/Ess05121.t1/Ess05129.t1/Ess05130.t1/Ess05131.t1/Ess05132.t1/Ess05133.t1/Ess05134.t1/Ess05137.t1/Ess05138.t1/Ess05139.t1/Ess05140.t1/Ess05141.t1/Ess05142.t1/Ess05145.t1/Ess05146.t1/Ess05147.t1/Ess05251.t1/Ess06986.t1/Ess…
	Ess	contraction	GO:0016788	hydrolase activity, acting on ester bonds	9/172	23/6009	6.06216e-09	2.05181e-08	1.03081e-08	9	molecular_function	Ess01710.t1/Ess01773.t1/Ess01840.t1/Ess03721.t1/Ess04480.t1/Ess05148.t1/Ess06146.t1/Ess09107.t1/Ess09108.t1
	Ess	contraction	GO:0016021	integral component of membrane	32/172	499/6009	9.54477e-06	2.47041e-05	1.24112e-05	32	cellular_component	Ess00503.t1/Ess00880.t1/Ess01015.t1/Ess01896.t1/Ess02367.t1/Ess02368.t1/Ess02432.t1/Ess02629.t1/Ess02630.t1/Ess02631.t1/Ess02748.t1/Ess02762.t1/Ess02850.t1/Ess04958.t1/Ess06325.t1/Ess09173.t1/Ess10190.t1/Ess10191.t1/Ess10192.t1/Ess10194.t1/Ess10195.t1/Ess10321.t1/Ess10358.t1/Ess10359.t1/Ess10361.t1/Ess10362.t1/Ess10824.t1/Ess10927.t1/Ess10977.t1/Ess11446.t1/Ess11946.t1/Ess11947.t1
	Ess	contraction	GO:0005506	iron ion binding	40/172	109/6009	3.4895e-35	7.67689e-34	3.85681e-34	40	molecular_function	Ess00213.t1/Ess02398.t1/Ess02402.t1/Ess02599.t1/Ess02774.t1/Ess03060.t1/Ess03087.t1/Ess03091.t1/Ess03092.t1/Ess03093.t1/Ess03094.t1/Ess03810.t1/Ess04371.t1/Ess05116.t1/Ess05118.t1/Ess05121.t1/Ess05129.t1/Ess05130.t1/Ess05131.t1/Ess05132.t1/Ess05133.t1/Ess05134.t1/Ess05137.t1/Ess05138.t1/Ess05139.t1/Ess05140.t1/Ess05141.t1/Ess05142.t1/Ess05145.t1/Ess05146.t1/Ess05147.t1/Ess05251.t1/Ess06986.t1/Ess…
	Ess	contraction	GO:0016020	membrane	20/172	425/6009	0.0183129	0.0383698	0.0192767	20	cellular_component	Ess00629.t1/Ess01094.t1/Ess02432.t1/Ess04890.t1/Ess05948.t1/Ess05949.t1/Ess05950.t1/Ess06325.t1/Ess09035.t1/Ess10005.t1/Ess10194.t1/Ess10195.t1/Ess10358.t1/Ess10359.t1/Ess10361.t1/Ess10362.t1/Ess10824.t1/Ess10977.t1/Ess11611.t1/Ess11794.t1
	Ess	contraction	GO:0004222	metalloendopeptidase activity	15/172	72/6009	1.07638e-09	3.94673e-09	1.98281e-09	15	molecular_function	Ess02468.t1/Ess02615.t1/Ess02616.t1/Ess02617.t1/Ess02618.t1/Ess02619.t1/Ess02970.t1/Ess05702.t1/Ess05703.t1/Ess05704.t1/Ess05705.t1/Ess06613.t1/Ess06637.t1/Ess09327.t1/Ess09859.t1
	Ess	contraction	GO:0008237	metallopeptidase activity	18/172	87/6009	2.37268e-11	1.04398e-10	5.24487e-11	18	molecular_function	Ess00132.t1/Ess02468.t1/Ess02615.t1/Ess02616.t1/Ess02617.t1/Ess02618.t1/Ess02619.t1/Ess02970.t1/Ess05702.t1/Ess05703.t1/Ess05704.t1/Ess05705.t1/Ess06613.t1/Ess06637.t1/Ess08824.t1/Ess09070.t1/Ess09327.t1/Ess09859.t1
	Ess	contraction	GO:0004497	monooxygenase activity	8/172	22/6009	8.7009e-08	2.55226e-07	1.28224e-07	8	molecular_function	Ess03087.t1/Ess03091.t1/Ess03092.t1/Ess03810.t1/Ess05134.t1/Ess05138.t1/Ess05141.t1/Ess08766.t1
	Ess	contraction	GO:0055114	oxidation-reduction process	60/172	363/6009	2.2022e-31	2.42242e-30	1.21701e-30	60	biological_process	Ess00213.t1/Ess00580.t1/Ess02398.t1/Ess02402.t1/Ess02450.t1/Ess02451.t1/Ess02599.t1/Ess02774.t1/Ess03060.t1/Ess03087.t1/Ess03091.t1/Ess03092.t1/Ess03093.t1/Ess03094.t1/Ess03721.t1/Ess03810.t1/Ess04371.t1/Ess04617.t1/Ess04713.t1/Ess04714.t1/Ess04719.t1/Ess04720.t1/Ess04721.t1/Ess04722.t1/Ess04723.t1/Ess04724.t1/Ess04725.t1/Ess04726.t1/Ess04727.t1/Ess05116.t1/Ess05118.t1/Ess05121.t1/Ess05129.t1/Ess…
	Ess	contraction	GO:0016614	oxidoreductase activity, acting on CH-OH group of donors	19/172	27/6009	3.18437e-24	2.80224e-23	1.40782e-23	19	molecular_function	Ess00580.t1/Ess02450.t1/Ess02451.t1/Ess04617.t1/Ess04713.t1/Ess04714.t1/Ess04719.t1/Ess04720.t1/Ess04721.t1/Ess04722.t1/Ess04723.t1/Ess04724.t1/Ess04725.t1/Ess04726.t1/Ess04727.t1/Ess09809.t1/Ess09810.t1/Ess09992.t1/Ess09993.t1
	Ess	contraction	GO:0016705	oxidoreductase activity, acting on paired donors, with incorporation or reduction of molecular oxygen	40/172	97/6009	1.27849e-37	5.62537e-36	2.82614e-36	40	molecular_function	Ess00213.t1/Ess02398.t1/Ess02402.t1/Ess02599.t1/Ess02774.t1/Ess03060.t1/Ess03087.t1/Ess03091.t1/Ess03092.t1/Ess03093.t1/Ess03094.t1/Ess03810.t1/Ess04371.t1/Ess05116.t1/Ess05118.t1/Ess05121.t1/Ess05129.t1/Ess05130.t1/Ess05131.t1/Ess05132.t1/Ess05133.t1/Ess05134.t1/Ess05137.t1/Ess05138.t1/Ess05139.t1/Ess05140.t1/Ess05141.t1/Ess05142.t1/Ess05145.t1/Ess05146.t1/Ess05147.t1/Ess05251.t1/Ess06986.t1/Ess…
	Ess	contraction	GO:0006508	proteolysis	22/172	327/6009	0.000140539	0.000343541	0.000172592	22	biological_process	Ess00132.t1/Ess00629.t1/Ess00698.t1/Ess02468.t1/Ess02615.t1/Ess02616.t1/Ess02617.t1/Ess02618.t1/Ess02619.t1/Ess02970.t1/Ess03441.t1/Ess05702.t1/Ess05703.t1/Ess05704.t1/Ess05705.t1/Ess06613.t1/Ess06637.t1/Ess08824.t1/Ess09070.t1/Ess09327.t1/Ess09859.t1/Ess10878.t1
	Ess	contraction	GO:0016740	transferase activity	7/172	15/6009	7.39476e-08	2.32407e-07	1.16759e-07	7	molecular_function	Ess03721.t1/Ess04480.t1/Ess05148.t1/Ess05150.t1/Ess09105.t1/Ess09107.t1/Ess09108.t1
	Ess	contraction	GO:0055085	transmembrane transport	37/172	264/6009	1.62651e-16	8.94582e-16	4.49431e-16	37	biological_process	Ess00503.t1/Ess00880.t1/Ess01015.t1/Ess01094.t1/Ess01896.t1/Ess02367.t1/Ess02368.t1/Ess02432.t1/Ess02629.t1/Ess02630.t1/Ess02631.t1/Ess02762.t1/Ess02850.t1/Ess04890.t1/Ess04958.t1/Ess05948.t1/Ess05949.t1/Ess05950.t1/Ess06325.t1/Ess09173.t1/Ess10005.t1/Ess10190.t1/Ess10191.t1/Ess10192.t1/Ess10194.t1/Ess10195.t1/Ess10321.t1/Ess10358.t1/Ess10359.t1/Ess10361.t1/Ess10362.t1/Ess10824.t1/Ess10927.t1/Ess…
	Ess	contraction	GO:0022857	transmembrane transporter activity	21/172	143/6009	4.34169e-10	1.73668e-09	8.72493e-10	21	molecular_function	Ess01094.t1/Ess02432.t1/Ess04890.t1/Ess04958.t1/Ess05948.t1/Ess05949.t1/Ess05950.t1/Ess06325.t1/Ess09173.t1/Ess10005.t1/Ess10190.t1/Ess10191.t1/Ess10192.t1/Ess10194.t1/Ess10195.t1/Ess10358.t1/Ess10359.t1/Ess10361.t1/Ess10362.t1/Ess10824.t1/Ess10977.t1
	Ess	contraction	GO:0008194	UDP-glycosyltransferase activity	6/172	14/6009	1.25164e-06	3.442e-06	1.72923e-06	6	molecular_function	Ess02218.t1/Ess02243.t1/Ess02274.t1/Ess02376.t1/Ess04018.t1/Ess11936.t1
	Ess	expansion	K01904	4CL; 4-coumarate--CoA ligase [EC:6.2.1.12]	3/161	17/7775	0.00478717	0.00609277	0.000458103	3	KO	Ess02246.t1/Ess02251.t1/Ess11157.t1
	Ess	expansion	K04228	AVPR2; arginine vasopressin receptor 2	7/161	15/7775	8.02441e-09	1.40427e-08	1.05584e-09	7	KO	Ess02308.t1/Ess04545.t1/Ess04964.t1/Ess09955.t1/Ess10185.t1/Ess10983.t1/Ess10984.t1
	Ess	expansion	K00710	GALNT; polypeptide N-acetylgalactosaminyltransferase [EC:2.4.1.41]	13/161	23/7775	7.56449e-17	3.5301e-16	2.65421e-17	13	KO	Ess03917.t1/Ess05828.t1/Ess07009.t1/Ess07408.t1/Ess08191.t1/Ess08473.t1/Ess08556.t1/Ess08728.t1/Ess09218.t1/Ess10388.t1/Ess11013.t1/Ess12141.t1/Ess12142.t1
	Ess	expansion	K06230	GLI3; zinc finger protein GLI3	2/161	11/7775	0.0207324	0.0223272	0.00167874	2	KO	Ess05104.t1/Ess11515.t1
	Ess	expansion	K08471	GR; gustatory receptor	6/161	79/7775	0.00574705	0.00670489	0.000504127	6	KO	Ess01378.t1/Ess06907.t1/Ess06908.t1/Ess06909.t1/Ess06910.t1/Ess10210.t1
	Ess	expansion	K10395	KIF4; kinesin family member 4	4/161	11/7775	5.21913e-05	7.30678e-05	5.49382e-06	4	KO	Ess02111.t1/Ess04098.t1/Ess04271.t1/Ess07845.t1
	Ess	expansion	K01312	PRSS1_2_3; trypsin [EC:3.4.21.4]	12/161	52/7775	4.15758e-10	8.31516e-10	6.252e-11	12	KO	Ess02534.t1/Ess03481.t1/Ess03484.t1/Ess03486.t1/Ess03488.t1/Ess03556.t1/Ess04708.t1/Ess04709.t1/Ess11127.t1/Ess11128.t1/Ess11133.t1/Ess11134.t1
	Ess	expansion	K03002	RPA2, POLR1B; DNA-directed RNA polymerase I subunit	8/161	11/7775	4.44948e-12	1.24585e-11	9.36732e-13	8	KO	Ess02727.t1/Ess04683.t1/Ess05076.t1/Ess06719.t1/Ess11755.t1/Ess11896.t1/Ess11937.t1/Ess12037.t1
	Ess	expansion	K10904	TIPIN; TIMELESS-interacting protein	13/161	13/7775	7.90534e-23	1.10675e-21	8.32141e-23	13	KO	Ess06688.t1/Ess08192.t1/Ess08472.t1/Ess08553.t1/Ess08980.t1/Ess09143.t1/Ess09144.t1/Ess09312.t1/Ess09934.t1/Ess11370.t1/Ess11423.t1/Ess11431.t1/Ess12156.t1
	Ess	expansion	K05401	TLR3, CD283; toll-like receptor 3	12/161	33/7775	1.00397e-12	3.51388e-12	2.64202e-13	12	KO	Ess02277.t1/Ess02278.t1/Ess02279.t1/Ess02280.t1/Ess02281.t1/Ess02282.t1/Ess02283.t1/Ess02284.t1/Ess02420.t1/Ess02421.t1/Ess02422.t1/Ess09747.t1
	Ess	expansion	K14258	TRET1; facilitated trehalose transporter	7/161	35/7775	5.91565e-06	9.20212e-06	6.91888e-07	7	KO	Ess04398.t1/Ess04399.t1/Ess04809.t1/Ess04810.t1/Ess04812.t1/Ess04813.t1/Ess04814.t1
	Ess	expansion	K11997	TRIM2_3; tripartite motif-containing protein 2/3	9/161	21/7775	1.33025e-10	3.10392e-10	2.33377e-11	9	KO	Ess02350.t1/Ess02528.t1/Ess02529.t1/Ess02532.t1/Ess02535.t1/Ess04542.t1/Ess10336.t1/Ess10342.t1/Ess10875.t1
	Ess	expansion	K07374	TUBA; tubulin alpha	12/161	12/7775	4.11873e-21	2.88311e-20	2.16775e-21	12	KO	Ess00297.t1/Ess01772.t1/Ess03588.t1/Ess03589.t1/Ess03590.t1/Ess03591.t1/Ess03592.t1/Ess03593.t1/Ess03727.t1/Ess05842.t1/Ess07507.t1/Ess07508.t1
	Ess	contraction	K01904	4CL; 4-coumarate--CoA ligase [EC:6.2.1.12]	8/215	17/7775	5.89369e-09	1.91545e-08	6.20389e-09	8	KO	Ess00054.t1/Ess01959.t1/Ess02250.t1/Ess02252.t1/Ess03615.t1/Ess04064.t1/Ess06733.t1/Ess06734.t1
	Ess	contraction	K05673	ABCC4; ATP-binding cassette, subfamily C (CFTR/MRP), member	13/215	17/7775	8.32402e-18	5.41061e-17	1.75243e-17	13	KO	Ess00503.t1/Ess00880.t1/Ess01015.t1/Ess02629.t1/Ess02630.t1/Ess02631.t1/Ess02748.t1/Ess02762.t1/Ess02850.t1/Ess07554.t1/Ess07563.t1/Ess10927.t1/Ess11446.t1
	Ess	contraction	K10380	ANK; ankyrin	7/215	28/7775	8.09538e-06	1.754e-05	5.68097e-06	7	KO	Ess03366.t1/Ess03368.t1/Ess03397.t1/Ess05102.t1/Ess09012.t1/Ess10447.t1/Ess10466.t1
	Ess	contraction	K11140	ANPEP, CD13; aminopeptidase N [EC:3.4.11.2]	3/215	10/7775	0.00216715	0.00375639	0.00121664	3	KO	Ess00132.t1/Ess08824.t1/Ess09070.t1
	Ess	contraction	K00108	betA, CHDH; choline dehydrogenase [EC:1.1.99.1]	18/215	22/7775	2.91033e-25	3.78342e-24	1.2254e-24	18	KO	Ess00580.t1/Ess01231.t1/Ess02450.t1/Ess04617.t1/Ess04713.t1/Ess04714.t1/Ess04719.t1/Ess04720.t1/Ess04721.t1/Ess04722.t1/Ess04723.t1/Ess04724.t1/Ess04725.t1/Ess04727.t1/Ess09809.t1/Ess09810.t1/Ess09992.t1/Ess09993.t1
	Ess	contraction	K15001	CYP4; cytochrome P450 family 4 [EC:1.14.-.-]	3/215	17/7775	0.0106468	0.0162833	0.00527394	3	KO	Ess02774.t1/Ess08742.t1/Ess08765.t1
	Ess	contraction	K15002	CYP6; cytochrome P450, family 6 [EC:1.14.-.-]	22/215	36/7775	4.79641e-26	1.24707e-24	4.03908e-25	22	KO	Ess00213.t1/Ess02398.t1/Ess02402.t1/Ess05116.t1/Ess05118.t1/Ess05121.t1/Ess05129.t1/Ess05130.t1/Ess05131.t1/Ess05132.t1/Ess05133.t1/Ess05134.t1/Ess05137.t1/Ess05138.t1/Ess05139.t1/Ess05140.t1/Ess05141.t1/Ess05142.t1/Ess05145.t1/Ess05146.t1/Ess05147.t1/Ess05251.t1
	Ess	contraction	K15003	CYP9; cytochrome P450 family 9 [EC:1.14.-.-]	7/215	15/7775	5.98057e-08	1.55495e-07	5.03627e-08	7	KO	Ess03060.t1/Ess03087.t1/Ess03091.t1/Ess03092.t1/Ess03093.t1/Ess03094.t1/Ess11604.t1
	Ess	contraction	K00665	FASN; fatty acid synthase, animal type [EC:2.3.1.85]	8/215	13/7775	3.43382e-10	1.27542e-09	4.13091e-10	8	KO	Ess03721.t1/Ess04480.t1/Ess05148.t1/Ess05150.t1/Ess07690.t1/Ess09105.t1/Ess09107.t1/Ess09108.t1
	Ess	contraction	K00540	fqr; F420H(2)-dependent quinone reductase [EC:1.1.98.-]	4/215	16/7775	0.000796622	0.00147944	0.000479171	4	KO	Ess03095.t1/Ess05198.t1/Ess05203.t1/Ess05207.t1
	Ess	contraction	K05719	ITGB1, CD29; integrin beta 1	4/215	12/7775	0.00023639	0.00047278	0.000153127	4	KO	Ess01199.t1/Ess01200.t1/Ess02215.t1/Ess02216.t1
	Ess	contraction	K01063	JHE; juvenile-hormone esterase [EC:3.1.1.59]	13/215	18/7775	2.92423e-17	1.5206e-16	4.92503e-17	13	KO	Ess00857.t1/Ess00858.t1/Ess00885.t1/Ess00917.t1/Ess00928.t1/Ess02829.t1/Ess02830.t1/Ess02831.t1/Ess03172.t1/Ess04631.t1/Ess05945.t1/Ess09151.t1/Ess10438.t1
	Ess	contraction	K08635	MMEL1, NEP; neprilysin [EC:3.4.24.11]	16/215	24/7775	4.0526e-20	3.51226e-19	1.13757e-19	16	KO	Ess02468.t1/Ess02615.t1/Ess02616.t1/Ess02617.t1/Ess02618.t1/Ess02619.t1/Ess02970.t1/Ess05702.t1/Ess05703.t1/Ess05704.t1/Ess05705.t1/Ess06613.t1/Ess06637.t1/Ess07985.t1/Ess09327.t1/Ess09859.t1
	Ess	contraction	K13963	SERPINB; serpin B	3/215	13/7775	0.00485768	0.00789373	0.00255667	3	KO	Ess03645.t1/Ess03648.t1/Ess03650.t1
	Ess	contraction	K14388	SLC5A8_12, SMCT; solute carrier family 5 (sodium-coupled	7/215	15/7775	5.98057e-08	1.55495e-07	5.03627e-08	7	KO	Ess01094.t1/Ess04890.t1/Ess05948.t1/Ess05949.t1/Ess05950.t1/Ess07263.t1/Ess10005.t1
	Ess	contraction	K14258	TRET1; facilitated trehalose transporter	13/215	35/7775	3.32459e-12	1.44066e-11	4.66609e-12	13	KO	Ess02432.t1/Ess04958.t1/Ess06325.t1/Ess09173.t1/Ess10190.t1/Ess10191.t1/Ess10194.t1/Ess10195.t1/Ess10358.t1/Ess10361.t1/Ess10362.t1/Ess10824.t1/Ess10977.t1
	Ess	contraction	K00699	UGT; glucuronosyltransferase [EC:2.4.1.17]	6/215	16/7775	2.64906e-06	6.26142e-06	2.02799e-06	6	KO	Ess02218.t1/Ess02243.t1/Ess02274.t1/Ess02376.t1/Ess04018.t1/Ess11936.t1
	AB-LR	expansion	GO:0043190	ATP-binding cassette (ABC) transporter complex	15/366	32/48210	6.05144e-24	2.05749e-23	1.01919e-23	15	cellular_component	Star00798.t1/Star00808.t1/Star01093.t1/Star07367.t1/Star07572.t1/Star07725.t1/Star07957.t1/Star08312.t1/Ves04080.t1/Ves05553.t1/Ves08360.t1/Ves09920.t1/Ves11571.t1/Ves14422.t1/Ves18415.t1
	AB-LR	expansion	GO:0016887	ATPase activity	64/366	703/48210	8.00742e-49	4.53754e-48	2.2477e-48	64	molecular_function	LT02938/LT04984/LT06159/LT06167/LT06485/LT06705/LT08846/LT12555/LT12556/LT14534/LT14535/LT14536/LT14537/LT14538/LT14539/LT16474/LY01146/LY01930/LY06214/LY14425/LY14432/LY15842/LY16868/LY16870/LY18412/PPYR_02870-PA/PPYR_02962-PA/PPYR_02963-PA/PPYR_03389-PA/PPYR_03391-PA/PPYR_03654-PA/PPYR_03655-PA/PPYR_04174-PA/PPYR_10147-PA/PPYR_11318-PA/PPYR_11319-PA/PPYR_11983-PA/PPYR_12138-PA/PPYR_12152-PA/Sta…
	AB-LR	expansion	GO:0015074	DNA integration	7/366	301/48210	0.00854917	0.0161484	0.00799923	7	biological_process	LT15982/LT16264/LT16598/LT18706/LT19320/PPYR_02110-PA/PPYR_15055-PA
	AB-LR	expansion	GO:0006310	DNA recombination	7/366	246/48210	0.00290691	0.00617719	0.00305991	7	biological_process	LT15982/LT16264/LT16598/LT18706/LT19320/PPYR_02110-PA/PPYR_15055-PA
	AB-LR	expansion	GO:0004970	ionotropic glutamate receptor activity	109/366	285/48210	6.79299e-159	1.15481e-157	5.72041e-158	109	molecular_function	LT00163/LT00168/LT01522/LT01526/LT01527/LT01528/LT01980/LT02212/LT03492/LT04272/LT04274/LT05844/LT05845/LT06868/LT06939/LT07232/LT07841/LT07976/LT08025/LT08919/LT08922/LT08923/LT08925/LT09651/LT09871/LT09872/LT09874/LT09878/LT10175/LT11595/LT12228/LT12233/LT12234/LT12235/LT12995/LT13266/LT13267/LT13268/LT13375/LT13378/LT13380/LT13654/LT13699/LT13802/LT14244/LT17070/LT17410/LT19313/LY00409/LY00770…
	AB-LR	expansion	GO:0015276	ligand-gated ion channel activity	7/366	58/48210	2.95892e-07	8.38361e-07	4.15287e-07	7	molecular_function	Star01743.t1/Star09730.t1/Star11144.t1/Star11186.t1/Ves01150.t1/Ves01581.t1/Ves07326.t1
	AB-LR	expansion	GO:0005549	odorant binding	82/366	1112/48210	1.19841e-55	1.01865e-54	5.04593e-55	82	molecular_function	LT00364/LT00401/LT01415/LT01535/LT02345/LT04713/LT05711/LT05712/LT05713/LT05714/LT05715/LT05716/LT05717/LT05718/LT05719/LT05720/LT06780/LT06781/LT09863/LT09864/LT09865/LT09866/LY05056/LY06835/LY07587/LY08002/LY08003/LY08005/LY08006/LY08007/LY08008/LY08009/LY08010/LY08011/LY08012/LY10681/LY14059/LY14060/LY14062/LY16740/LY16741/LY16746/LY16747/LY16748/LY17666/LY17667/LY17668/LY17670/LY17671/LY18266…
	AB-LR	expansion	GO:0008146	sulfotransferase activity	30/366	161/48210	1.06337e-32	4.51931e-32	2.23867e-32	30	molecular_function	LT08611/LT08612/LT08615/LT08616/LT11169/LT11170/LT18385/LT18387/LT18963/LY06198/LY06202/LY06203/LY06204/LY06205/LY06206/LY06207/LY06208/LY06209/LY06210/PPYR_05481-PA/Star06554.t1/Star06555.t1/Star06556.t1/Star06557.t1/Ves00193.t1/Ves01943.t1/Ves03082.t1/Ves13301.t1/Ves16973.t1/Ves17324.t1
	AB-LR	expansion	GO:0006810	transport	24/366	1082/48210	3.64027e-06	8.84065e-06	4.37927e-06	24	biological_process	LT02938/LT04984/LT06705/LT12556/LT14537/LY01146/LY14425/LY14432/LY15842/LY16868/LY16870/LY18412/PPYR_02962-PA/PPYR_02963-PA/PPYR_03389-PA/PPYR_03391-PA/PPYR_04174-PA/PPYR_10147-PA/PPYR_11318-PA/PPYR_11319-PA/PPYR_11983-PA/PPYR_12138-PA/PPYR_12152-PA/PPYR_12213-PA
	AB-LR	contraction	GO:0020037	heme binding	102/108	1014/48210	8.5325e-165	2.84417e-164	8.98158e-165	102	molecular_function	LT00126/LT00240/LT01177/LT02252/LT03335/LT03338/LT03922/LT06931/LT06932/LT06986/LT08883/LT10708/LT12416/LT12417/LT12418/LT12419/LT12420/LT12421/LT15799/LY01745/LY02321/LY03922/LY04148/LY04154/LY09987/LY10198/LY10199/LY16144/LY16819/LY16821/LY16822/LY16823/LY16824/LY16915/LY16916/LY17742/LY19118/LY19152/PPYR_00598-PA/PPYR_01525-PA/PPYR_02007-PA/PPYR_02856-PA/PPYR_02857-PA/PPYR_02890-PA/PPYR_02891-…
	AB-LR	contraction	GO:0005506	iron ion binding	102/108	974/48210	1.1301e-166	5.6505e-166	1.78437e-166	102	molecular_function	LT00126/LT00240/LT01177/LT02252/LT03335/LT03338/LT03922/LT06931/LT06932/LT06986/LT08883/LT10708/LT12416/LT12417/LT12418/LT12419/LT12420/LT12421/LT15799/LY01745/LY02321/LY03922/LY04148/LY04154/LY09987/LY10198/LY10199/LY16144/LY16819/LY16821/LY16822/LY16823/LY16824/LY16915/LY16916/LY17742/LY19118/LY19152/PPYR_00598-PA/PPYR_01525-PA/PPYR_02007-PA/PPYR_02856-PA/PPYR_02857-PA/PPYR_02890-PA/PPYR_02891-…
	AB-LR	contraction	GO:0004497	monooxygenase activity	11/108	173/48210	2.35163e-13	5.87908e-13	1.85655e-13	11	molecular_function	LT12418/LT12419/LY01745/LY16819/PPYR_01525-PA/PPYR_04526-PA/PPYR_11241-PA/Ves00571.t1/Ves05350.t1/Ves20902.t1/Ves20903.t1
	AB-LR	contraction	GO:0004984	olfactory receptor activity	3/108	199/48210	0.0102966	0.0147094	0.00464508	3	molecular_function	Star07003.t1/Star07004.t1/Star09605.t1
	AB-LR	contraction	GO:0016705	oxidoreductase activity, acting on paired donors, with incorporation or reduction of molecular oxygen	102/108	873/48210	8.3569e-172	8.3569e-171	2.63902e-171	102	molecular_function	LT00126/LT00240/LT01177/LT02252/LT03335/LT03338/LT03922/LT06931/LT06932/LT06986/LT08883/LT10708/LT12416/LT12417/LT12418/LT12419/LT12420/LT12421/LT15799/LY01745/LY02321/LY03922/LY04148/LY04154/LY09987/LY10198/LY10199/LY16144/LY16819/LY16821/LY16822/LY16823/LY16824/LY16915/LY16916/LY17742/LY19118/LY19152/PPYR_00598-PA/PPYR_01525-PA/PPYR_02007-PA/PPYR_02856-PA/PPYR_02857-PA/PPYR_02890-PA/PPYR_02891-…
	AB-LR	contraction	GO:0004523	RNA-DNA hybrid ribonuclease activity	3/108	39/48210	9.42124e-05	0.000188425	5.95026e-05	3	molecular_function	PPYR_10538-PA/Ves04823.t1/Ves20902.t1
	AB-LR	contraction	GO:0007608	sensory perception of smell	3/108	199/48210	0.0102966	0.0147094	0.00464508	3	biological_process	Star07003.t1/Star07004.t1/Star09605.t1
	AB-LR	expansion	K09884	AQPN; aquaporin rerated protein, invertebrate	30/216	88/51408	1.49278e-49	1.19422e-48	4.71404e-49	30	KO	LT04272/LT05845/LT07841/LT09874/LT09877/LT09878/LT12234/LT12235/LT13442/LT13443/LT13444/LT13699/LT14244/LY00409/LY01905/LY01938/LY02024/LY05642/LY08135/LY10640/LY10867/LY12548/LY16393/LY17966/LY18414/LY18712/LY19326/Star03773.t1/Star11144.t1/Ves01581.t1
	AB-LR	expansion	K13023	CPN2; carboxypeptidase N regulatory subunit	3/216	159/51408	0.0298161	0.0477058	0.0188312	3	KO	LY01606/PPYR_03700-PA/PPYR_05707-PA
	AB-LR	expansion	K05313	GRIN; glutamate receptor, ionotropic, invertebrate	2/216	43/51408	0.0141701	0.0251914	0.00994396	2	KO	LT08925/Star01743.t1
	AB-LR	expansion	K04533	HD; huntingtin	66/216	83/51408	4.1877e-145	6.70031e-144	2.64486e-144	66	KO	LT02938/LT04984/LT06159/LT06167/LT06485/LT06705/LT08846/LT12555/LT12556/LT14534/LT14535/LT14536/LT14537/LT14538/LT14539/LT16474/LY01146/LY01930/LY06214/LY14425/LY14432/LY15842/LY16868/LY16870/LY18412/PPYR_02870-PA/PPYR_02962-PA/PPYR_02963-PA/PPYR_03389-PA/PPYR_03391-PA/PPYR_03654-PA/PPYR_03655-PA/PPYR_04174-PA/PPYR_10147-PA/PPYR_11318-PA/PPYR_11319-PA/PPYR_11983-PA/PPYR_12138-PA/PPYR_12152-PA/PPY…
	AB-LR	expansion	K00683	QPCT; glutaminyl-peptide cyclotransferase [EC:2.3.2.5]	17/216	27/51408	1.69392e-34	5.42055e-34	2.13969e-34	17	KO	LT01981/LT05844/LT06191/LT06939/LT09871/LT09879/LT13267/LT13268/LT13375/LT13378/LT13380/LT13441/LT13654/LT13802/LT15374/LY08811/LY16107
	AB-LR	expansion	K14381	SQSTM1; sequestosome 1	9/216	13/51408	2.43085e-19	6.48228e-19	2.55879e-19	9	KO	LT14533/LY14348/LY18406/LY18410/LY18416/LY19159/Star01716.t1/Ves14030.t1/Ves14392.t1
	AB-LR	expansion	K01014	SULT1A; aryl sulfotransferase [EC:2.8.2.1]	7/216	40/51408	3.47509e-10	6.95019e-10	2.7435e-10	7	KO	LT08616/LT11169/PPYR_05481-PA/Star06554.t1/Star06555.t1/Star06556.t1/Star06557.t1
	AB-LR	expansion	K01016	SULT1E1, STE; estrone sulfotransferase [EC:2.8.2.4]	23/216	75/51408	6.42015e-37	2.56806e-36	1.01371e-36	23	KO	LT08611/LT08612/LT08615/LT11170/LT18385/LT18387/LT18963/LY06198/LY06202/LY06203/LY06204/LY06205/LY06206/LY06207/LY06208/LY06209/LY06210/Ves00193.t1/Ves01943.t1/Ves03082.t1/Ves13301.t1/Ves16973.t1/Ves17324.t1
	AB-LR	expansion	K05401	TLR3, CD283; toll-like receptor 3	30/216	134/51408	3.11433e-43	1.66097e-42	6.55648e-43	30	KO	LT06494/LT06495/LT06496/LT13481/LT14346/LT14887/LT17485/LY07945/LY07977/LY07978/LY08413/LY11113/LY11115/LY18503/PPYR_00842-PA/PPYR_02707-PA/PPYR_02721-PA/PPYR_02887-PA/PPYR_02888-PA/PPYR_03113-PA/PPYR_03701-PA/PPYR_03702-PA/PPYR_03735-PA/PPYR_05706-PA/PPYR_15237-PA/Star00886.t1/Star00887.t1/Star00888.t1/Star04934.t1/Ves21912.t1
	AB-LR	expansion	K10900	WRN, RECQL2; werner syndrome ATP-dependent helicase [EC:3.6.4.12]	15/216	132/51408	1.91775e-17	4.38344e-17	1.7303e-17	15	KO	LT15956/LT16598/LT17042/LT17269/LT17493/LT18706/LT19320/LY01582/PPYR_15055-PA/Star09910.t1/Ves17238.t1/Ves19237.t1/Ves20247.t1/Ves21823.t1/Ves22870.t1
	AB-LR	contraction	K05326	CNGN; cyclic nucleotide gated channel, invertebrate	1/118	19/51408	0.0427299	0.0427299	NA	1	KO	LT11989
	AB-LR	contraction	K15002	CYP6; cytochrome P450, family 6 [EC:1.14.-.-]	101/118	205/51408	6.03317e-236	2.41327e-235	NA	101	KO	LT00126/LT00240/LT01177/LT02252/LT03335/LT03338/LT03922/LT06931/LT06932/LT06986/LT08883/LT10708/LT12416/LT12417/LT12418/LT12419/LT12420/LT12421/LT15799/LY01745/LY02321/LY03922/LY04148/LY04154/LY09987/LY10198/LY10199/LY16144/LY16819/LY16821/LY16822/LY16823/LY16824/LY16915/LY16916/LY17742/LY19118/LY19152/PPYR_00598-PA/PPYR_01525-PA/PPYR_02007-PA/PPYR_02856-PA/PPYR_02857-PA/PPYR_02890-PA/PPYR_02891-…
	AB-LR	contraction	K08471	GR; gustatory receptor	3/118	303/51408	0.0329502	0.0427299	NA	3	KO	Star07003.t1/Star07004.t1/Star09605.t1
	AB-LR	contraction	K05719	ITGB1, CD29; integrin beta 1	8/118	100/51408	9.44933e-11	1.88987e-10	NA	8	KO	LT04211/LY08298/LY08299/LY13830/PPYR_03777-PA/PPYR_07094-PA/PPYR_12888-PA/Ves13807.t1
	Sta	expansion	GO:0016887	ATPase activity	12/238	78/7088	9.46707e-06	3.49553e-05	1.91641e-05	12	molecular_function	Star00796.t1/Star00798.t1/Star00808.t1/Star01093.t1/Star03689.t1/Star07367.t1/Star07725.t1/Star07957.t1/Star08312.t1/Star11981.t1/Star12368.t1/Star12369.t1
	Sta	expansion	GO:0003677	DNA binding	55/238	398/7088	2.10945e-20	2.53134e-19	1.3878e-19	55	molecular_function	Star00004.t1/Star00839.t1/Star01845.t1/Star02912.t1/Star03074.t1/Star03893.t1/Star03952.t1/Star04164.t1/Star04486.t1/Star04520.t1/Star04700.t1/Star04936.t1/Star05136.t1/Star05214.t1/Star05402.t1/Star05622.t1/Star05839.t1/Star05948.t1/Star06453.t1/Star06624.t1/Star06785.t1/Star06946.t1/Star07389.t1/Star07401.t1/Star07479.t1/Star07844.t1/Star08139.t1/Star08143.t1/Star08288.t1/Star08502.t1/Star08749…
	Sta	expansion	GO:0015074	DNA integration	9/238	13/7088	2.97297e-11	1.78378e-10	9.7795e-11	9	biological_process	Star04486.t1/Star05044.t1/Star05214.t1/Star05839.t1/Star08143.t1/Star09979.t1/Star12360.t1/Star12361.t1/Star12486.t1
	Sta	expansion	GO:0031012	extracellular matrix	10/238	18/7088	5.22278e-11	2.78548e-10	1.52713e-10	10	cellular_component	Star00050.t1/Star09932.t1/Star11145.t1/Star11146.t1/Star11147.t1/Star11148.t1/Star11149.t1/Star11150.t1/Star11569.t1/Star11640.t1
	Sta	expansion	GO:0005525	GTP binding	13/238	156/7088	0.00217887	0.00581033	0.00318549	13	molecular_function	Star01082.t1/Star05136.t1/Star05427.t1/Star06772.t1/Star06774.t1/Star06775.t1/Star06813.t1/Star06814.t1/Star06823.t1/Star06824.t1/Star06834.t1/Star07221.t1/Star10883.t1
	Sta	expansion	GO:0003924	GTPase activity	13/238	118/7088	0.000150534	0.000451601	0.000247588	13	molecular_function	Star01082.t1/Star05136.t1/Star05427.t1/Star06772.t1/Star06774.t1/Star06775.t1/Star06813.t1/Star06814.t1/Star06823.t1/Star06824.t1/Star06834.t1/Star07221.t1/Star10883.t1
	Sta	expansion	GO:0020037	heme binding	13/238	129/7088	0.000367253	0.00103695	0.000568503	13	molecular_function	Star00038.t1/Star00039.t1/Star00040.t1/Star00041.t1/Star00042.t1/Star00043.t1/Star00044.t1/Star00045.t1/Star00046.t1/Star00047.t1/Star00048.t1/Star00053.t1/Star00055.t1
	Sta	expansion	GO:0005506	iron ion binding	13/238	118/7088	0.000150534	0.000451601	0.000247588	13	molecular_function	Star00038.t1/Star00039.t1/Star00040.t1/Star00041.t1/Star00042.t1/Star00043.t1/Star00044.t1/Star00045.t1/Star00046.t1/Star00047.t1/Star00048.t1/Star00053.t1/Star00055.t1
	Sta	expansion	GO:0004222	metalloendopeptidase activity	32/238	90/7088	3.72514e-25	1.78807e-23	9.80301e-24	32	molecular_function	Star00017.t1/Star00019.t1/Star00050.t1/Star00209.t1/Star00210.t1/Star00211.t1/Star00212.t1/Star00213.t1/Star00214.t1/Star00215.t1/Star00216.t1/Star00217.t1/Star01140.t1/Star03041.t1/Star03868.t1/Star04992.t1/Star04993.t1/Star08367.t1/Star08895.t1/Star09932.t1/Star10699.t1/Star10700.t1/Star10740.t1/Star11145.t1/Star11146.t1/Star11147.t1/Star11148.t1/Star11149.t1/Star11150.t1/Star11569.t1/Star11640…
	Sta	expansion	GO:0008237	metallopeptidase activity	32/238	112/7088	8.60254e-22	1.37641e-20	7.54608e-21	32	molecular_function	Star00017.t1/Star00019.t1/Star00050.t1/Star00209.t1/Star00210.t1/Star00211.t1/Star00212.t1/Star00213.t1/Star00214.t1/Star00215.t1/Star00216.t1/Star00217.t1/Star01140.t1/Star03041.t1/Star03868.t1/Star04992.t1/Star04993.t1/Star08367.t1/Star08895.t1/Star09932.t1/Star10699.t1/Star10700.t1/Star10740.t1/Star11145.t1/Star11146.t1/Star11147.t1/Star11148.t1/Star11149.t1/Star11150.t1/Star11569.t1/Star11640…
	Sta	expansion	GO:0005874	microtubule	13/238	26/7088	3.51912e-13	2.81529e-12	1.54347e-12	13	cellular_component	Star01082.t1/Star05136.t1/Star05427.t1/Star06772.t1/Star06774.t1/Star06775.t1/Star06813.t1/Star06814.t1/Star06823.t1/Star06824.t1/Star06834.t1/Star07221.t1/Star10883.t1
	Sta	expansion	GO:0007017	microtubule-based process	13/238	30/7088	3.59448e-12	2.46479e-11	1.35131e-11	13	biological_process	Star01082.t1/Star05136.t1/Star05427.t1/Star06772.t1/Star06774.t1/Star06775.t1/Star06813.t1/Star06814.t1/Star06823.t1/Star06824.t1/Star06834.t1/Star07221.t1/Star10883.t1
	Sta	expansion	GO:0005549	odorant binding	17/238	101/7088	3.20299e-08	1.53744e-07	8.42893e-08	17	molecular_function	Star00759.t1/Star04456.t1/Star04457.t1/Star04532.t1/Star09879.t1/Star09886.t1/Star09887.t1/Star09888.t1/Star09889.t1/Star09890.t1/Star09891.t1/Star09981.t1/Star11106.t1/Star11107.t1/Star11108.t1/Star11110.t1/Star11113.t1
	Sta	expansion	GO:0004984	olfactory receptor activity	5/238	33/7088	0.00450039	0.0108009	0.00592157	5	molecular_function	Star00759.t1/Star04456.t1/Star04457.t1/Star04532.t1/Star09879.t1
	Sta	expansion	GO:0016705	oxidoreductase activity, acting on paired donors, with incorporation or reduction of molecular oxygen	13/238	102/7088	3.26022e-05	0.000111779	6.12823e-05	13	molecular_function	Star00038.t1/Star00039.t1/Star00040.t1/Star00041.t1/Star00042.t1/Star00043.t1/Star00044.t1/Star00045.t1/Star00046.t1/Star00047.t1/Star00048.t1/Star00053.t1/Star00055.t1
	Sta	expansion	GO:0006508	proteolysis	57/238	372/7088	1.88527e-23	4.52464e-22	2.48061e-22	57	biological_process	Star00017.t1/Star00019.t1/Star00050.t1/Star00209.t1/Star00210.t1/Star00211.t1/Star00212.t1/Star00213.t1/Star00214.t1/Star00215.t1/Star00216.t1/Star00217.t1/Star00809.t1/Star00810.t1/Star01140.t1/Star01821.t1/Star03041.t1/Star03782.t1/Star03784.t1/Star03785.t1/Star03786.t1/Star03868.t1/Star04992.t1/Star04993.t1/Star07213.t1/Star07276.t1/Star07277.t1/Star07281.t1/Star07819.t1/Star07820.t1/Star07821…
	Sta	expansion	GO:0007608	sensory perception of smell	5/238	33/7088	0.00450039	0.0108009	0.00592157	5	biological_process	Star00759.t1/Star04456.t1/Star04457.t1/Star04532.t1/Star09879.t1
	Sta	expansion	GO:0004252	serine-type endopeptidase activity	23/238	183/7088	3.67954e-08	1.60562e-07	8.80272e-08	23	molecular_function	Star00809.t1/Star00810.t1/Star01821.t1/Star03782.t1/Star03784.t1/Star03785.t1/Star03786.t1/Star07213.t1/Star07276.t1/Star07277.t1/Star07281.t1/Star07819.t1/Star07820.t1/Star07821.t1/Star07822.t1/Star07886.t1/Star07887.t1/Star09151.t1/Star09154.t1/Star09155.t1/Star09156.t1/Star09157.t1/Star09158.t1
	Sta	expansion	GO:0005200	structural constituent of cytoskeleton	13/238	23/7088	4.23515e-14	4.06574e-13	2.22902e-13	13	molecular_function	Star01082.t1/Star05136.t1/Star05427.t1/Star06772.t1/Star06774.t1/Star06775.t1/Star06813.t1/Star06814.t1/Star06823.t1/Star06824.t1/Star06834.t1/Star07221.t1/Star10883.t1
	Sta	expansion	GO:0008146	sulfotransferase activity	4/238	25/7088	0.00899588	0.020562	0.011273	4	molecular_function	Star06554.t1/Star06555.t1/Star06556.t1/Star06557.t1
	Sta	expansion	GO:0006313	transposition, DNA-mediated	6/238	15/7088	5.22343e-06	2.08937e-05	1.14549e-05	6	biological_process	Star04486.t1/Star05214.t1/Star05839.t1/Star08143.t1/Star09979.t1/Star12486.t1
	Sta	contraction	GO:0005524	ATP binding	22/150	616/7088	0.010005	0.030015	0.0181377	22	molecular_function	Star00015.t1/Star00016.t1/Star00136.t1/Star00231.t1/Star00232.t1/Star00233.t1/Star00234.t1/Star00235.t1/Star00237.t1/Star00238.t1/Star00239.t1/Star00548.t1/Star00549.t1/Star00550.t1/Star01328.t1/Star03658.t1/Star03659.t1/Star04585.t1/Star07216.t1/Star09446.t1/Star10693.t1/Star10694.t1
	Sta	contraction	GO:0042626	ATPase-coupled transmembrane transporter activity	21/150	31/7088	6.06132e-29	1.09104e-27	6.59301e-28	21	molecular_function	Star00015.t1/Star00016.t1/Star00136.t1/Star00231.t1/Star00232.t1/Star00233.t1/Star00234.t1/Star00235.t1/Star00237.t1/Star00238.t1/Star00239.t1/Star00548.t1/Star00549.t1/Star00550.t1/Star01328.t1/Star03658.t1/Star03659.t1/Star04585.t1/Star09446.t1/Star10693.t1/Star10694.t1
	Sta	contraction	GO:0016887	ATPase activity	19/150	78/7088	1.12218e-15	6.73308e-15	4.06872e-15	19	molecular_function	Star00015.t1/Star00016.t1/Star00136.t1/Star00231.t1/Star00232.t1/Star00233.t1/Star00234.t1/Star00235.t1/Star00238.t1/Star00239.t1/Star00548.t1/Star00549.t1/Star00550.t1/Star01328.t1/Star03658.t1/Star04585.t1/Star09446.t1/Star10693.t1/Star10694.t1
	Sta	contraction	GO:0009058	biosynthetic process	4/150	28/7088	0.00265631	0.00896503	0.00541747	4	biological_process	Star00830.t1/Star01851.t1/Star07111.t1/Star07112.t1
	Sta	contraction	GO:0003824	catalytic activity	14/150	348/7088	0.0152169	0.0410856	0.0248276	14	molecular_function	Star00204.t1/Star00830.t1/Star01851.t1/Star03898.t1/Star03899.t1/Star03900.t1/Star04838.t1/Star06738.t1/Star06739.t1/Star07111.t1/Star07112.t1/Star07684.t1/Star10840.t1/Star12241.t1
	Sta	contraction	GO:0071949	FAD binding	2/150	10/7088	0.0179091	0.0460519	0.0278287	2	molecular_function	Star09070.t1/Star10904.t1
	Sta	contraction	GO:0050660	flavin adenine dinucleotide binding	24/150	54/7088	8.08489e-27	1.09146e-25	6.59557e-26	24	molecular_function	Star00831.t1/Star01189.t1/Star01543.t1/Star01580.t1/Star01581.t1/Star01582.t1/Star01583.t1/Star01586.t1/Star01587.t1/Star01589.t1/Star01590.t1/Star01591.t1/Star01592.t1/Star01593.t1/Star01594.t1/Star01607.t1/Star03122.t1/Star03948.t1/Star03949.t1/Star05951.t1/Star05952.t1/Star07226.t1/Star09070.t1/Star10904.t1
	Sta	contraction	GO:0020037	heme binding	25/150	129/7088	8.93471e-18	6.03093e-17	3.64442e-17	25	molecular_function	Star00901.t1/Star01064.t1/Star01065.t1/Star01066.t1/Star01067.t1/Star01068.t1/Star01070.t1/Star01071.t1/Star01079.t1/Star01080.t1/Star01174.t1/Star01175.t1/Star04355.t1/Star04394.t1/Star04395.t1/Star04396.t1/Star04397.t1/Star04398.t1/Star04399.t1/Star04400.t1/Star04401.t1/Star06513.t1/Star06515.t1/Star08553.t1/Star09594.t1
	Sta	contraction	GO:0016788	hydrolase activity, acting on ester bonds	6/150	24/7088	7.98438e-06	3.31659e-05	2.00418e-05	6	molecular_function	Star00194.t1/Star00830.t1/Star01851.t1/Star01904.t1/Star07111.t1/Star07112.t1
	Sta	contraction	GO:0016021	integral component of membrane	33/150	586/7088	1.24061e-07	5.58275e-07	3.37359e-07	33	cellular_component	Star00015.t1/Star00016.t1/Star00136.t1/Star00231.t1/Star00232.t1/Star00233.t1/Star00234.t1/Star00235.t1/Star00237.t1/Star00238.t1/Star00239.t1/Star00548.t1/Star00549.t1/Star00550.t1/Star01328.t1/Star02568.t1/Star02569.t1/Star02570.t1/Star02571.t1/Star02795.t1/Star03658.t1/Star03659.t1/Star04458.t1/Star04459.t1/Star04461.t1/Star04585.t1/Star05876.t1/Star05908.t1/Star08067.t1/Star09446.t1/Star09690…
	Sta	contraction	GO:0005506	iron ion binding	27/150	118/7088	3.62722e-21	3.2645e-20	1.9727e-20	27	molecular_function	Star00901.t1/Star01064.t1/Star01065.t1/Star01066.t1/Star01067.t1/Star01068.t1/Star01070.t1/Star01071.t1/Star01079.t1/Star01080.t1/Star01174.t1/Star01175.t1/Star04355.t1/Star04394.t1/Star04395.t1/Star04396.t1/Star04397.t1/Star04398.t1/Star04399.t1/Star04400.t1/Star04401.t1/Star06513.t1/Star06515.t1/Star08553.t1/Star09070.t1/Star09594.t1/Star10904.t1
	Sta	contraction	GO:0016020	membrane	18/150	483/7088	0.0130661	0.0371353	0.0224405	18	cellular_component	Star01245.t1/Star02207.t1/Star02208.t1/Star02274.t1/Star02275.t1/Star02568.t1/Star02569.t1/Star02570.t1/Star02571.t1/Star03271.t1/Star07003.t1/Star07004.t1/Star08067.t1/Star09605.t1/Star10173.t1/Star11473.t1/Star11618.t1/Star11619.t1
	Sta	contraction	GO:0004497	monooxygenase activity	5/150	34/7088	0.000673195	0.0024235	0.00146449	5	molecular_function	Star04398.t1/Star04399.t1/Star04400.t1/Star06515.t1/Star09594.t1
	Sta	contraction	GO:0055114	oxidation-reduction process	52/150	375/7088	9.88753e-30	2.66963e-28	1.61323e-28	52	biological_process	Star00831.t1/Star00901.t1/Star01064.t1/Star01065.t1/Star01066.t1/Star01067.t1/Star01068.t1/Star01070.t1/Star01071.t1/Star01079.t1/Star01080.t1/Star01174.t1/Star01175.t1/Star01189.t1/Star01543.t1/Star01580.t1/Star01581.t1/Star01582.t1/Star01583.t1/Star01586.t1/Star01587.t1/Star01589.t1/Star01590.t1/Star01591.t1/Star01592.t1/Star01593.t1/Star01594.t1/Star01607.t1/Star01851.t1/Star03122.t1/Star03948…
	Sta	contraction	GO:0016491	oxidoreductase activity	10/150	177/7088	0.00419455	0.0133239	0.00805146	10	molecular_function	Star00665.t1/Star00830.t1/Star00920.t1/Star00925.t1/Star01851.t1/Star07111.t1/Star07112.t1/Star09070.t1/Star09636.t1/Star10904.t1
	Sta	contraction	GO:0016614	oxidoreductase activity, acting on CH-OH group of donors	21/150	26/7088	9.81617e-32	5.30073e-30	3.20317e-30	21	molecular_function	Star00831.t1/Star01189.t1/Star01543.t1/Star01580.t1/Star01581.t1/Star01582.t1/Star01583.t1/Star01586.t1/Star01587.t1/Star01589.t1/Star01590.t1/Star01591.t1/Star01592.t1/Star01593.t1/Star01594.t1/Star01607.t1/Star03948.t1/Star03949.t1/Star05951.t1/Star05952.t1/Star07226.t1
	Sta	contraction	GO:0016705	oxidoreductase activity, acting on paired donors, with incorporation or reduction of molecular oxygen	25/150	102/7088	1.95615e-20	1.50903e-19	9.11891e-20	25	molecular_function	Star00901.t1/Star01064.t1/Star01065.t1/Star01066.t1/Star01067.t1/Star01068.t1/Star01070.t1/Star01071.t1/Star01079.t1/Star01080.t1/Star01174.t1/Star01175.t1/Star04355.t1/Star04394.t1/Star04395.t1/Star04396.t1/Star04397.t1/Star04398.t1/Star04399.t1/Star04400.t1/Star04401.t1/Star06513.t1/Star06515.t1/Star08553.t1/Star09594.t1
	Sta	contraction	GO:0016740	transferase activity	4/150	11/7088	5.66488e-05	0.000218503	0.000132039	4	molecular_function	Star00830.t1/Star01851.t1/Star07111.t1/Star07112.t1
	Sta	contraction	GO:0055085	transmembrane transport	41/150	318/7088	6.55667e-22	7.0812e-21	4.27909e-21	41	biological_process	Star00015.t1/Star00016.t1/Star00136.t1/Star00231.t1/Star00232.t1/Star00233.t1/Star00234.t1/Star00235.t1/Star00237.t1/Star00238.t1/Star00239.t1/Star00548.t1/Star00549.t1/Star00550.t1/Star01245.t1/Star01328.t1/Star02207.t1/Star02208.t1/Star02274.t1/Star02275.t1/Star02568.t1/Star02569.t1/Star02570.t1/Star02571.t1/Star02795.t1/Star03658.t1/Star03659.t1/Star04458.t1/Star04459.t1/Star04461.t1/Star04585…
	Sta	contraction	GO:0022857	transmembrane transporter activity	20/150	187/7088	1.77488e-09	8.71306e-09	5.2652e-09	20	molecular_function	Star01245.t1/Star02207.t1/Star02208.t1/Star02274.t1/Star02275.t1/Star02568.t1/Star02569.t1/Star02570.t1/Star02571.t1/Star02795.t1/Star04458.t1/Star04459.t1/Star04461.t1/Star05876.t1/Star07002.t1/Star08067.t1/Star09690.t1/Star10173.t1/Star11618.t1/Star11619.t1
	Sta	contraction	GO:0008194	UDP-glycosyltransferase activity	11/150	23/7088	2.86971e-13	1.54964e-12	9.36433e-13	11	molecular_function	Star03214.t1/Star04869.t1/Star07637.t1/Star07638.t1/Star10316.t1/Star10464.t1/Star11472.t1/Star11473.t1/Star11495.t1/Star12787.t1/Star12939.t1
	Sta	expansion	K01904	4CL; 4-coumarate--CoA ligase [EC:6.2.1.12]	9/260	33/7951	7.21532e-07	1.83663e-06	4.83323e-07	9	KO	Star10455.t1/Star10548.t1/Star10549.t1/Star10730.t1/Star11835.t1/Star11836.t1/Star11837.t1/Star11839.t1/Star11840.t1
	Sta	expansion	K14575	AFG2, DRG1, SPATA5; AAA family ATPase	3/260	12/7951	0.00610759	0.00950069	0.00250018	3	KO	Star05955.t1/Star07166.t1/Star11991.t1
	Sta	expansion	K10380	ANK; ankyrin	14/260	37/7951	3.52104e-12	1.97178e-11	5.18891e-12	14	KO	Star01240.t1/Star01243.t1/Star01465.t1/Star01549.t1/Star01550.t1/Star01932.t1/Star05304.t1/Star07959.t1/Star09343.t1/Star11116.t1/Star11131.t1/Star11132.t1/Star11133.t1/Star12098.t1
	Sta	expansion	K15175	CDC73; parafibromin	8/260	11/7951	1.78213e-10	7.12851e-10	1.87592e-10	8	KO	Star04747.t1/Star05839.t1/Star06785.t1/Star07488.t1/Star08104.t1/Star08213.t1/Star08853.t1/Star12784.t1
	Sta	expansion	K01310	CTRB; chymotrypsin [EC:3.4.21.1]	5/260	14/7951	5.65342e-05	0.000113068	2.97548e-05	5	KO	Star07887.t1/Star09154.t1/Star09156.t1/Star09157.t1/Star09158.t1
	Sta	expansion	K15000	CYP6G2; cytochrome P450, family 6, subfamily G, polypeptide 2 [EC:1.14.-.-]	9/260	10/7951	3.62744e-13	2.53921e-12	6.68212e-13	9	KO	Star00040.t1/Star00041.t1/Star00042.t1/Star00043.t1/Star00044.t1/Star00045.t1/Star00046.t1/Star00047.t1/Star00055.t1
	Sta	expansion	K05544	DUS3; tRNA-dihydrouridine synthase 3 [EC:1.3.1.89]	6/260	11/7951	4.64795e-07	1.30143e-06	3.4248e-07	6	KO	Star03952.t1/Star05948.t1/Star07389.t1/Star08863.t1/Star10939.t1/Star11741.t1
	Sta	expansion	K01415	ECE; endothelin-converting enzyme [EC:3.4.24.71]	3/260	11/7951	0.00469305	0.00772973	0.00203414	3	KO	Star00214.t1/Star01140.t1/Star03041.t1
	Sta	expansion	K08471	GR; gustatory receptor	5/260	56/7951	0.0354567	0.0496394	0.013063	5	KO	Star00759.t1/Star04456.t1/Star04457.t1/Star04532.t1/Star09879.t1
	Sta	expansion	K04533	HD; huntingtin	10/260	11/7951	1.26083e-14	1.76517e-13	4.64518e-14	10	KO	Star00796.t1/Star00798.t1/Star00808.t1/Star01093.t1/Star07367.t1/Star07572.t1/Star07725.t1/Star07957.t1/Star08312.t1/Star11981.t1
	Sta	expansion	K01063	JHE; juvenile-hormone esterase [EC:3.1.1.59]	11/260	20/7951	4.79934e-12	2.23969e-11	5.89393e-12	11	KO	Star00198.t1/Star00199.t1/Star00203.t1/Star00207.t1/Star00568.t1/Star00606.t1/Star00669.t1/Star00670.t1/Star00671.t1/Star09614.t1/Star09619.t1
	Sta	expansion	K10395	KIF4; kinesin family member 4	4/260	13/7951	0.00063262	0.00118089	0.00031076	4	KO	Star00584.t1/Star04935.t1/Star08224.t1/Star12504.t1
	Sta	expansion	K08635	MMEL1, NEP; neprilysin [EC:3.4.24.11]	18/260	28/7951	9.98728e-21	2.79644e-19	7.35905e-20	18	KO	Star00017.t1/Star00019.t1/Star00209.t1/Star00210.t1/Star00211.t1/Star00212.t1/Star00213.t1/Star00215.t1/Star00216.t1/Star00217.t1/Star03868.t1/Star04992.t1/Star04993.t1/Star08367.t1/Star08895.t1/Star10699.t1/Star10740.t1/Star12475.t1
	Sta	expansion	K01362	OVCH; ovochymase [EC:3.4.21.-]	5/260	43/7951	0.0125538	0.0185003	0.00486849	5	KO	Star03782.t1/Star03784.t1/Star03785.t1/Star07886.t1/Star09155.t1
	Sta	expansion	K01312	PRSS1_2_3; trypsin [EC:3.4.21.4]	8/260	39/7951	2.99367e-05	6.44791e-05	1.69682e-05	8	KO	Star00809.t1/Star00810.t1/Star07276.t1/Star07277.t1/Star07819.t1/Star07820.t1/Star07821.t1/Star07822.t1
	Sta	expansion	K03002	RPA2, POLR1B; DNA-directed RNA polymerase I subunit	5/260	12/7951	2.36044e-05	5.5077e-05	1.44939e-05	5	KO	Star04486.t1/Star05214.t1/Star08143.t1/Star09302.t1/Star12486.t1
	Sta	expansion	K13963	SERPINB; serpin B	8/260	23/7951	3.75992e-07	1.24279e-06	3.2705e-07	8	KO	Star07046.t1/Star07047.t1/Star07050.t1/Star07051.t1/Star07101.t1/Star12213.t1/Star12215.t1/Star12637.t1
	Sta	expansion	K05401	TLR3, CD283; toll-like receptor 3	9/260	31/7951	3.99468e-07	1.24279e-06	3.2705e-07	9	KO	Star00886.t1/Star00887.t1/Star00888.t1/Star04934.t1/Star10342.t1/Star10343.t1/Star11410.t1/Star11411.t1/Star11413.t1
	Sta	expansion	K14258	TRET1; facilitated trehalose transporter	7/260	55/7951	0.00195525	0.00342169	0.000900445	7	KO	Star10347.t1/Star10466.t1/Star10467.t1/Star11467.t1/Star11468.t1/Star11470.t1/Star11471.t1
	Sta	expansion	K07374	TUBA; tubulin alpha	11/260	15/7951	4.51243e-14	4.2116e-13	1.10832e-13	11	KO	Star01082.t1/Star05427.t1/Star06772.t1/Star06774.t1/Star06775.t1/Star06813.t1/Star06814.t1/Star06823.t1/Star06824.t1/Star06834.t1/Star07221.t1
	Sta	contraction	K01904	4CL; 4-coumarate--CoA ligase [EC:6.2.1.12]	7/171	33/7951	5.0169e-06	1.17061e-05	4.69417e-06	7	KO	Star03898.t1/Star03899.t1/Star03900.t1/Star04838.t1/Star06738.t1/Star06739.t1/Star12241.t1
	Sta	contraction	K05673	ABCC4; ATP-binding cassette, subfamily C (CFTR/MRP), member	17/171	18/7951	3.55921e-28	3.73717e-27	1.49861e-27	17	KO	Star00015.t1/Star00016.t1/Star00136.t1/Star00231.t1/Star00232.t1/Star00233.t1/Star00234.t1/Star00235.t1/Star00237.t1/Star00238.t1/Star00239.t1/Star00548.t1/Star00549.t1/Star00550.t1/Star01328.t1/Star04585.t1/Star09446.t1
	Sta	contraction	K00108	betA, CHDH; choline dehydrogenase [EC:1.1.99.1]	20/171	25/7951	7.00579e-30	1.47122e-28	5.89961e-29	20	KO	Star00831.t1/Star01189.t1/Star01543.t1/Star01580.t1/Star01581.t1/Star01582.t1/Star01583.t1/Star01586.t1/Star01587.t1/Star01589.t1/Star01590.t1/Star01591.t1/Star01592.t1/Star01594.t1/Star01607.t1/Star03948.t1/Star03949.t1/Star05951.t1/Star05952.t1/Star07226.t1
	Sta	contraction	K01044	CES1; carboxylesterase 1 [EC:3.1.1.1]	6/171	11/7951	3.83191e-08	1.14957e-07	4.60982e-08	6	KO	Star02800.t1/Star05906.t1/Star05908.t1/Star10744.t1/Star10745.t1/Star10746.t1
	Sta	contraction	K15002	CYP6; cytochrome P450, family 6 [EC:1.14.-.-]	10/171	23/7951	1.4628e-11	6.14375e-11	2.46366e-11	10	KO	Star00901.t1/Star01064.t1/Star01065.t1/Star01066.t1/Star01067.t1/Star01068.t1/Star01070.t1/Star01071.t1/Star01079.t1/Star01080.t1
	Sta	contraction	K15003	CYP9; cytochrome P450 family 9 [EC:1.14.-.-]	11/171	20/7951	4.68839e-14	3.28187e-13	1.31604e-13	11	KO	Star04355.t1/Star04394.t1/Star04395.t1/Star04396.t1/Star04397.t1/Star04398.t1/Star04399.t1/Star04400.t1/Star04401.t1/Star08553.t1/Star09594.t1
	Sta	contraction	K00540	fqr; F420H(2)-dependent quinone reductase [EC:1.1.98.-]	3/171	24/7951	0.0141962	0.0229323	0.00919589	3	KO	Star00665.t1/Star00863.t1/Star09636.t1
	Sta	contraction	K00799	GST, gst; glutathione S-transferase [EC:2.5.1.18]	4/171	22/7951	0.00111601	0.00195302	0.000783165	4	KO	Star01016.t1/Star01820.t1/Star01825.t1/Star10517.t1
	Sta	contraction	K03283	HSPA1s; heat shock 70kDa protein 1/2/6/8	4/171	10/7951	3.92094e-05	8.23398e-05	3.30185e-05	4	KO	Star02545.t1/Star05352.t1/Star06405.t1/Star10486.t1
	Sta	contraction	K01063	JHE; juvenile-hormone esterase [EC:3.1.1.59]	5/171	20/7951	5.17796e-05	9.8852e-05	3.96399e-05	5	KO	Star00206.t1/Star00208.t1/Star01110.t1/Star05142.t1/Star05143.t1
	Sta	contraction	K14388	SLC5A8_12, SMCT; solute carrier family 5 (sodium-coupled	8/171	21/7951	6.23207e-09	2.18122e-08	8.74676e-09	8	KO	Star01245.t1/Star02207.t1/Star02208.t1/Star02274.t1/Star02275.t1/Star10173.t1/Star11618.t1/Star11619.t1
	Sta	contraction	K14258	TRET1; facilitated trehalose transporter	9/171	55/7951	2.16795e-06	5.69087e-06	2.28205e-06	9	KO	Star02570.t1/Star02571.t1/Star02795.t1/Star04458.t1/Star04459.t1/Star04461.t1/Star05876.t1/Star08067.t1/Star09690.t1
	Sta	contraction	K00699	UGT; glucuronosyltransferase [EC:2.4.1.17]	11/171	22/7951	1.89706e-13	9.95956e-13	3.99381e-13	11	KO	Star03214.t1/Star04869.t1/Star07637.t1/Star07638.t1/Star10316.t1/Star10464.t1/Star11472.t1/Star11473.t1/Star11495.t1/Star12787.t1/Star12939.t1
	AB-Lam	expansion	GO:0008425	2-polyprenyl-6-methoxy-1,4-benzoquinone methyltransferase activity	14/2334	73/41122	5.39983e-05	0.000219266	0.000151574	14	molecular_function	LY00052/LY00061/LY00062/LY16145/PPYR_02872-PA/PPYR_13731-PA/Ves04087.t1/Ves12877.t1/Ves15969.t1/Ves15972.t1/Ves15983.t1/Ves15997.t1/Ves20633.t1/Ves20635.t1
	AB-Lam	expansion	GO:0043190	ATP-binding cassette (ABC) transporter complex	7/2334	24/41122	0.000276255	0.00105766	0.00073114	7	cellular_component	Ves04080.t1/Ves05553.t1/Ves08360.t1/Ves09920.t1/Ves11571.t1/Ves14422.t1/Ves18415.t1
	AB-Lam	expansion	GO:0042626	ATPase-coupled transmembrane transporter activity	149/2334	243/41122	1.94705e-121	1.30453e-119	9.01793e-120	149	molecular_function	LT01639/LT02602/LT03727/LT04602/LT04603/LT04604/LT04605/LT04606/LT04607/LT04608/LT04653/LT04654/LT04655/LT04657/LT06607/LT10005/LT10196/LT10197/LT10282/LT10875/LT10877/LT10878/LT10879/LT10880/LT10895/LT10896/LT10897/LT10898/LT10899/LT12631/LT12632/LT12633/LT12640/LT12641/LT12642/LT12645/LT13742/LT13743/LT13744/LT13745/LT13746/LT13747/LT13748/LT13749/LT13750/LT13751/LT13752/LT13753/LT13754/LT16964…
	AB-Lam	expansion	GO:0016887	ATPase activity	204/2334	625/41122	1.84568e-98	4.94643e-97	3.41937e-97	204	molecular_function	LT01639/LT02602/LT02938/LT03727/LT04602/LT04603/LT04604/LT04605/LT04606/LT04607/LT04608/LT04653/LT04654/LT04655/LT04657/LT04984/LT06159/LT06167/LT06485/LT06607/LT06705/LT08846/LT10005/LT10196/LT10197/LT10282/LT10875/LT10877/LT10878/LT10879/LT10880/LT10895/LT10896/LT10897/LT10898/LT10899/LT12555/LT12556/LT12631/LT12632/LT12633/LT12640/LT12641/LT12642/LT12645/LT13742/LT13743/LT13744/LT13745/LT13746…
	AB-Lam	expansion	GO:0008218	bioluminescence	19/2334	24/41122	6.38937e-20	3.4247e-19	2.36743e-19	19	biological_process	LT00920/LT07611/LT07612/LY04946/LY04948/LY04949/LY04951/LY04952/LY08447/LY11584/LY13843/LY13844/LY13845/LY13846/LY13848/PPYR_00001-PA/PPYR_00002-PA/PPYR_01206-PA/PPYR_01207-PA
	AB-Lam	expansion	GO:0006310	DNA recombination	24/2334	239/41122	0.00500305	0.0176423	0.0121958	24	biological_process	LT15982/LT16264/LT16598/LT18464/LT18706/LT19320/LT20025/LY02786/PPYR_01120-PA/PPYR_01388-PA/PPYR_01421-PA/PPYR_02110-PA/PPYR_02330-PA/PPYR_02665-PA/PPYR_03518-PA/PPYR_15055-PA/PPYR_15247-PA/Ves00630.t1/Ves05068.t1/Ves05133.t1/Ves07150.t1/Ves19154.t1/Ves20762.t1/Ves22023.t1
	AB-Lam	expansion	GO:0050660	flavin adenine dinucleotide binding	183/2334	497/41122	1.69203e-98	4.94643e-97	3.41937e-97	183	molecular_function	LT00561/LT00562/LT00563/LT01584/LT03001/LT04445/LT04446/LT04449/LT04450/LT04452/LT04453/LT04454/LT04456/LT04457/LT04998/LT04999/LT05000/LT05001/LT05002/LT05003/LT05004/LT05005/LT05006/LT05007/LT05008/LT05009/LT05010/LT05011/LT05012/LT05013/LT05014/LT05015/LT05018/LT05019/LT05020/LT05021/LT05022/LT05023/LT05024/LT05025/LT05026/LT05027/LT05028/LT05029/LT08157/LT08158/LT08159/LT08160/LT08161/LT08162…
	AB-Lam	expansion	GO:0005525	GTP binding	62/2334	765/41122	0.00329711	0.0119409	0.00825449	62	molecular_function	LT01419/LT03274/LT03275/LT03276/LT03277/LT04945/LT07713/LT07731/LT08477/LT09009/LT09291/LT10301/LT13039/LT13665/LT16966/LT17486/LT17487/LY00421/LY00821/LY01786/LY01865/LY04436/LY06448/LY06449/LY09736/LY12065/LY12434/LY13163/LY13882/LY13883/LY13884/LY13885/LY13886/LY14772/LY15215/PPYR_00158-PA/PPYR_00159-PA/PPYR_02132-PA/PPYR_03858-PA/PPYR_05457-PA/PPYR_05458-PA/PPYR_06084-PA/PPYR_06234-PA/PPYR_06…
	AB-Lam	expansion	GO:0003924	GTPase activity	57/2334	421/41122	1.22406e-09	5.46746e-09	3.77955e-09	57	molecular_function	LT01419/LT03274/LT03275/LT03276/LT03277/LT04945/LT07713/LT07731/LT08477/LT09009/LT10301/LT13039/LT13665/LT17486/LT17487/LY00421/LY00821/LY01786/LY01865/LY04436/LY06448/LY06449/LY09736/LY12065/LY12434/LY13163/LY13882/LY13883/LY13884/LY13885/LY13886/LY14772/PPYR_00158-PA/PPYR_00159-PA/PPYR_02132-PA/PPYR_03858-PA/PPYR_05457-PA/PPYR_05458-PA/PPYR_06084-PA/PPYR_06234-PA/PPYR_07502-PA/PPYR_10181-PA/PPY…
	AB-Lam	expansion	GO:0020037	heme binding	149/2334	885/41122	4.02344e-33	2.56734e-32	1.77475e-32	149	molecular_function	LT01427/LT01431/LT01470/LT01471/LT01472/LT01473/LT01524/LT01525/LT01555/LT01566/LT01567/LT01568/LT01837/LT01838/LT01839/LT01840/LT01842/LT01843/LT01844/LT01845/LT01846/LT01847/LT01848/LT06444/LT08281/LT08282/LT13255/LT13256/LT13262/LT13263/LT13264/LT13265/LT17685/LT17686/LT17687/LT17688/LY00159/LY01167/LY01873/LY03098/LY03159/LY03231/LY03915/LY03916/LY04153/LY09021/LY09024/LY09025/LY09030/LY09239…
	AB-Lam	expansion	GO:0016788	hydrolase activity, acting on ester bonds	38/2334	137/41122	1.36561e-16	6.53541e-16	4.5178e-16	38	molecular_function	LT03604/LT07724/LT10749/LT10750/LT10751/LT10864/LT16728/LY00412/LY05636/LY06565/LY14471/LY14473/LY14476/LY14477/LY14479/LY16854/LY18004/LY18005/LY18100/PPYR_02743-PA/PPYR_02744-PA/PPYR_02775-PA/PPYR_02776-PA/PPYR_03018-PA/PPYR_03042-PA/PPYR_03047-PA/PPYR_03048-PA/PPYR_04585-PA/PPYR_06878-PA/PPYR_07344-PA/PPYR_07345-PA/PPYR_07346-PA/PPYR_07347-PA/PPYR_07348-PA/PPYR_08373-PA/PPYR_11097-PA/Ves09114.…
	AB-Lam	expansion	GO:0004970	ionotropic glutamate receptor activity	110/2334	271/41122	1.51321e-64	2.53462e-63	1.75213e-63	110	molecular_function	LT00163/LT00168/LT01522/LT01526/LT01527/LT01528/LT01980/LT02212/LT03492/LT04272/LT04274/LT05844/LT05845/LT06868/LT06939/LT07232/LT07841/LT07976/LT08025/LT08919/LT08922/LT08923/LT08925/LT09651/LT09871/LT09872/LT09874/LT09878/LT10175/LT11595/LT12228/LT12233/LT12234/LT12235/LT12995/LT13266/LT13267/LT13268/LT13375/LT13378/LT13380/LT13654/LT13699/LT13802/LT14244/LT17070/LT17410/LT19313/LY00409/LY00770…
	AB-Lam	expansion	GO:0005506	iron ion binding	149/2334	856/41122	8.6613e-35	5.80307e-34	4.01155e-34	149	molecular_function	LT01427/LT01431/LT01470/LT01471/LT01472/LT01473/LT01524/LT01525/LT01555/LT01566/LT01567/LT01568/LT01837/LT01838/LT01839/LT01840/LT01842/LT01843/LT01844/LT01845/LT01846/LT01847/LT01848/LT06444/LT08281/LT08282/LT13255/LT13256/LT13262/LT13263/LT13264/LT13265/LT17685/LT17686/LT17687/LT17688/LY00159/LY01167/LY01873/LY03098/LY03159/LY03231/LY03915/LY03916/LY04153/LY09021/LY09024/LY09025/LY09030/LY09239…
	AB-Lam	expansion	GO:0008152	metabolic process	328/2334	1734/41122	6.2955e-87	1.20514e-85	8.33089e-86	328	biological_process	LT00649/LT00891/LT00892/LT00894/LT00895/LT00896/LT00897/LT00898/LT00920/LT02026/LT02027/LT02028/LT02029/LT02030/LT02031/LT02032/LT02173/LT02192/LT02581/LT02582/LT02583/LT02584/LT03052/LT03258/LT03259/LT03604/LT03959/LT03960/LT03967/LT04690/LT04692/LT04866/LT04867/LT04868/LT04875/LT05853/LT05854/LT05855/LT05861/LT06906/LT06907/LT06954/LT06968/LT06969/LT06970/LT06971/LT07606/LT07609/LT07611/LT07612…
	AB-Lam	expansion	GO:0004222	metalloendopeptidase activity	85/2334	431/41122	4.8912e-24	2.97919e-23	2.05945e-23	85	molecular_function	LT02587/LT03336/LT03337/LT04619/LT04621/LT06224/LT06861/LT06966/LT08712/LT09276/LT13521/LT14878/LT14897/LT14898/LT14899/LT14900/LT14901/LT14902/LT14903/LT14904/LT17764/LT17765/LY00237/LY01162/LY02461/LY02462/LY02463/LY07793/LY08897/LY09384/LY09388/LY10124/LY11307/LY11308/LY11802/LY12381/LY15926/LY15928/LY15929/LY15930/LY15931/LY16925/LY17253/LY17254/LY18209/PPYR_00092-PA/PPYR_02701-PA/PPYR_03550-…
	AB-Lam	expansion	GO:0008237	metallopeptidase activity	120/2334	515/41122	5.87485e-41	5.2482e-40	3.62798e-40	120	molecular_function	LT00092/LT00093/LT00095/LT02587/LT03336/LT03337/LT04619/LT04621/LT04957/LT04958/LT04960/LT04961/LT05468/LT05469/LT06224/LT06861/LT06966/LT08712/LT09332/LT12899/LT13521/LT14878/LT14897/LT14898/LT14899/LT14901/LT14902/LT14903/LT14904/LT17764/LT17765/LY00237/LY01162/LY02446/LY02447/LY02448/LY02461/LY02462/LY02463/LY04366/LY07793/LY08897/LY09384/LY09388/LY09706/LY09707/LY09708/LY10124/LY11307/LY11308…
	AB-Lam	expansion	GO:0005874	microtubule	57/2334	110/41122	2.34023e-41	2.23994e-40	1.54842e-40	57	cellular_component	LT01419/LT03274/LT03275/LT03276/LT03277/LT04945/LT07713/LT07731/LT08477/LT09009/LT10301/LT13039/LT13665/LT17486/LT17487/LY00421/LY00821/LY01786/LY01865/LY04436/LY06448/LY06449/LY09736/LY12065/LY12434/LY13163/LY13882/LY13883/LY13884/LY13885/LY13886/LY14772/PPYR_00158-PA/PPYR_00159-PA/PPYR_02132-PA/PPYR_03858-PA/PPYR_05457-PA/PPYR_05458-PA/PPYR_06084-PA/PPYR_06234-PA/PPYR_07502-PA/PPYR_10181-PA/PPY…
	AB-Lam	expansion	GO:0007017	microtubule-based process	57/2334	115/41122	5.92268e-40	4.66846e-39	3.22722e-39	57	biological_process	LT01419/LT03274/LT03275/LT03276/LT03277/LT04945/LT07713/LT07731/LT08477/LT09009/LT10301/LT13039/LT13665/LT17486/LT17487/LY00421/LY00821/LY01786/LY01865/LY04436/LY06448/LY06449/LY09736/LY12065/LY12434/LY13163/LY13882/LY13883/LY13884/LY13885/LY13886/LY14772/PPYR_00158-PA/PPYR_00159-PA/PPYR_02132-PA/PPYR_03858-PA/PPYR_05457-PA/PPYR_05458-PA/PPYR_06084-PA/PPYR_06234-PA/PPYR_07502-PA/PPYR_10181-PA/PPY…
	AB-Lam	expansion	GO:0004497	monooxygenase activity	20/2334	139/41122	0.000118293	0.000466215	0.000322285	20	molecular_function	LT01840/LT01847/LT08281/LT13256/LT13263/LT17685/LT17686/LY03231/LY04153/LY15395/LY15400/LY15518/LY18238/PPYR_07901-PA/PPYR_13875-PA/PPYR_13877-PA/Ves01917.t1/Ves03006.t1/Ves03014.t1/Ves07881.t1
	AB-Lam	expansion	GO:0004499	N,N-dimethylaniline monooxygenase activity	26/2334	40/41122	3.7595e-23	2.19031e-22	1.51412e-22	26	molecular_function	LT04445/LT04446/LT04449/LT04450/LT04452/LT04453/LT04454/LT04456/LT04457/LT18648/LY08243/LY08244/LY08245/LY08246/LY08248/PPYR_00514-PA/PPYR_00569-PA/PPYR_00680-PA/PPYR_13322-PA/PPYR_13324-PA/Ves03081.t1/Ves03096.t1/Ves03098.t1/Ves06149.t1/Ves19186.t1/Ves19189.t1
	AB-Lam	expansion	GO:0050661	NADP binding	26/2334	105/41122	1.32282e-10	6.11236e-10	4.22535e-10	26	molecular_function	LT04445/LT04446/LT04449/LT04450/LT04452/LT04453/LT04454/LT04456/LT04457/LT18648/LY08243/LY08244/LY08245/LY08246/LY08248/PPYR_00514-PA/PPYR_00569-PA/PPYR_00680-PA/PPYR_13322-PA/PPYR_13324-PA/Ves03081.t1/Ves03096.t1/Ves03098.t1/Ves06149.t1/Ves19186.t1/Ves19189.t1
	AB-Lam	expansion	GO:0005549	odorant binding	257/2334	1011/41122	9.48829e-97	2.11905e-95	1.46486e-95	257	molecular_function	LT00364/LT00401/LT00471/LT00472/LT00473/LT00474/LT00475/LT00476/LT00477/LT00478/LT00479/LT00480/LT00481/LT00482/LT00483/LT00484/LT00485/LT00492/LT00834/LT01415/LT01535/LT01668/LT01669/LT01670/LT01671/LT02006/LT02345/LT04692/LT04713/LT05711/LT05712/LT05713/LT05714/LT05715/LT05716/LT05717/LT05718/LT05719/LT05720/LT06780/LT06781/LT06840/LT06841/LT06842/LT07253/LT07254/LT07255/LT07256/LT09857/LT09858…
	AB-Lam	expansion	GO:0016491	oxidoreductase activity	275/2334	1792/41122	7.86535e-53	1.05396e-51	7.2858e-52	275	molecular_function	LT00561/LT00562/LT00563/LT01584/LT02173/LT03001/LT03604/LT04445/LT04446/LT04449/LT04450/LT04452/LT04453/LT04454/LT04456/LT04457/LT04691/LT04692/LT04998/LT04999/LT05000/LT05001/LT05002/LT05003/LT05004/LT05005/LT05006/LT05007/LT05008/LT05009/LT05010/LT05011/LT05012/LT05013/LT05014/LT05015/LT05018/LT05019/LT05020/LT05021/LT05022/LT05023/LT05024/LT05025/LT05026/LT05027/LT05028/LT05029/LT05853/LT05854…
	AB-Lam	expansion	GO:0016614	oxidoreductase activity, acting on CH-OH group of donors	157/2334	238/41122	1.94262e-135	2.60311e-133	1.79948e-133	157	molecular_function	LT00561/LT00562/LT00563/LT01584/LT03001/LT04998/LT04999/LT05000/LT05001/LT05002/LT05003/LT05004/LT05005/LT05006/LT05007/LT05008/LT05009/LT05010/LT05011/LT05012/LT05013/LT05014/LT05015/LT05018/LT05019/LT05020/LT05021/LT05022/LT05023/LT05024/LT05025/LT05026/LT05027/LT05028/LT05029/LT08157/LT08158/LT08159/LT08160/LT08161/LT08162/LT08163/LT08169/LT08170/LT08171/LT08172/LT09001/LT12565/LT12566/LT12567…
	AB-Lam	expansion	GO:0016705	oxidoreductase activity, acting on paired donors, with incorporation or reduction of molecular oxygen	149/2334	771/41122	3.19286e-40	2.67402e-39	1.8485e-39	149	molecular_function	LT01427/LT01431/LT01470/LT01471/LT01472/LT01473/LT01524/LT01525/LT01555/LT01566/LT01567/LT01568/LT01837/LT01838/LT01839/LT01840/LT01842/LT01843/LT01844/LT01845/LT01846/LT01847/LT01848/LT06444/LT08281/LT08282/LT13255/LT13256/LT13262/LT13263/LT13264/LT13265/LT17685/LT17686/LT17687/LT17688/LY00159/LY01167/LY01873/LY03098/LY03159/LY03231/LY03915/LY03916/LY04153/LY09021/LY09024/LY09025/LY09030/LY09239…
	AB-Lam	expansion	GO:0031177	phosphopantetheine binding	17/2334	18/41122	1.06179e-20	5.92831e-20	4.09813e-20	17	molecular_function	LT03604/LT12307/LT13629/LY05636/LY16854/LY17409/LY18004/LY18005/LY18100/PPYR_02775-PA/PPYR_02776-PA/PPYR_03018-PA/PPYR_03042-PA/PPYR_03048-PA/PPYR_08373-PA/PPYR_15111-PA/Ves09114.t1
	AB-Lam	expansion	GO:0006508	proteolysis	212/2334	1971/41122	1.38802e-19	7.15364e-19	4.94517e-19	212	biological_process	LT00092/LT00093/LT00095/LT00116/LT02587/LT03336/LT03337/LT04619/LT04621/LT04957/LT04958/LT04960/LT04961/LT05468/LT05469/LT06224/LT06861/LT06966/LT08712/LT09276/LT09332/LT09829/LT10123/LT10125/LT10127/LT10128/LT10130/LT10131/LT12399/LT12899/LT12990/LT12991/LT12992/LT12993/LT12996/LT13521/LT14489/LT14756/LT14878/LT14897/LT14898/LT14899/LT14900/LT14901/LT14902/LT14903/LT14904/LT17764/LT17765/LT18461…
	AB-Lam	expansion	GO:0050909	sensory perception of taste	15/2334	138/41122	0.0119156	0.0399171	0.0275939	15	biological_process	LT09231/LT13005/LT13011/LT13012/LT13013/LT13014/LT13016/LT14320/LT16176/LT16585/LT18704/LT19102/LY07658/PPYR_10526-PA/Ves04483.t1
	AB-Lam	expansion	GO:0004252	serine-type endopeptidase activity	83/2334	829/41122	4.42632e-07	1.85352e-06	1.2813e-06	83	molecular_function	LT00116/LT06679/LT09829/LT10123/LT10125/LT10127/LT10128/LT10130/LT10131/LT12399/LT12990/LT12991/LT12992/LT12993/LT12996/LT14489/LT14756/LT18461/LY00770/LY08576/LY11740/LY15131/LY15439/LY15850/LY16114/LY16115/LY16117/LY16118/LY16119/LY16121/LY16122/LY16124/LY16231/LY16869/LY17726/LY18534/LY18536/LY18537/LY18538/LY18539/LY19072/LY19073/PPYR_00108-PA/PPYR_00109-PA/PPYR_00110-PA/PPYR_00121-PA/PPYR_00…
	AB-Lam	expansion	GO:0005200	structural constituent of cytoskeleton	57/2334	96/41122	6.71178e-46	6.9183e-45	4.78248e-45	57	molecular_function	LT01419/LT03274/LT03275/LT03276/LT03277/LT04945/LT07713/LT07731/LT08477/LT09009/LT10301/LT13039/LT13665/LT17486/LT17487/LY00421/LY00821/LY01786/LY01865/LY04436/LY06448/LY06449/LY09736/LY12065/LY12434/LY13163/LY13882/LY13883/LY13884/LY13885/LY13886/LY14772/PPYR_00158-PA/PPYR_00159-PA/PPYR_02132-PA/PPYR_03858-PA/PPYR_05457-PA/PPYR_05458-PA/PPYR_06084-PA/PPYR_06234-PA/PPYR_07502-PA/PPYR_10181-PA/PPY…
	AB-Lam	expansion	GO:0008146	sulfotransferase activity	26/2334	136/41122	4.55311e-08	1.96812e-07	1.36052e-07	26	molecular_function	LT08611/LT08612/LT08615/LT08616/LT11169/LT11170/LT18385/LT18387/LT18963/LY06198/LY06202/LY06203/LY06204/LY06205/LY06206/LY06207/LY06208/LY06209/LY06210/PPYR_05481-PA/Ves00193.t1/Ves01943.t1/Ves03082.t1/Ves13301.t1/Ves16973.t1/Ves17324.t1
	AB-Lam	expansion	GO:0016740	transferase activity	40/2334	150/41122	9.85644e-17	4.89172e-16	3.38155e-16	40	molecular_function	LT03604/LT04692/LT07724/LT10377/LT10378/LT11342/LT11345/LT11346/LT12307/LT13026/LT19602/LY00412/LY05636/LY09986/LY16448/LY16854/LY16856/LY17409/LY18004/LY18005/LY18100/PPYR_02743-PA/PPYR_02744-PA/PPYR_03018-PA/PPYR_03042-PA/PPYR_03047-PA/PPYR_03048-PA/PPYR_03268-PA/PPYR_04585-PA/PPYR_08373-PA/Ves04390.t1/Ves05340.t1/Ves09114.t1/Ves18578.t1/Ves18857.t1/Ves19490.t1/Ves19491.t1/Ves19821.t1/Ves19823.…
	AB-Lam	expansion	GO:0016747	transferase activity, transferring acyl groups other than amino-acyl groups	20/2334	195/41122	0.00781601	0.026855	0.0185643	20	molecular_function	LT11510/LT12025/LY16465/LY16782/LY16783/LY16784/LY16786/LY17726/LY18348/PPYR_04265-PA/PPYR_04520-PA/PPYR_06697-PA/PPYR_06698-PA/PPYR_06738-PA/PPYR_06740-PA/PPYR_07915-PA/PPYR_15678-PA/Ves14726.t1/Ves17895.t1/Ves20090.t1
	AB-Lam	expansion	GO:0016758	transferase activity, transferring hexosyl groups	125/2334	198/41122	3.13159e-104	1.39878e-102	9.66947e-103	125	molecular_function	LT00891/LT00892/LT00894/LT00895/LT00896/LT00897/LT00898/LT02026/LT02027/LT02028/LT02029/LT02030/LT02031/LT02032/LT02192/LT02581/LT02582/LT02583/LT02584/LT03052/LT03258/LT03259/LT06906/LT06907/LT06968/LT06969/LT06970/LT06971/LT08688/LT08689/LT08690/LT08692/LT08693/LT09053/LT10463/LT12183/LT12185/LT12188/LT12189/LT14402/LT16780/LT18599/LY02262/LY02626/LY02627/LY03482/LY04961/LY04962/LY04963/LY04965…
	AB-Lam	expansion	GO:0022857	transmembrane transporter activity	161/2334	785/41122	6.68517e-47	7.4651e-46	5.16048e-46	161	molecular_function	LT01931/LT01932/LT01933/LT01934/LT01935/LT01936/LT01938/LT01939/LT01940/LT01942/LT05457/LT05458/LT05459/LT05467/LT05479/LT05480/LT05481/LT05482/LT05483/LT05484/LT05950/LT05951/LT05952/LT05954/LT05956/LT05960/LT05961/LT05962/LT05973/LT06201/LT06202/LT06569/LT06571/LT06572/LT07551/LT07552/LT07553/LT07554/LT07555/LT07557/LT07558/LT07560/LT07564/LT07565/LT07567/LT07569/LT07570/LT07601/LT09558/LT09559…
	AB-Lam	expansion	GO:0006810	transport	219/2334	1082/41122	9.24127e-63	1.37592e-61	9.51149e-62	219	biological_process	LT00929/LT01639/LT02348/LT02602/LT02938/LT03727/LT04602/LT04603/LT04604/LT04605/LT04606/LT04607/LT04608/LT04653/LT04654/LT04655/LT04657/LT04693/LT04694/LT04984/LT05795/LT06607/LT06705/LT10005/LT10196/LT10197/LT10282/LT10626/LT10627/LT10875/LT10877/LT10878/LT10879/LT10880/LT10895/LT10896/LT10897/LT10898/LT10899/LT10952/LT10955/LT11432/LT12556/LT12631/LT12632/LT12633/LT12640/LT12641/LT12642/LT12645…
	AB-Lam	expansion	GO:0005215	transporter activity	174/2334	859/41122	7.24857e-50	8.83008e-49	6.10406e-49	174	molecular_function	LT00929/LT01931/LT01932/LT01933/LT01934/LT01935/LT01936/LT01938/LT01939/LT01940/LT01942/LT02348/LT04693/LT04694/LT05457/LT05458/LT05459/LT05467/LT05479/LT05480/LT05481/LT05482/LT05483/LT05795/LT05956/LT05961/LT05962/LT05973/LT06201/LT06202/LT06569/LT06572/LT07551/LT07552/LT07553/LT07554/LT07555/LT07558/LT07560/LT07565/LT07567/LT07570/LT07601/LT09558/LT09559/LT09560/LT10196/LT10197/LT10626/LT10627…
	AB-Lam	expansion	GO:0006744	ubiquinone biosynthetic process	14/2334	96/41122	0.0010332	0.00384582	0.00265854	14	biological_process	LY00052/LY00061/LY00062/LY16145/PPYR_02872-PA/PPYR_13731-PA/Ves04087.t1/Ves12877.t1/Ves15969.t1/Ves15972.t1/Ves15983.t1/Ves15997.t1/Ves20633.t1/Ves20635.t1
	AB-Lam	expansion	GO:0008194	UDP-glycosyltransferase activity	38/2334	52/41122	2.7305e-36	1.92572e-35	1.33121e-35	38	molecular_function	Ves00100.t1/Ves00432.t1/Ves00433.t1/Ves00469.t1/Ves01704.t1/Ves05404.t1/Ves05409.t1/Ves05410.t1/Ves05437.t1/Ves05662.t1/Ves05663.t1/Ves08482.t1/Ves11593.t1/Ves11626.t1/Ves11827.t1/Ves14639.t1/Ves14644.t1/Ves14647.t1/Ves14648.t1/Ves14649.t1/Ves14650.t1/Ves14652.t1/Ves15115.t1/Ves15553.t1/Ves15555.t1/Ves15556.t1/Ves17037.t1/Ves17307.t1/Ves18309.t1/Ves18310.t1/Ves19052.t1/Ves19214.t1/Ves21481.t1/Ves…
	AB-Lam	contraction	GO:0051537	2 iron, 2 sulfur cluster binding	5/164	62/41122	5.11046e-06	2.17195e-05	1.07589e-05	5	molecular_function	LT07987/LY00263/LY04499/PPYR_05771-PA/Ves09923.t1
	AB-Lam	contraction	GO:0005975	carbohydrate metabolic process	13/164	597/41122	9.28214e-07	4.50847e-06	2.2333e-06	13	biological_process	LT01056/LT12972/LT12973/LT13484/LT13485/LY02019/LY16754/LY19224/PPYR_03589-PA/PPYR_07008-PA/Ves11496.t1/Ves14034.t1/Ves19416.t1
	AB-Lam	contraction	GO:0043169	cation binding	7/164	46/41122	6.62446e-10	4.50463e-09	2.2314e-09	7	molecular_function	LT12972/LT12973/LT13484/LT13485/LY02019/LY16754/LY19224
	AB-Lam	contraction	GO:0004144	diacylglycerol O-acyltransferase activity	2/164	35/41122	0.00862796	0.0209536	0.0103795	2	molecular_function	LY05735/Ves04389.t1
	AB-Lam	contraction	GO:0009055	electron transfer activity	5/164	141/41122	0.00026505	0.00090117	0.0004464	5	molecular_function	LT07987/LY00263/LY04499/PPYR_05771-PA/Ves09923.t1
	AB-Lam	contraction	GO:0031012	extracellular matrix	4/164	98/41122	0.000658124	0.00172125	0.00085263	4	cellular_component	Ves16211.t1/Ves16212.t1/Ves16213.t1/Ves16214.t1
	AB-Lam	contraction	GO:0020037	heme binding	92/164	885/41122	3.71759e-109	4.21327e-108	2.08707e-108	92	molecular_function	LT00126/LT00240/LT01177/LT02252/LT03335/LT03338/LT03922/LT06931/LT06932/LT06986/LT08883/LT10708/LT12416/LT12417/LT12418/LT12419/LT12420/LT12421/LT15799/LY01745/LY02321/LY03922/LY04148/LY04154/LY09987/LY10198/LY10199/LY16144/LY16819/LY16821/LY16822/LY16823/LY16824/LY16915/LY16916/LY17742/LY19118/LY19152/PPYR_00598-PA/PPYR_01525-PA/PPYR_02007-PA/PPYR_02856-PA/PPYR_02857-PA/PPYR_02890-PA/PPYR_02891-…
	AB-Lam	contraction	GO:0016788	hydrolase activity, acting on ester bonds	8/164	137/41122	8.70872e-08	4.93494e-07	2.44455e-07	8	molecular_function	LT07493/LT07495/PPYR_05562-PA/PPYR_07317-PA/PPYR_07524-PA/PPYR_08380-PA/PPYR_08381-PA/Ves14589.t1
	AB-Lam	contraction	GO:0051536	iron-sulfur cluster binding	5/164	163/41122	0.000515134	0.00145955	0.000722994	5	molecular_function	LT07987/LY00263/LY04499/PPYR_05771-PA/Ves09923.t1
	AB-Lam	contraction	GO:0005506	iron ion binding	96/164	856/41122	6.1513e-118	2.09144e-116	1.03601e-116	96	molecular_function	LT00126/LT00240/LT01177/LT02252/LT03335/LT03338/LT03922/LT06931/LT06932/LT06986/LT08883/LT10708/LT12416/LT12417/LT12418/LT12419/LT12420/LT12421/LT15799/LY00263/LY01745/LY02321/LY03922/LY04148/LY04154/LY04499/LY09987/LY10198/LY10199/LY16144/LY16819/LY16821/LY16822/LY16823/LY16824/LY16915/LY16916/LY17742/LY19118/LY19152/PPYR_00598-PA/PPYR_01525-PA/PPYR_02007-PA/PPYR_02856-PA/PPYR_02857-PA/PPYR_0289…
	AB-Lam	contraction	GO:0006629	lipid metabolic process	8/164	277/41122	1.68924e-05	6.38159e-05	3.16116e-05	8	biological_process	LT01144/LT07493/LT07495/LY13754/PPYR_05562-PA/PPYR_07317-PA/PPYR_07524-PA/Ves14589.t1
	AB-Lam	contraction	GO:0004497	monooxygenase activity	11/164	139/41122	1.16389e-11	9.89302e-11	4.90057e-11	11	molecular_function	LT12418/LT12419/LY01745/LY16819/PPYR_01525-PA/PPYR_04526-PA/PPYR_11241-PA/Ves00571.t1/Ves05350.t1/Ves20902.t1/Ves20903.t1
	AB-Lam	contraction	GO:0016491	oxidoreductase activity	14/164	1792/41122	0.0128441	0.0291133	0.0144215	14	molecular_function	LT07987/LT08652/LY00263/LY01628/LY03041/LY03045/LY04499/LY07702/PPYR_05771-PA/Ves08265.t1/Ves09923.t1/Ves20483.t1/Ves21674.t1/Ves22825.t1
	AB-Lam	contraction	GO:0016614	oxidoreductase activity, acting on CH-OH group of donors	4/164	238/41122	0.0154788	0.0328924	0.0162934	4	molecular_function	LT07987/LY00263/LY04499/PPYR_05771-PA
	AB-Lam	contraction	GO:0016705	oxidoreductase activity, acting on paired donors, with incorporation or reduction of molecular oxygen	92/164	771/41122	6.60344e-115	1.12259e-113	5.5608e-114	92	molecular_function	LT00126/LT00240/LT01177/LT02252/LT03335/LT03338/LT03922/LT06931/LT06932/LT06986/LT08883/LT10708/LT12416/LT12417/LT12418/LT12419/LT12420/LT12421/LT15799/LY01745/LY02321/LY03922/LY04148/LY04154/LY09987/LY10198/LY10199/LY16144/LY16819/LY16821/LY16822/LY16823/LY16824/LY16915/LY16916/LY17742/LY19118/LY19152/PPYR_00598-PA/PPYR_01525-PA/PPYR_02007-PA/PPYR_02856-PA/PPYR_02857-PA/PPYR_02890-PA/PPYR_02891-…
	AB-Lam	contraction	GO:0004523	RNA-DNA hybrid ribonuclease activity	3/164	34/41122	0.000340298	0.00105183	0.00052103	3	molecular_function	PPYR_10538-PA/Ves04823.t1/Ves20902.t1
	AB-Lam	contraction	GO:0004252	serine-type endopeptidase activity	8/164	829/41122	0.0185807	0.0371615	0.0184082	8	molecular_function	LT01056/LT01958/LY08762/PPYR_01354-PA/PPYR_05708-PA/PPYR_12038-PA/PPYR_13366-PA/Ves16180.t1
	AB-Lam	expansion	K01904	4CL; 4-coumarate--CoA ligase [EC:6.2.1.12]	126/2264	184/43457	1.56677e-116	2.72617e-115	1.25341e-115	126	KO	LT00649/LT00920/LT04866/LT04867/LT04868/LT04875/LT07606/LT07609/LT07611/LT07612/LT08774/LT08775/LT10376/LT10380/LT10381/LT10384/LT10385/LY01945/LY01947/LY02025/LY02026/LY02027/LY02028/LY02030/LY02032/LY02033/LY02034/LY02035/LY02036/LY04945/LY04946/LY04948/LY04949/LY04950/LY04951/LY04952/LY07263/LY08445/LY08446/LY08447/LY11037/LY11038/LY11039/LY11041/LY11584/LY13841/LY13843/LY13844/LY13845/LY13846…
	AB-Lam	expansion	K05673	ABCC4; ATP-binding cassette, subfamily C (CFTR/MRP), member	151/2264	165/43457	4.85613e-177	4.22483e-175	1.94245e-175	151	KO	LT02602/LT03727/LT04602/LT04603/LT04605/LT04606/LT04607/LT04608/LT04653/LT04655/LT04657/LT06607/LT10005/LT10282/LT10875/LT10877/LT10878/LT10879/LT10880/LT10895/LT10896/LT10897/LT10898/LT10899/LT12631/LT12632/LT12633/LT12640/LT12641/LT12642/LT12645/LT13742/LT13743/LT13744/LT13745/LT13746/LT13747/LT13748/LT13749/LT13750/LT13751/LT13752/LT13753/LT13754/LT16964/LT16965/LT16966/LY05142/LY06768/LY06771…
	AB-Lam	expansion	K01897	ACSL, fadD; long-chain acyl-CoA synthetase [EC:6.2.1.3]	21/2264	52/43457	4.15461e-14	1.4458e-13	6.64738e-14	21	KO	LT03959/LT03960/LT10383/LT18735/LT18736/LY09121/LY09122/LY09123/LY16542/PPYR_05009-PA/PPYR_05010-PA/PPYR_05011-PA/PPYR_06383-PA/PPYR_07488-PA/PPYR_10893-PA/PPYR_12285-PA/PPYR_12286-PA/PPYR_12287-PA/PPYR_12288-PA/PPYR_12289-PA/Ves16966.t1
	AB-Lam	expansion	K11140	ANPEP, CD13; aminopeptidase N [EC:3.4.11.2]	41/2264	68/43457	2.96e-35	1.7168e-34	7.89334e-35	41	KO	LT00092/LT00093/LT00095/LT04957/LT04958/LT04960/LT04961/LT05468/LT05469/LT09332/LT12899/LY02446/LY02447/LY02448/LY02450/LY04366/LY09706/LY09707/LY09708/LY14825/LY17737/PPYR_06036-PA/PPYR_06168-PA/PPYR_06169-PA/PPYR_06170-PA/PPYR_06479-PA/PPYR_06480-PA/PPYR_06481-PA/PPYR_06942-PA/PPYR_11060-PA/PPYR_13409-PA/PPYR_13410-PA/Ves03892.t1/Ves10386.t1/Ves10387.t1/Ves10392.t1/Ves10393.t1/Ves10998.t1/Ves11…
	AB-Lam	expansion	K09884	AQPN; aquaporin rerated protein, invertebrate	29/2264	69/43457	1.59541e-19	6.03479e-19	2.77462e-19	29	KO	LT04272/LT05845/LT07841/LT09874/LT09877/LT09878/LT12234/LT12235/LT13442/LT13443/LT13444/LT13699/LT14244/LY00409/LY01905/LY01938/LY02024/LY05642/LY08135/LY10640/LY10867/LY12548/LY16393/LY17966/LY18414/LY18712/LY19326/Ves00117.t1/Ves01581.t1
	AB-Lam	expansion	K00108	betA, CHDH; choline dehydrogenase [EC:1.1.99.1]	128/2264	153/43457	1.68077e-138	4.87422e-137	2.24102e-137	128	KO	LT00561/LT00562/LT00563/LT01584/LT03001/LT04998/LT05000/LT05001/LT05002/LT05003/LT05004/LT05005/LT05006/LT05007/LT05008/LT05009/LT05010/LT05011/LT05012/LT05013/LT05014/LT05015/LT05018/LT05019/LT05020/LT05022/LT05027/LT05028/LT05029/LT08157/LT08159/LT08160/LT08161/LT08162/LT08163/LT08169/LT08170/LT08171/LT08172/LT09001/LT12565/LT12566/LT12567/LT12574/LT12625/LT12626/LT13339/LT19321/LY04414/LY04416…
	AB-Lam	expansion	K01044	CES1; carboxylesterase 1 [EC:3.1.1.1]	34/2264	66/43457	2.53399e-26	1.10228e-25	5.06797e-26	34	KO	LT03964/LT03965/LT03967/LT09431/LT09432/LT09433/LT09434/LT09436/LT09437/LT09438/LT09439/LY02646/LY07611/LY07612/LY07613/LY07614/LY07615/LY07616/LY07617/LY07618/PPYR_01381-PA/PPYR_01503-PA/PPYR_01504-PA/PPYR_01505-PA/PPYR_01506-PA/PPYR_06606-PA/PPYR_06607-PA/PPYR_06608-PA/PPYR_12349-PA/PPYR_15294-PA/Ves04306.t1/Ves04307.t1/Ves13293.t1/Ves19852.t1
	AB-Lam	expansion	K03927	CES2; carboxylesterase 2 [EC:3.1.1.1 3.1.1.84 3.1.1.56]	16/2264	29/43457	9.936e-14	3.32474e-13	1.52862e-13	16	KO	LT03868/LY00161/LY00162/LY00167/LY00168/LY00169/LY00170/LY00171/PPYR_04567-PA/PPYR_05057-PA/PPYR_13754-PA/PPYR_13755-PA/PPYR_13756-PA/Ves07488.t1/Ves07489.t1/Ves22856.t1
	AB-Lam	expansion	K00591	COQ3; polyprenyldihydroxybenzoate methyltransferase / 3-demethylubiquinol 3-O-methyltransferase [EC:2.1.1.114	14/2264	74/43457	2.48792e-05	5.41124e-05	2.48792e-05	14	KO	LY00052/LY00061/LY00062/LY16145/PPYR_02872-PA/PPYR_13731-PA/Ves04087.t1/Ves12877.t1/Ves15969.t1/Ves15972.t1/Ves15983.t1/Ves15997.t1/Ves20633.t1/Ves20635.t1
	AB-Lam	expansion	K15003	CYP9; cytochrome P450 family 9 [EC:1.14.-.-]	150/2264	240/43457	1.50561e-129	3.2747e-128	1.50561e-128	150	KO	LT01427/LT01431/LT01470/LT01471/LT01472/LT01473/LT01524/LT01525/LT01555/LT01566/LT01567/LT01568/LT01837/LT01838/LT01839/LT01840/LT01842/LT01843/LT01844/LT01845/LT01846/LT01847/LT01848/LT06444/LT08281/LT08282/LT13255/LT13256/LT13262/LT13263/LT13264/LT13265/LT17685/LT17686/LT17687/LT17688/LY00159/LY01167/LY01873/LY03098/LY03159/LY03231/LY03915/LY03916/LY04153/LY09021/LY09024/LY09025/LY09030/LY10009…
	AB-Lam	expansion	K00292	E1.5.1.9; saccharopine dehydrogenase (NAD+, L-glutamate forming) [EC:1.5.1.9]	13/2264	27/43457	2.02948e-10	5.35044e-10	2.45997e-10	13	KO	LT15658/LT15659/LY00427/LY16696/LY18854/PPYR_09089-PA/PPYR_09090-PA/PPYR_10026-PA/PPYR_12103-PA/Ves05016.t1/Ves05021.t1/Ves05023.t1/Ves05024.t1
	AB-Lam	expansion	K01415	ECE; endothelin-converting enzyme [EC:3.4.24.71]	6/2264	42/43457	0.0208453	0.0370111	0.0170166	6	KO	LT06966/LT14878/LY09384/LY09388/LY18209/PPYR_03550-PA
	AB-Lam	expansion	K10882	EME1, MMS4; crossover junction endonuclease EME1 [EC:3.1.22.-]	6/2264	22/43457	0.000719073	0.0014218	0.000653703	6	KO	Ves01978.t1/Ves07583.t1/Ves08662.t1/Ves08915.t1/Ves15457.t1/Ves18528.t1
	AB-Lam	expansion	K01143	exo; exodeoxyribonuclease (lambda-induced) [EC:3.1.11.3]	9/2264	67/43457	0.00776572	0.0140754	0.00647143	9	KO	LT14460/LY05346/LY08321/Ves11066.t1/Ves11484.t1/Ves12012.t1/Ves17247.t1/Ves22567.t1/Ves22709.t1
	AB-Lam	expansion	K00665	FASN; fatty acid synthase, animal type [EC:2.3.1.85]	68/2264	93/43457	1.76794e-66	1.92264e-65	8.83971e-66	68	KO	LT03604/LT04690/LT04691/LT04692/LT07724/LT10377/LT10378/LT11342/LT11343/LT11345/LT11346/LT12307/LT13026/LT13629/LT16728/LT19602/LY00412/LY02132/LY05636/LY09986/LY12501/LY16263/LY16266/LY16448/LY16854/LY16856/LY17409/LY18004/LY18005/LY18100/PPYR_02743-PA/PPYR_02744-PA/PPYR_02775-PA/PPYR_02776-PA/PPYR_03018-PA/PPYR_03042-PA/PPYR_03047-PA/PPYR_03048-PA/PPYR_03116-PA/PPYR_03268-PA/PPYR_03594-PA/PPYR_…
	AB-Lam	expansion	K00485	FMO; dimethylaniline monooxygenase (N-oxide forming) [EC:1.14.13.8]	26/2264	36/43457	5.78194e-26	2.39538e-25	1.10132e-25	26	KO	LT04445/LT04446/LT04449/LT04450/LT04452/LT04453/LT04454/LT04456/LT04457/LT18648/LY08243/LY08244/LY08245/LY08246/LY08248/PPYR_00514-PA/PPYR_00569-PA/PPYR_00680-PA/PPYR_13322-PA/PPYR_13324-PA/Ves03081.t1/Ves03096.t1/Ves03098.t1/Ves06149.t1/Ves19186.t1/Ves19189.t1
	AB-Lam	expansion	K00540	fqr; F420H(2)-dependent quinone reductase [EC:1.1.98.-]	16/2264	142/43457	0.00305778	0.00566014	0.00260236	16	KO	LT09408/LY02359/LY02360/LY03745/LY03746/LY03748/LY03749/LY03750/LY03751/LY03752/LY13092/LY13093/Ves14558.t1/Ves15903.t1/Ves19066.t1/Ves20391.t1
	AB-Lam	expansion	K00115	GLD; glucose 1-dehydrogenase (FAD, quinone) [EC:1.1.5.9]	28/2264	32/43457	2.94502e-32	1.60135e-31	7.36254e-32	28	KO	LT04999/LT05021/LT05023/LT05024/LT05025/LT05026/LT08158/LT18443/LT18444/LY06037/LY15350/LY16381/LY17729/LY17730/LY17733/LY17734/PPYR_03375-PA/PPYR_03573-PA/PPYR_03580-PA/PPYR_03585-PA/PPYR_07802-PA/PPYR_07877-PA/PPYR_07878-PA/Ves13455.t1/Ves13456.t1/Ves13458.t1/Ves13464.t1/Ves18026.t1
	AB-Lam	expansion	K04533	HD; huntingtin	57/2264	72/43457	1.97029e-59	1.90461e-58	8.75685e-59	57	KO	LT02938/LT04984/LT06159/LT06167/LT06485/LT06705/LT08846/LT12555/LT12556/LT14534/LT14535/LT14536/LT14537/LT14538/LT14539/LT16474/LY00985/LY01146/LY01930/LY06214/LY14425/LY14432/LY15842/LY16868/LY16870/LY18412/PPYR_02870-PA/PPYR_02962-PA/PPYR_02963-PA/PPYR_03389-PA/PPYR_03391-PA/PPYR_03654-PA/PPYR_03655-PA/PPYR_04174-PA/PPYR_10147-PA/PPYR_11318-PA/PPYR_11319-PA/PPYR_11983-PA/PPYR_12138-PA/PPYR_1215…
	AB-Lam	expansion	K00069	HPGD; 15-hydroxyprostaglandin dehydrogenase (NAD) [EC:1.1.1.141]	56/2264	119/43457	1.1304e-39	7.02463e-39	3.22971e-39	56	KO	LT02173/LT05853/LT05854/LT05855/LT07699/LT07700/LT07827/LT09358/LT10624/LT10625/LT12718/LT12719/LY01697/LY01698/LY03945/LY03946/LY07696/LY09487/LY11395/LY11396/LY11397/LY11398/LY11399/LY11402/LY15187/LY15195/LY15198/PPYR_06257-PA/PPYR_08234-PA/PPYR_10150-PA/PPYR_10151-PA/PPYR_10152-PA/PPYR_10153-PA/PPYR_10154-PA/PPYR_10155-PA/PPYR_10357-PA/PPYR_10824-PA/PPYR_10825-PA/PPYR_10826-PA/PPYR_14420-PA/P…
	AB-Lam	expansion	K05719	ITGB1, CD29; integrin beta 1	52/2264	93/43457	5.62576e-42	3.76493e-41	1.731e-41	52	KO	LT00687/LT00908/LT00912/LT02069/LT02070/LT02071/LT05993/LT05995/LT11524/LT11525/LY02833/LY02834/LY02835/LY02836/LY02837/LY02840/LY02841/LY02842/LY02851/LY02852/LY02853/LY02859/LY02861/LY02862/LY02863/LY02864/LY02866/LY03361/LY10719/LY11553/LY19036/PPYR_02553-PA/PPYR_04720-PA/PPYR_12933-PA/PPYR_13570-PA/PPYR_13760-PA/PPYR_13922-PA/PPYR_13923-PA/Ves01612.t1/Ves01614.t1/Ves02458.t1/Ves05335.t1/Ves07…
	AB-Lam	expansion	K10718	JHAMT; juvenile hormone-III synthase [EC:2.1.1.325]	36/2264	106/43457	3.50464e-20	1.38593e-19	6.37208e-20	36	KO	LT00954/LT06954/LT06955/LT06956/LT09375/LT12498/LT12499/LT13057/LY00846/LY02382/LY02384/LY02385/LY02386/LY02387/LY02389/LY02392/LY02406/LY02443/PPYR_13120-PA/PPYR_13121-PA/PPYR_13390-PA/PPYR_14550-PA/Ves08912.t1/Ves08913.t1/Ves08923.t1/Ves08927.t1/Ves08931.t1/Ves08935.t1/Ves08936.t1/Ves10453.t1/Ves16743.t1/Ves18381.t1/Ves18382.t1/Ves19509.t1/Ves22922.t1/Ves22932.t1
	AB-Lam	expansion	K01063	JHE; juvenile-hormone esterase [EC:3.1.1.59]	63/2264	130/43457	1.82618e-45	1.44434e-44	6.64065e-45	63	KO	LT03869/LT03871/LT03872/LT03873/LT03874/LT06591/LT06592/LT06593/LT06594/LT06595/LT07395/LT10071/LT12601/LT12623/LT13354/LT18581/LT18958/LT18959/LY00160/LY00163/LY00166/LY00172/LY03768/LY03769/LY03770/LY03774/LY03775/LY03776/LY06033/LY06034/LY10125/LY15932/PPYR_05955-PA/PPYR_05966-PA/PPYR_07875-PA/PPYR_08786-PA/PPYR_08787-PA/PPYR_08790-PA/PPYR_08791-PA/PPYR_08792-PA/PPYR_08796-PA/PPYR_08797-PA/PPY…
	AB-Lam	expansion	K00666	K00666; fatty-acyl-CoA synthase [EC:6.2.1.-]	4/2264	10/43457	0.0011972	0.00226426	0.00104104	4	KO	Ves16334.t1/Ves18072.t1/Ves18075.t1/Ves19058.t1
	AB-Lam	expansion	K01052	LIPA; lysosomal acid lipase/cholesteryl ester hydrolase [EC:3.1.1.13]	16/2264	30/43457	2.02566e-13	6.07699e-13	2.79402e-13	16	KO	LT10748/LT10750/LT10751/LT10862/LT10864/LT11701/LY06565/LY14477/LY14479/PPYR_06878-PA/PPYR_07345-PA/PPYR_07348-PA/PPYR_11097-PA/Ves10847.t1/Ves10848.t1/Ves10849.t1
	AB-Lam	expansion	K00738	MGAT4A_B; alpha-1,3-mannosylglycoprotein beta-1,4-N-acetylglucosaminyltransferase A/B [EC:2.4.1.145]	12/2264	38/43457	2.95654e-07	6.95186e-07	3.19626e-07	12	KO	LT19092/LY01429/LY04015/LY05091/LY05757/LY09134/LY09554/LY10583/LY11958/LY13363/LY14813/LY16669
	AB-Lam	expansion	K08635	MMEL1, NEP; neprilysin [EC:3.4.24.11]	79/2264	130/43457	3.97449e-67	4.93972e-66	2.27114e-66	79	KO	LT02587/LT03336/LT03337/LT04619/LT04621/LT06224/LT06861/LT08712/LT09276/LT13521/LT14897/LT14898/LT14899/LT14901/LT14902/LT14903/LT14904/LT17764/LT17765/LY00237/LY01162/LY02461/LY02462/LY02463/LY07793/LY08897/LY10124/LY11307/LY11308/LY11802/LY12381/LY15926/LY15928/LY15929/LY15930/LY15931/LY16925/LY17253/LY17254/PPYR_00092-PA/PPYR_00916-PA/PPYR_02701-PA/PPYR_03616-PA/PPYR_03617-PA/PPYR_05947-PA/PPY…
	AB-Lam	expansion	K12307	MSFD8, CLN7; MFS transporter, ceroid-lipofuscinosis neuronal protein	13/2264	18/43457	1.34979e-13	4.19399e-13	1.92827e-13	13	KO	LT13362/PPYR_01332-PA/PPYR_03078-PA/PPYR_03676-PA/PPYR_04079-PA/PPYR_04657-PA/PPYR_09105-PA/PPYR_15226-PA/Ves05242.t1/Ves08572.t1/Ves12836.t1/Ves16546.t1/Ves21150.t1
	AB-Lam	expansion	K10693	MYCBP2, PAM; RCR-type E3 ubiquitin transferase [EC:2.3.2.33]	52/2264	313/43457	1.34566e-13	4.19399e-13	1.92827e-13	52	KO	LT06016/LT10952/LT10955/LT11432/LT14894/LT14895/LT14896/LY11807/LY11808/LY11809/LY11810/LY15910/LY15911/LY15913/LY15914/LY15915/LY15916/LY15917/LY15918/LY15919/LY15920/LY15921/LY15922/LY15923/LY15924/LY15925/PPYR_06307-PA/PPYR_08267-PA/PPYR_08727-PA/PPYR_08728-PA/PPYR_08730-PA/PPYR_08734-PA/PPYR_08736-PA/PPYR_09069-PA/PPYR_09071-PA/PPYR_09072-PA/PPYR_13185-PA/PPYR_13186-PA/PPYR_13187-PA/Ves17349.…
	AB-Lam	expansion	K01078	PHO; acid phosphatase [EC:3.1.3.2]	11/2264	41/43457	5.53783e-06	1.23536e-05	5.67983e-06	11	KO	LT09652/LT11353/LY02233/LY09206/LY11920/PPYR_15408-PA/Ves18325.t1/Ves18329.t1/Ves18330.t1/Ves18332.t1/Ves19857.t1
	AB-Lam	expansion	K01312	PRSS1_2_3; trypsin [EC:3.4.21.4]	41/2264	230/43457	4.94363e-12	1.38741e-11	6.37888e-12	41	KO	LT12399/LT14489/LT18461/LY15131/LY15439/LY16114/LY16115/LY16117/LY16118/LY16119/LY16121/LY16122/LY16124/LY16231/LY16869/LY17726/LY18534/LY18536/LY18537/LY18538/LY18539/LY19072/LY19073/PPYR_00108-PA/PPYR_00109-PA/PPYR_00110-PA/PPYR_00121-PA/PPYR_00149-PA/PPYR_01867-PA/PPYR_02043-PA/PPYR_02045-PA/PPYR_02080-PA/PPYR_02961-PA/PPYR_13832-PA/Ves01653.t1/Ves08359.t1/Ves15822.t1/Ves15823.t1/Ves19688.t1/V…
	AB-Lam	expansion	K00683	QPCT; glutaminyl-peptide cyclotransferase [EC:2.3.2.5]	17/2264	26/43457	2.88549e-16	1.04599e-15	4.80915e-16	17	KO	LT01981/LT05844/LT06191/LT06939/LT09871/LT09879/LT13267/LT13268/LT13375/LT13378/LT13380/LT13441/LT13654/LT13802/LT15374/LY08811/LY16107
	AB-Lam	expansion	K08193	SLC17A; MFS transporter, ACS family, solute carrier	15/2264	97/43457	0.000146733	0.000303946	0.000139745	15	KO	LT05436/LT05438/LT05447/LT05455/LT05464/LY07326/LY07333/Ves04894.t1/Ves05096.t1/Ves08990.t1/Ves16615.t1/Ves16616.t1/Ves16617.t1/Ves16619.t1/Ves16621.t1
	AB-Lam	expansion	K12301	SLC17A5; MFS transporter, ACS family, solute carrier	33/2264	54/43457	6.43192e-29	3.29163e-28	1.51339e-28	33	KO	LT05437/LT05446/LT05448/LT05451/LT05452/LT05453/LT05454/LT05456/LT05460/LT05461/LT05462/LT05463/LT05465/LT10524/LT10525/LT13366/LT13367/LT13371/LT13374/LY07327/LY07328/LY07334/LY07336/LY07337/PPYR_13677-PA/Ves05097.t1/Ves05101.t1/Ves05102.t1/Ves05109.t1/Ves16609.t1/Ves16613.t1/Ves16624.t1/Ves16626.t1
	AB-Lam	expansion	K08145	SLC2A8, GLUT8; MFS transporter, SP family, solute	19/2264	106/43457	2.22389e-06	5.09155e-06	2.34094e-06	19	KO	LT01932/LT01933/LT01935/LT01936/LT01938/LT01939/LT01940/LT05951/LT05954/LT14693/LT14694/LY01964/LY01965/LY01966/LY08226/LY12611/PPYR_11971-PA/PPYR_13175-PA/PPYR_13262-PA
	AB-Lam	expansion	K14613	SLC46A1; MFS transporter, PCFT/HCP family, solute carrier	33/2264	215/43457	2.72062e-08	6.7627e-08	3.10929e-08	33	KO	LT05619/LT05860/LT05861/LT05862/LY03455/LY03460/LY07430/LY18977/PPYR_01016-PA/PPYR_01017-PA/PPYR_01026-PA/PPYR_01027-PA/PPYR_01028-PA/PPYR_01030-PA/PPYR_01031-PA/PPYR_01153-PA/PPYR_01155-PA/PPYR_04129-PA/PPYR_13032-PA/PPYR_13033-PA/PPYR_15489-PA/Ves00110.t1/Ves03064.t1/Ves03330.t1/Ves04945.t1/Ves05119.t1/Ves06174.t1/Ves10438.t1/Ves11213.t1/Ves11924.t1/Ves12011.t1/Ves17915.t1/Ves18887.t1
	AB-Lam	expansion	K14388	SLC5A8_12, SMCT; solute carrier family 5 (sodium-coupled	65/2264	146/43457	6.30582e-44	4.57172e-43	2.10194e-43	65	KO	LT00929/LT02348/LT04693/LT04694/LT05795/LT10626/LT10627/LT12728/LT12731/LT12732/LT12733/LT12734/LT13625/LT13626/LT18509/LT18510/LT19726/LY01686/LY01687/LY01690/LY01691/LY01692/LY01694/LY01696/LY11575/LY11576/LY13543/LY16015/PPYR_04532-PA/PPYR_09590-PA/PPYR_09926-PA/PPYR_09927-PA/PPYR_10157-PA/PPYR_10226-PA/PPYR_10238-PA/PPYR_10239-PA/PPYR_10275-PA/PPYR_10469-PA/PPYR_10806-PA/PPYR_10822-PA/PPYR_10…
	AB-Lam	expansion	K14381	SQSTM1; sequestosome 1	8/2264	12/43457	2.19801e-08	5.62431e-08	2.58589e-08	8	KO	LT14533/LY14348/LY18406/LY18410/LY18416/LY19159/Ves14030.t1/Ves14392.t1
	AB-Lam	expansion	K01016	SULT1E1, STE; estrone sulfotransferase [EC:2.8.2.4]	23/2264	68/43457	2.26664e-13	6.57326e-13	3.02219e-13	23	KO	LT08611/LT08612/LT08615/LT11170/LT18385/LT18387/LT18963/LY06198/LY06202/LY06203/LY06204/LY06205/LY06206/LY06207/LY06208/LY06209/LY06210/Ves00193.t1/Ves01943.t1/Ves03082.t1/Ves13301.t1/Ves16973.t1/Ves17324.t1
	AB-Lam	expansion	K05401	TLR3, CD283; toll-like receptor 3	26/2264	103/43457	1.28211e-11	3.48573e-11	1.60263e-11	26	KO	LT06494/LT06495/LT06496/LT13481/LT14346/LT14887/LT17485/LY07945/LY07977/LY07978/LY08413/LY11113/LY11115/LY18503/PPYR_00842-PA/PPYR_02707-PA/PPYR_02721-PA/PPYR_02887-PA/PPYR_02888-PA/PPYR_03113-PA/PPYR_03701-PA/PPYR_03702-PA/PPYR_03735-PA/PPYR_05706-PA/PPYR_15237-PA/Ves21912.t1
	AB-Lam	expansion	K09640	TMPRSS9; transmembrane protease serine 9 [EC:3.4.21.-]	11/2264	71/43457	0.00106831	0.00206539	0.000949606	11	KO	LT10123/LT10125/LY08576/PPYR_07734-PA/Ves03746.t1/Ves03751.t1/Ves05039.t1/Ves09887.t1/Ves13223.t1/Ves20338.t1/Ves20380.t1
	AB-Lam	expansion	K14258	TRET1; facilitated trehalose transporter	105/2264	352/43457	4.42859e-50	3.85288e-49	1.77144e-49	105	KO	LT01931/LT01934/LT01942/LT05457/LT05458/LT05459/LT05467/LT05479/LT05480/LT05481/LT05482/LT05483/LT05484/LT05950/LT05952/LT05956/LT05960/LT05961/LT05962/LT05973/LT06201/LT06202/LT06569/LT06571/LT06572/LT07551/LT07552/LT07553/LT07554/LT07555/LT07557/LT07558/LT07560/LT07564/LT07565/LT07567/LT07569/LT07570/LT07601/LT09558/LT09559/LT09560/LT10753/LT11756/LT12979/LT12980/LT13877/LT13878/LT17865/LT17866…
	AB-Lam	expansion	K11997	TRIM2_3; tripartite motif-containing protein 2/3	17/2264	115/43457	9.72202e-05	0.000206297	9.4849e-05	17	KO	LT00116/LT09829/LT12990/LT12991/LT12992/LT12993/LT12996/LT14756/LY11740/LY15850/PPYR_02723-PA/PPYR_09727-PA/Ves05349.t1/Ves08375.t1/Ves18380.t1/Ves18384.t1/Ves18623.t1
	AB-Lam	expansion	K07374	TUBA; tubulin alpha	57/2264	60/43457	1.07959e-69	1.5654e-68	7.19724e-69	57	KO	LT01419/LT03274/LT03275/LT03276/LT03277/LT04945/LT07713/LT07731/LT08477/LT09009/LT10301/LT13039/LT13665/LT17486/LT17487/LY00421/LY00821/LY01786/LY01865/LY04436/LY06448/LY06449/LY09736/LY12065/LY12434/LY13163/LY13882/LY13883/LY13884/LY13885/LY13886/LY14772/PPYR_00158-PA/PPYR_00159-PA/PPYR_02132-PA/PPYR_03858-PA/PPYR_05457-PA/PPYR_05458-PA/PPYR_06084-PA/PPYR_06234-PA/PPYR_07502-PA/PPYR_10181-PA/PPY…
	AB-Lam	expansion	K00699	UGT; glucuronosyltransferase [EC:2.4.1.17]	161/2264	220/43457	1.18278e-156	5.14509e-155	2.36556e-155	161	KO	LT00891/LT00892/LT00894/LT00895/LT00896/LT00897/LT00898/LT02026/LT02027/LT02028/LT02029/LT02030/LT02031/LT02032/LT02192/LT02581/LT02582/LT02583/LT02584/LT03052/LT03258/LT03259/LT06906/LT06907/LT06968/LT06969/LT06970/LT06971/LT08688/LT08689/LT08690/LT08692/LT08693/LT09053/LT10463/LT12183/LT12185/LT12188/LT12189/LT14402/LT16780/LT18599/LY02262/LY02626/LY02627/LY03482/LY04961/LY04963/LY04965/LY04966…
	AB-Lam	expansion	K11904	vgrG; type VI secretion system secreted protein	5/2264	14/43457	0.000514677	0.00104132	0.000478769	5	KO	LT18189/LT19151/Ves19956.t1/Ves21777.t1/Ves22886.t1
	AB-Lam	expansion	K10900	WRN, RECQL2; werner syndrome ATP-dependent helicase [EC:3.6.4.12]	46/2264	127/43457	9.01147e-27	4.1263e-26	1.89715e-26	46	KO	LT04340/LT14058/LT15956/LT16128/LT16598/LT16723/LT17042/LT17269/LT17493/LT18439/LT18464/LT18706/LT19320/LT19983/LT20025/LY01582/PPYR_01120-PA/PPYR_01388-PA/PPYR_01421-PA/PPYR_02330-PA/PPYR_02665-PA/PPYR_15055-PA/PPYR_15247-PA/Ves02884.t1/Ves04275.t1/Ves04753.t1/Ves08607.t1/Ves10089.t1/Ves10514.t1/Ves11202.t1/Ves13006.t1/Ves13414.t1/Ves15388.t1/Ves17238.t1/Ves17929.t1/Ves18264.t1/Ves18272.t1/Ves19…
	AB-Lam	expansion	K07114	yfbK; Ca-activated chloride channel homolog	29/2264	42/43457	6.79758e-28	3.2855e-27	1.51057e-27	29	KO	LT06669/LT06675/LT06676/LT06677/LT06678/LT06679/LT06680/LT16118/LY05116/LY15551/LY15552/LY16078/PPYR_08089-PA/PPYR_08090-PA/PPYR_08091-PA/PPYR_08093-PA/PPYR_08967-PA/PPYR_08968-PA/PPYR_08969-PA/PPYR_10660-PA/PPYR_12234-PA/PPYR_14851-PA/Ves06178.t1/Ves06179.t1/Ves08082.t1/Ves08498.t1/Ves08499.t1/Ves08500.t1/Ves08502.t1
	AB-Lam	expansion	K00680	ytmI; uncharacterized N-acetyltransferase [EC:2.3.1.-]	20/2264	102/43457	2.71037e-07	6.55007e-07	3.01153e-07	20	KO	LT11510/LT12025/LY16465/LY16782/LY16783/LY16784/LY16786/LY18348/PPYR_04265-PA/PPYR_04520-PA/PPYR_06697-PA/PPYR_06698-PA/PPYR_06738-PA/PPYR_06740-PA/PPYR_07915-PA/PPYR_09141-PA/PPYR_15678-PA/Ves14726.t1/Ves17895.t1/Ves20090.t1
	AB-Lam	contraction	K04228	AVPR2; arginine vasopressin receptor 2	2/178	24/43457	0.00433958	0.0103065	0.00513897	2	KO	PPYR_12642-PA/PPYR_15101-PA
	AB-Lam	contraction	K15002	CYP6; cytochrome P450, family 6 [EC:1.14.-.-]	91/178	182/43457	8.48646e-177	1.61243e-175	8.0398e-176	91	KO	LT00126/LT00240/LT01177/LT02252/LT03335/LT03338/LT03922/LT06931/LT06932/LT06986/LT08883/LT10708/LT12416/LT12417/LT12418/LT12419/LT12420/LT12421/LT15799/LY01745/LY02321/LY03922/LY04148/LY04154/LY09987/LY10198/LY10199/LY16144/LY16819/LY16821/LY16822/LY16823/LY16824/LY16915/LY16916/LY17742/LY19118/LY19152/PPYR_00598-PA/PPYR_01525-PA/PPYR_02007-PA/PPYR_02856-PA/PPYR_02857-PA/PPYR_02890-PA/PPYR_02891-…
	AB-Lam	contraction	K00540	fqr; F420H(2)-dependent quinone reductase [EC:1.1.98.-]	12/178	142/43457	8.40382e-13	3.99182e-12	1.99038e-12	12	KO	LT08652/LY01628/LY03041/LY03045/LY07702/Ves08257.t1/Ves08265.t1/Ves18618.t1/Ves18621.t1/Ves20483.t1/Ves21674.t1/Ves22825.t1
	AB-Lam	contraction	K05719	ITGB1, CD29; integrin beta 1	8/178	93/43457	5.12045e-09	1.94577e-08	9.70191e-09	8	KO	LT04211/LY08298/LY08299/LY13830/PPYR_03777-PA/PPYR_07094-PA/PPYR_12888-PA/Ves13807.t1
	AB-Lam	contraction	K01046	lip, TGL2; triacylglycerol lipase [EC:3.1.1.3]	11/178	64/43457	2.45301e-15	1.55357e-14	7.74635e-15	11	KO	LT07493/LT07495/LY10262/PPYR_05562-PA/PPYR_07317-PA/PPYR_07524-PA/PPYR_08380-PA/PPYR_08381-PA/PPYR_10023-PA/PPYR_10024-PA/Ves14589.t1
	AB-Lam	contraction	K01052	LIPA; lysosomal acid lipase/cholesteryl ester hydrolase [EC:3.1.1.13]	2/178	30/43457	0.00673036	0.0142085	0.00708459	2	KO	LT01144/LY13754
	AB-Lam	contraction	K01187	malZ; alpha-glucosidase [EC:3.2.1.20]	12/178	29/43457	7.47163e-22	7.09805e-21	3.53919e-21	12	KO	LT12972/LT12973/LT13484/LT13485/LY02019/LY16754/LY19224/PPYR_03589-PA/PPYR_07008-PA/Ves11496.t1/Ves14034.t1/Ves19416.t1
	AB-Lam	contraction	K00505	TYR; tyrosinase [EC:1.14.18.1]	4/178	22/43457	1.87898e-06	5.10008e-06	2.54298e-06	4	KO	LT10814/LY10071/PPYR_14966-PA/Ves12865.t1
	AB-Lam	contraction	K00106	XDH; xanthine dehydrogenase/oxidase [EC:1.17.1.4 1.17.3.2]	5/178	20/43457	1.60731e-08	5.08982e-08	2.53786e-08	5	KO	LT07987/LY00263/LY04499/PPYR_05771-PA/Ves09923.t1

## Sheet: Data 4
	Data 4. Rapid evolution genes (REGs) in each common ancestral branch of luminous family (AB-ELF, AB-LRSE, AB-LRS, AB-LR, AB-Lam, AB-Ela), luminous species (Ilu, Ess, Sta), and non-luminous species (Lpj, Msp, Spe).
	Branch/Species	P-value	FDR	Orthologs	Dme_ID	Nve	Sor	Apl	Lpj	Msp	Spe	Ilu	Ess	Sta	Ate	Lyu	Ves	Ppy
	AB-ELF	0.0457388	0.378628	orth1440	FBgn0039244	ATP-binding cassette sub-family G member 5	ATP-binding cassette sub-family G member 5	ATP-binding cassette sub-family G member 5 isoform X1	ABCG5_MOUSE ATP-binding cassette sub-family G member 5 OS=Mus musculus GN=Abcg5 PE=1 SV=1	ABCG5_HUMAN ATP-binding cassette sub-family G member 5 OS=Homo sapiens GN=ABCG5 PE=1 SV=1	NA	PREDICTED: ATP-binding cassette sub-family G member 5 [Nicrophorus vespilloides]	ABCG5_HUMAN ATP-binding cassette sub-family G member 5 OS=Homo sapiens GN=ABCG5 PE=1 SV=1	ABCG5_HUMAN ATP-binding cassette sub-family G member 5 OS=Homo sapiens GN=ABCG5 PE=1 SV=1	PREDICTED: ATP-binding cassette sub-family G member 5 [Nicrophorus vespilloides]	PREDICTED: ATP-binding cassette sub-family G member 5 [Nicrophorus vespilloides]	ABCG5_HUMAN ATP-binding cassette sub-family G member 5 OS=Homo sapiens GN=ABCG5 PE=1 SV=1	PREDICTED: ATP-binding cassette sub-family G member 5 [Nicrophorus vespilloides]
	AB-ELF	0.0223974	0.287943	orth952	FBgn0052831	chromatin complexes subunit BAP18	chromatin complexes subunit BAP18	chromatin complexes subunit BAP18 isoform X1	BAP18_HUMAN Chromatin complexes subunit BAP18 OS=Homo sapiens GN=BAP18 PE=1 SV=1	BAP18_MOUSE Chromatin complexes subunit BAP18 OS=Mus musculus GN=Bap18 PE=1 SV=1	PREDICTED: protein bric-a-brac 1-like [Anoplophora glabripennis]	PREDICTED: chromatin complexes subunit BAP18 isoform X1 [Agrilus planipennis]	BAP18_MOUSE Chromatin complexes subunit BAP18 OS=Mus musculus GN=Bap18 PE=1 SV=1	BAP18_MOUSE Chromatin complexes subunit BAP18 OS=Mus musculus GN=Bap18 PE=1 SV=1	PREDICTED: chromatin complexes subunit BAP18 isoform X1 [Agrilus planipennis]	PREDICTED: chromatin complexes subunit BAP18 isoform X3 [Agrilus planipennis]	BAP18_MOUSE Chromatin complexes subunit BAP18 OS=Mus musculus GN=Bap18 PE=1 SV=1	PREDICTED: chromatin complexes subunit BAP18 isoform X1 [Agrilus planipennis]
	AB-ELF	0.0362119	0.330385	orth145	FBgn0027583	dehydrogenase/reductase SDR family protein 7-like	dehydrogenase/reductase SDR family protein 7-like	dehydrogenase/reductase SDR family protein 7-like	DHRS7_ANOGA Dehydrogenase/reductase SDR family protein 7-like OS=Anopheles gambiae GN=AGAP005532 PE=3 SV=3	DHRS7_ANOGA Dehydrogenase/reductase SDR family protein 7-like OS=Anopheles gambiae GN=AGAP005532 PE=3 SV=3	PREDICTED: prolyl 3-hydroxylase 1-like [Anoplophora glabripennis]	PREDICTED: dehydrogenase/reductase SDR family protein 7-like [Aethina tumida]	DHRS7_ANOGA Dehydrogenase/reductase SDR family protein 7-like OS=Anopheles gambiae GN=AGAP005532 PE=3 SV=3	DHRS7_ANOGA Dehydrogenase/reductase SDR family protein 7-like OS=Anopheles gambiae GN=AGAP005532 PE=3 SV=3	PREDICTED: dehydrogenase/reductase SDR family protein 7-like [Agrilus planipennis]	PREDICTED: dehydrogenase/reductase SDR family protein 7-like [Aethina tumida]	DHRS7_DROME Dehydrogenase/reductase SDR family protein 7-like OS=Drosophila melanogaster GN=CG7601 PE=2 SV=1	PREDICTED: dehydrogenase/reductase SDR family protein 7-like [Tribolium castaneum]_x0001_EFA03099.1 Dehydrogenase/reductase SDR family protein 7-like [Tribolium castaneum]
	AB-ELF	0.00787766	0.176972	orth905	FBgn0036380	farnesol dehydrogenase-like	farnesol dehydrogenase-like	farnesol dehydrogenase	SDR1_AEDAE Farnesol dehydrogenase OS=Aedes aegypti GN=SDR-1 PE=1 SV=2	DHR11_CHICK Dehydrogenase/reductase SDR family member 11 OS=Gallus gallus GN=DHRS11 PE=2 SV=1	NA	PREDICTED: farnesol dehydrogenase-like [Anoplophora glabripennis]	SDR1_AEDAE Farnesol dehydrogenase OS=Aedes aegypti GN=SDR-1 PE=1 SV=2	SDR1_AEDAE Farnesol dehydrogenase OS=Aedes aegypti GN=SDR-1 PE=1 SV=2	PREDICTED: farnesol dehydrogenase-like [Agrilus planipennis]	dehydrogenase [Oryctes borbonicus]	SDR1_AEDAE Farnesol dehydrogenase OS=Aedes aegypti GN=SDR-1 PE=1 SV=2	PREDICTED: farnesol dehydrogenase-like [Anoplophora glabripennis]
	AB-ELF	0.021572	0.285751	orth765	FBgn0030584	glutaredoxin-related protein 5%2C mitochondrial	glutaredoxin-related protein 5%2C mitochondrial	glutaredoxin-related protein 5%2C mitochondrial	GLRX5_MOUSE Glutaredoxin-related protein 5, mitochondrial OS=Mus musculus GN=Glrx5 PE=1 SV=2	GLRX5_DANRE Glutaredoxin-related protein 5, mitochondrial OS=Danio rerio GN=glrx5 PE=2 SV=1	serpin-1B [Pteromalus puparum]	PREDICTED: glutaredoxin-related protein 5, mitochondrial [Tribolium castaneum]	GLRX5_DANRE Glutaredoxin-related protein 5, mitochondrial OS=Danio rerio GN=glrx5 PE=2 SV=1	GLRX5_HUMAN Glutaredoxin-related protein 5, mitochondrial OS=Homo sapiens GN=GLRX5 PE=1 SV=2	PREDICTED: glutaredoxin-related protein 5, mitochondrial [Tribolium castaneum]	PREDICTED: glutaredoxin-related protein 5, mitochondrial [Aethina tumida]	GLRX5_MOUSE Glutaredoxin-related protein 5, mitochondrial OS=Mus musculus GN=Glrx5 PE=1 SV=2	PREDICTED: glutaredoxin-related protein 5, mitochondrial [Tribolium castaneum]
	AB-ELF	0.022061	0.287866	orth1109	FBgn0032818	GTP-binding protein 10 homolog	GTP-binding protein 10 homolog	GTP-binding protein 10 homolog isoform X2	GTPBA_DROME GTP-binding protein 10 homolog OS=Drosophila melanogaster GN=CG10628 PE=2 SV=2	GTPBA_DROME GTP-binding protein 10 homolog OS=Drosophila melanogaster GN=CG10628 PE=2 SV=2	NA	PREDICTED: GTP-binding protein 10 homolog [Nicrophorus vespilloides]	GTPBA_HUMAN GTP-binding protein 10 OS=Homo sapiens GN=GTPBP10 PE=1 SV=1	GTPBA_DROPS GTP-binding protein 10 homolog OS=Drosophila pseudoobscura pseudoobscura GN=GA10450 PE=3 SV=1	PREDICTED: GTP-binding protein 10 homolog [Nicrophorus vespilloides]	PREDICTED: GTP-binding protein 10 homolog [Nicrophorus vespilloides]	GTPBA_DROPS GTP-binding protein 10 homolog OS=Drosophila pseudoobscura pseudoobscura GN=GA10450 PE=3 SV=1	PREDICTED: GTP-binding protein 10 homolog [Nicrophorus vespilloides]
	AB-ELF	0.0334805	0.323189	orth406	FBgn0037777	protein NDUFAF4 homolog isoform X1	protein NDUFAF4 homolog	protein NDUFAF4 homolog isoform X1	NDUF4_DROME Protein NDUFAF4 homolog OS=Drosophila melanogaster GN=CG11722 PE=2 SV=1	NDUF4_DROME Protein NDUFAF4 homolog OS=Drosophila melanogaster GN=CG11722 PE=2 SV=1	Cytochrome P450 6a2-like Protein [Tribolium castaneum]	PREDICTED: protein NDUFAF4 homolog [Anoplophora glabripennis]	NDUF4_DROME Protein NDUFAF4 homolog OS=Drosophila melanogaster GN=CG11722 PE=2 SV=1	NDUF4_DROME Protein NDUFAF4 homolog OS=Drosophila melanogaster GN=CG11722 PE=2 SV=1	PREDICTED: protein NDUFAF4 homolog [Tribolium castaneum]_x0001_EEZ98853.1 Protein NDUFAF4 homolog-like Protein [Tribolium castaneum]	PREDICTED: protein NDUFAF4 homolog [Tribolium castaneum]_x0001_EEZ98853.1 Protein NDUFAF4 homolog-like Protein [Tribolium castaneum]	NDUF4_DROME Protein NDUFAF4 homolog OS=Drosophila melanogaster GN=CG11722 PE=2 SV=1	PREDICTED: protein NDUFAF4 homolog [Tribolium castaneum]_x0001_EEZ98853.1 Protein NDUFAF4 homolog-like Protein [Tribolium castaneum]
	AB-ELF	0.0256055	0.28958	orth486	FBgn0037026	protein ST7 homolog	protein ST7 homolog	protein ST7 homolog	ST7_DROPS Protein ST7 homolog OS=Drosophila pseudoobscura pseudoobscura GN=GA17575 PE=3 SV=2	ST7_DROPS Protein ST7 homolog OS=Drosophila pseudoobscura pseudoobscura GN=GA17575 PE=3 SV=2	PREDICTED: piggyBac transposable element-derived protein 4-like isoform X2 [Monomorium pharaonis]	PREDICTED: protein ST7 homolog [Neodiprion lecontei]	ST7_DROPS Protein ST7 homolog OS=Drosophila pseudoobscura pseudoobscura GN=GA17575 PE=3 SV=2	ST7_DROPS Protein ST7 homolog OS=Drosophila pseudoobscura pseudoobscura GN=GA17575 PE=3 SV=2	PREDICTED: protein ST7 homolog [Neodiprion lecontei]	PREDICTED: protein ST7 homolog [Tribolium castaneum]_x0001_EEZ97404.1 Protein ST7 homolog-like Protein [Tribolium castaneum]	ST7_DROPS Protein ST7 homolog OS=Drosophila pseudoobscura pseudoobscura GN=GA17575 PE=3 SV=2	PREDICTED: protein ST7 homolog [Neodiprion lecontei]
	AB-ELF	0.0320132	0.317699	orth822	FBgn0085437	ral GTPase-activating protein subunit beta isoform X2	ral GTPase-activating protein subunit beta isoform X1	ral GTPase-activating protein subunit beta isoform X1	RLGPB_HUMAN Ral GTPase-activating protein subunit beta OS=Homo sapiens GN=RALGAPB PE=1 SV=1	RLGPB_HUMAN Ral GTPase-activating protein subunit beta OS=Homo sapiens GN=RALGAPB PE=1 SV=1	NA	Ral GTPase-activating protein subunit beta-like Protein [Tribolium castaneum]	RLGPB_HUMAN Ral GTPase-activating protein subunit beta OS=Homo sapiens GN=RALGAPB PE=1 SV=1	RLGPB_HUMAN Ral GTPase-activating protein subunit beta OS=Homo sapiens GN=RALGAPB PE=1 SV=1	PREDICTED: ral GTPase-activating protein subunit beta isoform X2 [Agrilus planipennis]	PREDICTED: ral GTPase-activating protein subunit beta isoform X2 [Agrilus planipennis]	RLGPB_HUMAN Ral GTPase-activating protein subunit beta OS=Homo sapiens GN=RALGAPB PE=1 SV=1	PREDICTED: ral GTPase-activating protein subunit beta isoform X2 [Agrilus planipennis]
	AB-ELF	0.00545406	0.169124	orth1075	FBgn0031500	reticulon-4-interacting protein 1 homolog%2C mitochondrial	reticulon-4-interacting protein 1 homolog%2C mitochondrial	reticulon-4-interacting protein 1 homolog%2C mitochondrial-like isoform X1	RT4I1_BOVIN Reticulon-4-interacting protein 1, mitochondrial OS=Bos taurus GN=RTN4IP1 PE=2 SV=1	RT4I1_BOVIN Reticulon-4-interacting protein 1, mitochondrial OS=Bos taurus GN=RTN4IP1 PE=2 SV=1	NA	PREDICTED: reticulon-4-interacting protein 1 homolog, mitochondrial [Nicrophorus vespilloides]	RT4I1_DANRE Reticulon-4-interacting protein 1 homolog, mitochondrial OS=Danio rerio GN=rtn4ip1 PE=2 SV=2	RT4I1_DANRE Reticulon-4-interacting protein 1 homolog, mitochondrial OS=Danio rerio GN=rtn4ip1 PE=2 SV=2	PREDICTED: reticulon-4-interacting protein 1 homolog, mitochondrial-like [Agrilus planipennis]_x0001_XP_018326844.1 PREDICTED: reticulon-4-interacting protein 1 homolog, mitochondrial-like [Agrilus planipennis]	PREDICTED: reticulon-4-interacting protein 1 homolog, mitochondrial-like [Agrilus planipennis]_x0001_XP_018326844.1 PREDICTED: reticulon-4-interacting protein 1 homolog, mitochondrial-like [Agrilus planipennis]	QORH_SPIOL Quinone-oxidoreductase homolog, chloroplastic OS=Spinacia oleracea GN=QOR PE=1 SV=1	PREDICTED: reticulon-4-interacting protein 1 homolog, mitochondrial [Nicrophorus vespilloides]
	AB-ELF	0.024936	0.28958	orth1607	FBgn0025640	ribokinase-like	ribokinase-like	ribokinase-like	RBSK_HUMAN Ribokinase OS=Homo sapiens GN=RBKS PE=1 SV=1	RBSK_MOUSE Ribokinase OS=Mus musculus GN=Rbks PE=1 SV=1	NA	PREDICTED: ribokinase-like [Nicrophorus vespilloides]	RBSK_MOUSE Ribokinase OS=Mus musculus GN=Rbks PE=1 SV=1	RBSK_HUMAN Ribokinase OS=Homo sapiens GN=RBKS PE=1 SV=1	PREDICTED: ribokinase-like [Nicrophorus vespilloides]	PREDICTED: ribokinase-like [Nicrophorus vespilloides]	RBSK_HUMAN Ribokinase OS=Homo sapiens GN=RBKS PE=1 SV=1	PREDICTED: ribokinase-like [Nicrophorus vespilloides]
	AB-ELF	0.0194556	0.276895	orth979	FBgn0032298	ribosome biogenesis protein WDR12 homolog	ribosome biogenesis protein WDR12 homolog	ribosome biogenesis protein WDR12 homolog	WDR12_DROAN Ribosome biogenesis protein WDR12 homolog OS=Drosophila ananassae GN=GF14067 PE=3 SV=1	WDR12_AEDAE Ribosome biogenesis protein WDR12 homolog OS=Aedes aegypti GN=AAEL005041 PE=3 SV=1	PREDICTED: probable maleylacetoacetate isomerase 2 [Nicrophorus vespilloides]	PREDICTED: ribosome biogenesis protein WDR12 homolog [Anoplophora glabripennis]	WDR12_DROVI Ribosome biogenesis protein WDR12 homolog OS=Drosophila virilis GN=GJ17641 PE=3 SV=1	WDR12_DROAN Ribosome biogenesis protein WDR12 homolog OS=Drosophila ananassae GN=GF14067 PE=3 SV=1	PREDICTED: ribosome biogenesis protein WDR12 homolog [Anoplophora glabripennis]	PREDICTED: ribosome biogenesis protein WDR12 homolog [Anoplophora glabripennis]	WDR12_DROAN Ribosome biogenesis protein WDR12 homolog OS=Drosophila ananassae GN=GF14067 PE=3 SV=1	PREDICTED: ribosome biogenesis protein WDR12 homolog [Anoplophora glabripennis]
	AB-ELF	0.00864517	0.182497	orth113	FBgn0262476	sodium-dependent neutral amino acid transporter B(0)AT3	sodium- and chloride-dependent transporter XTRP3 isoform X1	sodium- and chloride-dependent transporter XTRP3	S6A15_BOVIN Sodium-dependent neutral amino acid transporter B(0)AT2 OS=Bos taurus GN=SLC6A15 PE=2 SV=1	S6A17_RAT Sodium-dependent neutral amino acid transporter SLC6A17 OS=Rattus norvegicus GN=Slc6a17 PE=1 SV=1	NA	PREDICTED: sodium-dependent neutral amino acid transporter B(0)AT3 [Nicrophorus vespilloides]	S6A19_MOUSE Sodium-dependent neutral amino acid transporter B(0)AT1 OS=Mus musculus GN=Slc6a19 PE=1 SV=1	S6A17_HUMAN Sodium-dependent neutral amino acid transporter SLC6A17 OS=Homo sapiens GN=SLC6A17 PE=1 SV=3	PREDICTED: LOW QUALITY PROTEIN: sodium-dependent neutral amino acid transporter B(0)AT3-like [Aethina tumida]	PREDICTED: LOW QUALITY PROTEIN: sodium-dependent neutral amino acid transporter B(0)AT3-like [Aethina tumida]	S6A15_BOVIN Sodium-dependent neutral amino acid transporter B(0)AT2 OS=Bos taurus GN=SLC6A15 PE=2 SV=1	NA
	AB-ELF	0.0134225	0.230081	orth1717	FBgn0033547	transmembrane protein 223	transmembrane protein 223	transmembrane protein 223 isoform X1	TM223_DANRE Transmembrane protein 223 OS=Danio rerio GN=tmem223 PE=2 SV=1	TM223_DANRE Transmembrane protein 223 OS=Danio rerio GN=tmem223 PE=2 SV=1	PREDICTED: GTP-binding protein Di-Ras2 [Agrilus planipennis]	hypothetical protein AMK59_7791, partial [Oryctes borbonicus]	TM223_DANRE Transmembrane protein 223 OS=Danio rerio GN=tmem223 PE=2 SV=1	TM223_DANRE Transmembrane protein 223 OS=Danio rerio GN=tmem223 PE=2 SV=1	hypothetical protein AMK59_7791, partial [Oryctes borbonicus]	PREDICTED: transmembrane protein 223 [Tribolium castaneum]_x0001_EEZ99844.1 Transmembrane protein 223-like Protein [Tribolium castaneum]	TM223_MOUSE Transmembrane protein 223 OS=Mus musculus GN=Tmem223 PE=2 SV=1	hypothetical protein AMK59_7791, partial [Oryctes borbonicus]
	AB-ELF	0.0232216	0.28958	orth143	FBgn0032819	tRNA-dihydrouridine(47) synthase [NAD(P)(+)]-like	tRNA-dihydrouridine(47) synthase [NAD(P)(+)]-like	tRNA-dihydrouridine(47) synthase [NAD(P)(+)]-like	DUS3L_XENTR tRNA-dihydrouridine(47) synthase [NAD(P)(+)]-like OS=Xenopus tropicalis GN=dus3l PE=2 SV=2	DUS3L_XENTR tRNA-dihydrouridine(47) synthase [NAD(P)(+)]-like OS=Xenopus tropicalis GN=dus3l PE=2 SV=2	NA	PREDICTED: tRNA-dihydrouridine(47) synthase [NAD(P)(+)]-like [Anoplophora glabripennis]	DUS3L_XENTR tRNA-dihydrouridine(47) synthase [NAD(P)(+)]-like OS=Xenopus tropicalis GN=dus3l PE=2 SV=2	DUS3L_XENTR tRNA-dihydrouridine(47) synthase [NAD(P)(+)]-like OS=Xenopus tropicalis GN=dus3l PE=2 SV=2	PREDICTED: tRNA-dihydrouridine(47) synthase [NAD(P)(+)]-like [Anoplophora glabripennis]	PREDICTED: tRNA-dihydrouridine(47) synthase [NAD(P)(+)]-like [Anoplophora glabripennis]	DUS3L_XENTR tRNA-dihydrouridine(47) synthase [NAD(P)(+)]-like OS=Xenopus tropicalis GN=dus3l PE=2 SV=2	PREDICTED: LOW QUALITY PROTEIN: tRNA-dihydrouridine(47) synthase [NAD(P)(+)]-like [Tribolium castaneum]
	AB-ELF	0.0205352	0.278199	orth1581	FBgn0037648	WD repeat domain phosphoinositide-interacting protein 3	WD repeat domain phosphoinositide-interacting protein 3	WD repeat domain phosphoinositide-interacting protein 3	WIPI3_XENLA WD repeat domain phosphoinositide-interacting protein 3 OS=Xenopus laevis GN=wdr45b PE=2 SV=1	WIPI3_CHICK WD repeat domain phosphoinositide-interacting protein 3 OS=Gallus gallus GN=WDR45B PE=2 SV=1	NA	PREDICTED: WD repeat domain phosphoinositide-interacting protein 3 [Anoplophora glabripennis]	WIPI3_CHICK WD repeat domain phosphoinositide-interacting protein 3 OS=Gallus gallus GN=WDR45B PE=2 SV=1	WIPI3_XENLA WD repeat domain phosphoinositide-interacting protein 3 OS=Xenopus laevis GN=wdr45b PE=2 SV=1	PREDICTED: WD repeat domain phosphoinositide-interacting protein 3 [Anoplophora glabripennis]	PREDICTED: WD repeat domain phosphoinositide-interacting protein 3 [Anoplophora glabripennis]	WIPI3_XENLA WD repeat domain phosphoinositide-interacting protein 3 OS=Xenopus laevis GN=wdr45b PE=2 SV=1	PREDICTED: WD repeat domain phosphoinositide-interacting protein 3 [Anoplophora glabripennis]
	AB-ELF	0.00875297	0.182497	orth914	FBgn0036741	integral membrane protein GPR155	integral membrane protein GPR155	integral membrane protein GPR155 isoform X1	GP155_HUMAN Integral membrane protein GPR155 OS=Homo sapiens GN=GPR155 PE=2 SV=2	GP155_HUMAN Integral membrane protein GPR155 OS=Homo sapiens GN=GPR155 PE=2 SV=2	PREDICTED: testis-specific serine/threonine-protein kinase 3-like [Anoplophora glabripennis]	PREDICTED: integral membrane protein GPR155 [Anoplophora glabripennis]	GP155_HUMAN Integral membrane protein GPR155 OS=Homo sapiens GN=GPR155 PE=2 SV=2	GP155_HUMAN Integral membrane protein GPR155 OS=Homo sapiens GN=GPR155 PE=2 SV=2	PREDICTED: integral membrane protein GPR155 [Anoplophora glabripennis]	PREDICTED: integral membrane protein GPR155 isoform X2 [Aethina tumida]	GP155_HUMAN Integral membrane protein GPR155 OS=Homo sapiens GN=GPR155 PE=2 SV=2	PREDICTED: integral membrane protein GPR155 isoform X3 [Aethina tumida]
	AB-ELF	0.029589	0.309505	orth766	FBgn0016762	protein angel	protein angel homolog 2	protein angel homolog 2	ANGE2_DANRE Protein angel homolog 2 OS=Danio rerio GN=angel2 PE=2 SV=1	ANGE2_DANRE Protein angel homolog 2 OS=Danio rerio GN=angel2 PE=2 SV=1	NA	PREDICTED: protein angel homolog 2 [Anoplophora glabripennis]	ANGE2_DANRE Protein angel homolog 2 OS=Danio rerio GN=angel2 PE=2 SV=1	ANGE2_DANRE Protein angel homolog 2 OS=Danio rerio GN=angel2 PE=2 SV=1	hypothetical protein YQE_04948, partial [Dendroctonus ponderosae]_x0001_ERL91464.1 hypothetical protein D910_08794 [Dendroctonus ponderosae]	hypothetical protein AMK59_4669, partial [Oryctes borbonicus]	ANGE2_BOVIN Protein angel homolog 2 OS=Bos taurus GN=ANGEL2 PE=2 SV=1	hypothetical protein YQE_04948, partial [Dendroctonus ponderosae]_x0001_ERL91464.1 hypothetical protein D910_08794 [Dendroctonus ponderosae]
	AB-ELF	4.9912e-05	0.00847007	orth844	FBgn0250788	spectrin beta chain isoform X3	spectrin beta chain isoform X1	spectrin beta chain isoform X1	SPTCB_DROME Spectrin beta chain OS=Drosophila melanogaster GN=beta-Spec PE=1 SV=2	SPTCB_DROME Spectrin beta chain OS=Drosophila melanogaster GN=beta-Spec PE=1 SV=2	NA	PREDICTED: spectrin beta chain isoform X1 [Agrilus planipennis]_x0001_XP_018330206.1 PREDICTED: spectrin beta chain isoform X1 [Agrilus planipennis]	SPTCB_DROME Spectrin beta chain OS=Drosophila melanogaster GN=beta-Spec PE=1 SV=2	SPTCB_DROME Spectrin beta chain OS=Drosophila melanogaster GN=beta-Spec PE=1 SV=2	PREDICTED: spectrin beta chain isoform X2 [Agrilus planipennis]	PREDICTED: spectrin beta chain isoform X2 [Agrilus planipennis]	SPTCB_DROME Spectrin beta chain OS=Drosophila melanogaster GN=beta-Spec PE=1 SV=2	PREDICTED: spectrin beta chain isoform X5 [Agrilus planipennis]
	AB-ELF	0.0165443	0.255233	orth1029	FBgn0011723	T-related protein	T-box transcription factor T-A isoform X1	brachyury protein	BYN_DROME T-related protein OS=Drosophila melanogaster GN=byn PE=2 SV=2	BRAC_HUMAN Brachyury protein OS=Homo sapiens GN=T PE=1 SV=1	NA	PREDICTED: brachyury protein-like [Agrilus planipennis]	BRAC_XENLA Brachyury protein OS=Xenopus laevis GN=t PE=1 SV=1	BRAC_XENLA Brachyury protein OS=Xenopus laevis GN=t PE=1 SV=1	PREDICTED: brachyury protein-like [Agrilus planipennis]	PREDICTED: brachyury protein-like [Agrilus planipennis]	BRAC_XENLA Brachyury protein OS=Xenopus laevis GN=t PE=1 SV=1	PREDICTED: brachyury protein-like [Agrilus planipennis]
	AB-ELF	0.0222219	0.287866	orth636	FBgn0039709	protocadherin-15	cadherin-99C	cadherin-99C	CAD99_DROME Cadherin-99C OS=Drosophila melanogaster GN=Cad99C PE=1 SV=2	CAD99_DROME Cadherin-99C OS=Drosophila melanogaster GN=Cad99C PE=1 SV=2	NA	PREDICTED: LOW QUALITY PROTEIN: protocadherin-15-like [Aethina tumida]	CAD99_DROME Cadherin-99C OS=Drosophila melanogaster GN=Cad99C PE=1 SV=2	CAD99_DROME Cadherin-99C OS=Drosophila melanogaster GN=Cad99C PE=1 SV=2	PREDICTED: protocadherin-15 [Tribolium castaneum]_x0001_EEZ97736.2 protocadherin 15 [Tribolium castaneum]	PREDICTED: LOW QUALITY PROTEIN: protocadherin-15-like [Aethina tumida]	CAD99_DROME Cadherin-99C OS=Drosophila melanogaster GN=Cad99C PE=1 SV=2	PREDICTED: protocadherin-15 [Tribolium castaneum]_x0001_EEZ97736.2 protocadherin 15 [Tribolium castaneum]
	AB-ELF	0.0332971	0.323189	orth961	FBgn0037646	beta carbonic anhydrase 1	beta carbonic anhydrase 1 isoform X1	beta carbonic anhydrase 1	BCA1_CAEEL Beta carbonic anhydrase 1 OS=Caenorhabditis elegans GN=bca-1 PE=3 SV=1	BCA1_CAEEL Beta carbonic anhydrase 1 OS=Caenorhabditis elegans GN=bca-1 PE=3 SV=1	NA	PREDICTED: beta carbonic anhydrase 1 [Tribolium castaneum]	BCA1_CAEEL Beta carbonic anhydrase 1 OS=Caenorhabditis elegans GN=bca-1 PE=3 SV=1	BCA1_CAEEL Beta carbonic anhydrase 1 OS=Caenorhabditis elegans GN=bca-1 PE=3 SV=1	PREDICTED: beta carbonic anhydrase 1 [Tribolium castaneum]	PREDICTED: beta carbonic anhydrase 1 [Tribolium castaneum]	BCA1_CAEEL Beta carbonic anhydrase 1 OS=Caenorhabditis elegans GN=bca-1 PE=3 SV=1	PREDICTED: LOW QUALITY PROTEIN: beta carbonic anhydrase 1-like [Aethina tumida]_x0001_XP_019879682.1 PREDICTED: beta carbonic anhydrase 1-like [Aethina tumida]
	AB-ELF	0.00164936	0.0932986	orth1030	FBgn0260794	E3 ubiquitin-protein ligase TRIP12 isoform X2	E3 ubiquitin-protein ligase TRIP12 isoform X1	E3 ubiquitin-protein ligase TRIP12 isoform X1	TRIPC_MOUSE E3 ubiquitin-protein ligase TRIP12 OS=Mus musculus GN=Trip12 PE=1 SV=1	TRIPC_RAT E3 ubiquitin-protein ligase TRIP12 OS=Rattus norvegicus GN=Trip12 PE=1 SV=1	PREDICTED: endoplasmic reticulum aminopeptidase 1 isoform X4 [Tribolium castaneum]	PREDICTED: E3 ubiquitin-protein ligase TRIP12, partial [Agrilus planipennis]	TRIPC_MOUSE E3 ubiquitin-protein ligase TRIP12 OS=Mus musculus GN=Trip12 PE=1 SV=1	TRIPC_MOUSE E3 ubiquitin-protein ligase TRIP12 OS=Mus musculus GN=Trip12 PE=1 SV=1	PREDICTED: E3 ubiquitin-protein ligase TRIP12, partial [Agrilus planipennis]	PREDICTED: E3 ubiquitin-protein ligase TRIP12, partial [Agrilus planipennis]	TRIPC_MOUSE E3 ubiquitin-protein ligase TRIP12 OS=Mus musculus GN=Trip12 PE=1 SV=1	PREDICTED: E3 ubiquitin-protein ligase TRIP12, partial [Agrilus planipennis]
	AB-ELF	0.0150783	0.243694	orth1267	FBgn0027567	zinc finger protein on ecdysone puffs-like isoform X2	titin homolog	zinc finger protein on ecdysone puffs isoform X1	PEP_DROME Zinc finger protein on ecdysone puffs OS=Drosophila melanogaster GN=Pep PE=1 SV=1	CIZ1_HUMAN Cip1-interacting zinc finger protein OS=Homo sapiens GN=CIZ1 PE=1 SV=2	PREDICTED: uncharacterized protein LOC108913225 [Anoplophora glabripennis]	PREDICTED: uncharacterized protein DDB_G0286299 isoform X3 [Tribolium castaneum]_x0001_XP_008190519.1 PREDICTED: uncharacterized protein DDB_G0286299 isoform X3 [Tribolium castaneum]	CIZ1_HUMAN Cip1-interacting zinc finger protein OS=Homo sapiens GN=CIZ1 PE=1 SV=2	CIZ1_HUMAN Cip1-interacting zinc finger protein OS=Homo sapiens GN=CIZ1 PE=1 SV=2	hypothetical protein TcasGA2_TC032287 [Tribolium castaneum]	hypothetical protein TcasGA2_TC032287 [Tribolium castaneum]	PEP_DROME Zinc finger protein on ecdysone puffs OS=Drosophila melanogaster GN=Pep PE=1 SV=1	PREDICTED: uncharacterized protein DDB_G0286299 isoform X3 [Tribolium castaneum]_x0001_XP_008190519.1 PREDICTED: uncharacterized protein DDB_G0286299 isoform X3 [Tribolium castaneum]
	AB-ELF	0.0143447	0.238239	orth1651	FBgn0024698	cleavage and polyadenylation specificity factor subunit 1 isoform X2	cleavage and polyadenylation specificity factor subunit 1	cleavage and polyadenylation specificity factor subunit 1	CPSF1_DROME Cleavage and polyadenylation specificity factor subunit 1 OS=Drosophila melanogaster GN=Cpsf160 PE=1 SV=1	CPSF1_DROME Cleavage and polyadenylation specificity factor subunit 1 OS=Drosophila melanogaster GN=Cpsf160 PE=1 SV=1	hypothetical protein FF38_02314 [Lucilia cuprina]	PREDICTED: cleavage and polyadenylation specificity factor subunit 1 [Agrilus planipennis]	CPSF1_DROME Cleavage and polyadenylation specificity factor subunit 1 OS=Drosophila melanogaster GN=Cpsf160 PE=1 SV=1	CPSF1_DROME Cleavage and polyadenylation specificity factor subunit 1 OS=Drosophila melanogaster GN=Cpsf160 PE=1 SV=1	PREDICTED: cleavage and polyadenylation specificity factor subunit 1 [Agrilus planipennis]	PREDICTED: cleavage and polyadenylation specificity factor subunit 1 [Agrilus planipennis]	CPSF1_DROME Cleavage and polyadenylation specificity factor subunit 1 OS=Drosophila melanogaster GN=Cpsf160 PE=1 SV=1	PREDICTED: cleavage and polyadenylation specificity factor subunit 1 [Agrilus planipennis]
	AB-ELF	0.0474563	0.381675	orth1416	FBgn0026404	caspase Dronc-like	caspase-2-like	caspase Dronc-like	DRONC_DROME Caspase Dronc OS=Drosophila melanogaster GN=Dronc PE=1 SV=1	DRONC_DROME Caspase Dronc OS=Drosophila melanogaster GN=Dronc PE=1 SV=1	NA	PREDICTED: caspase Dronc-like [Agrilus planipennis]	CASP2_CHICK Caspase-2 OS=Gallus gallus GN=CASP2 PE=2 SV=2	DRONC_DROME Caspase Dronc OS=Drosophila melanogaster GN=Dronc PE=1 SV=1	PREDICTED: caspase Dronc-like [Agrilus planipennis]	PREDICTED: caspase Dronc-like [Agrilus planipennis]	DRONC_DROME Caspase Dronc OS=Drosophila melanogaster GN=Dronc PE=1 SV=1	PREDICTED: caspase Dronc-like [Agrilus planipennis]
	AB-ELF	0.0382141	0.346788	orth1627	FBgn0035964	dihydropteridine reductase	dihydropteridine reductase-like	dihydropteridine reductase	DHPR_RAT Dihydropteridine reductase OS=Rattus norvegicus GN=Qdpr PE=1 SV=1	DHPR_BOVIN Dihydropteridine reductase OS=Bos taurus GN=QDPR PE=2 SV=1	NA	PREDICTED: dihydropteridine reductase [Aethina tumida]	DHPR_BOVIN Dihydropteridine reductase OS=Bos taurus GN=QDPR PE=2 SV=1	DHPR_BOVIN Dihydropteridine reductase OS=Bos taurus GN=QDPR PE=2 SV=1	PREDICTED: dihydropteridine reductase [Aethina tumida]	PREDICTED: dihydropteridine reductase [Eufriesea mexicana]_x0001_OAD52090.1 Dihydropteridine reductase [Eufriesea mexicana]	DHPR_BOVIN Dihydropteridine reductase OS=Bos taurus GN=QDPR PE=2 SV=1	dihydropteridine reductase isoform X1 [Aedes aegypti]_x0001_ABF18421.1 dihydropteridine reductase [Aedes aegypti]_x0001_EAT41525.1 AAEL006836-PA [Aedes aegypti]
	AB-ELF	0.0337945	0.323189	orth1380	FBgn0011589	potassium voltage-gated channel subfamily H member 8	potassium voltage-gated channel subfamily H member 8	potassium voltage-gated channel subfamily H member 8-like	KCNH8_MOUSE Potassium voltage-gated channel subfamily H member 8 OS=Mus musculus GN=Kcnh8 PE=2 SV=2	KCNH8_MOUSE Potassium voltage-gated channel subfamily H member 8 OS=Mus musculus GN=Kcnh8 PE=2 SV=2	NA	PREDICTED: potassium voltage-gated channel subfamily H member 8 [Anoplophora glabripennis]	KCNH8_RAT Potassium voltage-gated channel subfamily H member 8 OS=Rattus norvegicus GN=Kcnh8 PE=2 SV=2	KCNH8_MOUSE Potassium voltage-gated channel subfamily H member 8 OS=Mus musculus GN=Kcnh8 PE=2 SV=2	PREDICTED: potassium voltage-gated channel subfamily H member 8 [Anoplophora glabripennis]	PREDICTED: potassium voltage-gated channel subfamily H member 8 [Anoplophora glabripennis]	KCNH8_MOUSE Potassium voltage-gated channel subfamily H member 8 OS=Mus musculus GN=Kcnh8 PE=2 SV=2	PREDICTED: potassium voltage-gated channel subfamily H member 8 isoform X1 [Tribolium castaneum]_x0001_XP_008195827.1 PREDICTED: potassium voltage-gated channel subfamily H member 8 isoform X1 [Tribolium castaneum]_x0001_EFA09395.2 Potassium voltage-gated channel protein eag-like Protein [Tribolium castaneum]
	AB-ELF	0.0311444	0.316479	orth833	FBgn0026430	gamma-tubulin complex component 2-like isoform X1	gamma-tubulin complex component 2-like isoform X1	gamma-tubulin complex component 2 isoform X1	GCP2_HUMAN Gamma-tubulin complex component 2 OS=Homo sapiens GN=TUBGCP2 PE=1 SV=2	GCP2_MOUSE Gamma-tubulin complex component 2 OS=Mus musculus GN=Tubgcp2 PE=1 SV=2	PREDICTED: isocitrate dehydrogenase [NAD] subunit gamma, mitochondrial isoform X2 [Aedes albopictus]	PREDICTED: gamma-tubulin complex component 2-like isoform X2 [Agrilus planipennis]	GCP2_MOUSE Gamma-tubulin complex component 2 OS=Mus musculus GN=Tubgcp2 PE=1 SV=2	GCP2_MOUSE Gamma-tubulin complex component 2 OS=Mus musculus GN=Tubgcp2 PE=1 SV=2	PREDICTED: gamma-tubulin complex component 2-like isoform X2 [Agrilus planipennis]	PREDICTED: gamma-tubulin complex component 2-like isoform X2 [Agrilus planipennis]	GCP2_MOUSE Gamma-tubulin complex component 2 OS=Mus musculus GN=Tubgcp2 PE=1 SV=2	PREDICTED: gamma-tubulin complex component 2-like isoform X2 [Agrilus planipennis]
[truncated: 2,267 more rows]

## Sheet: Data 5
	Data 5. Positively selected genes (PSGs) in each common ancestral branch of luminous family (AB-ELF, AB-LRSE, AB-LRS, AB-LR, AB-Lam, AB-Ela), luminous species (Ilu, Ess, Sta), and non-luminous species (Lpj, Msp, Spe).
	Branch/Species	P-value	FDR	BEB	Orthologs	Dme_ID	Nve	Sor	Apl	Lpj	Msp	Spe	Ilu	Ess	Sta	Ate	Lyu	Ves	Ppy
[truncated: 1,866 more rows]

## Sheet: Data 6
	Data 6. Enrichment of rapid evolution genes (REGs) each common ancestral branch of luminous family (AB-LRSE, AB-LRS, AB-LR, AB-Lam, AB-Ela) and luminous species (Sta, Ess, Ilu).
	Branch/Species	ID	Description	GeneRatio	BgRatio	P-value	P.adjust	Q-value	Count	Ontology	Gene ID
	AB-ELF	GO:0000160	phosphorelay signal transduction system	3/527	95/89815	0.0186736	0.0226412	0.0039376	3	biological_process	PPYR_11499-PA/LT06728/LY11822
	AB-ELF	GO:0000226	microtubule cytoskeleton organization	4/527	45/89815	0.000144298	0.000244033	4.24405e-05	4	biological_process	PPYR_07466-PA/LT02861/ILUMI_06145-PA/LY14929
	AB-ELF	GO:0000278	mitotic cell cycle	2/527	15/89815	0.00343014	0.00469603	0.0008167	2	biological_process	Sper06452.t1/Ves15593.t1
[truncated: 3,307 more rows]

## Sheet: Data 7
	Data 7. Enrichment of positive selected genes (PSGs) in each common ancestral branch of luminous family (AB-LRSE, AB-LRS, AB-LR, AB-Lam, AB-Ela) and luminous species (Sta, Ess, Ilu).
[truncated: 2,650 more rows]

[truncated: 8 more sheets: Data 8, Data 9, Data 10, Data 11, Data 12, Data 13, Data 14, Data 15]
